# Supplementary material for: Glycoproteoform Profiles of Individual Patients’ Plasma Alpha-1-Antichymotrypsin are Unique and Extensively Remodeled Following a Septic Episode
Source: Front Immunol. 2021 Jan 14;11:608466. doi: 10.3389/fimmu.2020.608466 (PMC7840657; doi:10.3389/fimmu.2020.608466)
Supplement: Supplementary file 1 [file DataSheet_1.xlsx]

## Sheet: P1
T1-Proteoform	Observe deconvoluted mass (Da)	Intensity	Glycan composition	Delta mass	Calculated deconvoluted mass (Da)	Delta mass (ppm)	Relative abundance (%)
1	53383.5	227000	HexNAc20Hex25Fuc0	0.24	53383.2	4.49579	1.03017
2	53749.7	637000	HexNAc21Hex26Fuc0	1.07	53748.6	20.0936	2.89005
3	54115	1140000	HexNAc22Hex27Fuc0	1.1	54113.9	20.3275	10.4394
4	54252.5	177000	HexNAc22Hex27Fuc1	-7.52	54260.1	-138.592	1.05949
5	54403	99400	HexNAc22Hex27Fuc2	-3.17	54406.2	-58.2654	0.855204
6	54479.9	1700000	HexNAc23Hex28Fuc0	0.67	54479.3	12.2983	15.1294
7	54625.6	667000	HexNAc23Hex28Fuc1	0.19	54625.4	3.29517	6.00133
8	54771.8	447000	HexNAc23Hex28Fuc2	0.25	54771.5	4.56441	4.00042
9	54844.7	1240000	HexNAc24Hex29Fuc0	0.12	54844.6	2.188	11.1743
10	54917.9	57500	HexNAc23Hex28Fuc3	0.28	54917.7	4.91645	0.260829
11	54991	654000	HexNAc24Hex29Fuc1	0.31	54990.7	5.63731	5.8735
12	55136.4	565000	HexNAc24Hex29Fuc2	-0.48	55136.9	-8.70561	4.79761
13	55210.8	857000	HexNAc25Hex30Fuc0	0.88	55209.9	15.9392	7.87414
14	55355.2	561000	HexNAc25Hex30Fuc1	-0.86	55356.1	-15.5358	4.75014
15	55501.6	421000	HexNAc25Hex30Fuc2	-0.64	55502.2	-11.5311	3.54664
16	55576.3	541000	HexNAc26Hex31Fuc0	1.03	55575.3	18.5334	4.918
17	55646.2	206000	HexNAc25Hex30Fuc3	-2.17	55648.3	-38.9949	1.72233
18	55721.4	331000	HexNAc26Hex31Fuc1	0	55721.4	0.179464	2.87129
19	55795.3	83800	HexNAc25Hex30Fuc4	0.82	55794.5	14.6968	0.744337
20	55872.1	207000	HexNAc26Hex31Fuc2	4.59	55867.5	82.1586	1.7061
21	55939.8	281000	HexNAc27Hex32Fuc0	-0.8	55940.6	-14.3009	1.27332
22	56022	1070	HexNAc26Hex31Fuc3	8.3	56013.7	148.178	0.00484164
23	56088.7	189000	HexNAc27Hex32Fuc1	1.99	56086.7	35.4808	1.56375
24	56161.9	81600	HexNAc26Hex31Fuc4	2.06	56159.8	36.681	0.73082
25	56233.4	186000	HexNAc27Hex32Fuc2	0.54	56232.9	9.60292	1.56596
26	56308.9	148000	HexNAc28Hex33Fuc0	2.93	56305.9	52.0371	1.28182
27	56377.6	78100	HexNAc27Hex32Fuc3	-1.41	56379	-25.0093	0.65051
28	56452.3	3960	HexNAc28Hex33Fuc1	0.25	56452.1	4.42854	0.0179376
29	56524.2	78000	HexNAc27Hex32Fuc4	-0.96	56525.2	-16.9836	0.597911
30	56598.1	2380	HexNAc28Hex33Fuc2	-0.07	56598.2	-1.23679	0.0107899
31	56671.2	55100	HexNAc29Hex34Fuc0	-0.06	56671.3	-1.05874	0.538129
32	56747	26400	HexNAc28Hex33Fuc3	2.67	56744.3	47.0531	0.119506
T2-Proteoform	Observe deconvoluted mass (Da)	Intensity	Glycan composition	Delta mass	Calculated deconvoluted mass (Da)	Delta mass (ppm)	Relative abundance (%)
1	53382.1	1500000	HexNAc20Hex25Fuc0	-1.17	53383.2	-21.917	0.984396
2	53747.2	4920000	HexNAc21Hex26Fuc0	-1.4	53748.6	-25.8611	3.22898
3	53891.2	1540000	HexNAc21Hex26Fuc1	-3.54	53894.7	-65.6836	1.00947
4	54112.5	8160000	HexNAc22Hex27Fuc0	-1.39	54113.9	-25.6866	5.35047
5	54257.6	4990000	HexNAc22Hex27Fuc1	-2.49	54260.1	-45.8901	3.27028
6	54403.3	2140000	HexNAc22Hex27Fuc2	-2.9	54406.2	-53.3027	1.40156
7	54477.9	11100000	HexNAc23Hex28Fuc0	-1.33	54479.3	-24.5965	7.27007
8	54624.3	8530000	HexNAc23Hex28Fuc1	-1.11	54625.4	-20.3202	5.59599
9	54770	6280000	HexNAc23Hex28Fuc2	-1.57	54771.5	-28.6645	4.12033
10	54844.3	11500000	HexNAc24Hex29Fuc0	-0.3	54844.6	-5.47	7.55
11	54914.4	3210000	HexNAc23Hex28Fuc3	-3.25	54917.7	-59.1795	2.10703
12	54989.7	9560000	HexNAc24Hex29Fuc1	-0.99	54990.7	-18.003	6.26919
13	55136	7870000	HexNAc24Hex29Fuc2	-0.9	55136.9	-16.323	5.16221
14	55208.7	7630000	HexNAc25Hex30Fuc0	-1.25	55209.9	-22.6409	5.00319
15	55281.6	5460000	HexNAc24Hex29Fuc3	-1.44	55283	-26.0478	3.57725
16	55354.8	6890000	HexNAc25Hex30Fuc1	-1.3	55356.1	-23.665	4.51933
17	55427.4	2810000	HexNAc24Hex29Fuc4	-1.75	55429.2	-31.5718	1.84177
18	55501.8	5420000	HexNAc25Hex30Fuc2	-0.4	55502.2	-7.38709	3.5516
19	55574	5140000	HexNAc26Hex31Fuc0	-1.27	55575.3	-22.672	3.36839
20	55647.1	4500000	HexNAc25Hex30Fuc3	-1.29	55648.3	-23.1813	2.94938
21	55720.5	3890000	HexNAc26Hex31Fuc1	-0.89	55721.4	-15.9723	2.54752
22	55793.4	3110000	HexNAc25Hex30Fuc4	-1.12	55794.5	-20.0737	2.03737
23	55866.8	3380000	HexNAc26Hex31Fuc2	-0.76	55867.5	-13.4246	2.21686
24	55939.3	3490000	HexNAc27Hex32Fuc0	-1.29	55940.6	-23.0602	2.28805
25	56012.6	2550000	HexNAc26Hex31Fuc3	-1.13	56013.7	-19.9951	1.67271
26	56085.7	2330000	HexNAc27Hex32Fuc1	-1.03	56086.7	-18.3644	1.52604
27	56158.8	2140000	HexNAc26Hex31Fuc4	-0.97	56159.8	-17.2721	1.4033
28	56232.6	1650000	HexNAc27Hex32Fuc2	-0.29	56232.9	-5.15713	1.08037
29	56304.3	2000000	HexNAc28Hex33Fuc0	-1.61	56305.9	-28.5938	1.31107
30	56376.5	1470000	HexNAc27Hex32Fuc3	-2.48	56379	-43.988	0.966239
31	56451	1350000	HexNAc28Hex33Fuc1	-1.05	56452.1	-18.5998	0.882963
32	56524.5	1070000	HexNAc27Hex32Fuc4	-0.65	56525.2	-11.4993	0.701284
33	56598	771000	HexNAc28Hex33Fuc2	-0.17	56598.2	-3.00363	0.505432
34	56670.2	1300000	HexNAc29Hex34Fuc0	-1.04	56671.3	-18.3515	0.850328
35	56744.8	469000	HexNAc28Hex33Fuc3	0.4	56744.3	7.04916	0.307342
36	56816.6	678000	HexNAc29Hex34Fuc1	-0.85	56817.4	-14.9602	0.444345
37	56889.8	411000	HexNAc28Hex33Fuc4	-0.72	56890.5	-12.4801	0.269802
38	56965.8	547000	HexNAc29Hex34Fuc2	2.25	56963.6	39.4989	0.358923
39	57035.1	260000	HexNAc28Hex33Fuc5	-1.59	57036.6	-27.7015	0.170206
40	57109.9	193000	HexNAc29Hex34Fuc3	0.21	57109.7	3.67713	0.126322
41	57183.7	255000	HexNAc28Hex33Fuc6	0.94	57182.8	16.4385	0.166921
42	57257.8	4920	HexNAc29Hex34Fuc4	2	57255.8	34.9309	0.00322519
43	57331	49500	HexNAc28Hex33Fuc7	2.06	57328.9	35.933	0.0324831
T3-Proteoform	Observe deconvoluted mass (Da)	Intensity	Glycan composition	Delta mass	Calculated deconvoluted mass (Da)	Delta mass (ppm)	Relative abundance (%)
1	53382.9	148000	HexNAc20Hex25Fuc0	-0.34	53383.2	-6.36904	0.186535
2	53747.2	1590000	HexNAc21Hex26Fuc0	-1.42	53748.6	-26.2333	1.99296
3	53893.7	625000	HexNAc21Hex26Fuc1	-0.99	53894.7	-18.3691	0.785586
4	54114	2850000	HexNAc22Hex27Fuc0	0.09	54113.9	1.66316	3.58006
5	54259.3	1760000	HexNAc22Hex27Fuc1	-0.72	54260.1	-13.2694	2.21379
6	54410.6	884000	HexNAc22Hex27Fuc2	4.42	54406.2	81.2407	1.1116
7	54479.1	4370000	HexNAc23Hex28Fuc0	-0.18	54479.3	-3.30401	5.49545
8	54625.8	3500000	HexNAc23Hex28Fuc1	0.42	54625.4	7.50567	4.39537
9	54772.2	3160000	HexNAc23Hex28Fuc2	0.64	54771.5	11.5023	3.97726
10	54844.6	5270000	HexNAc24Hex29Fuc0	0.01	54844.6	0.182333	6.62333
11	54913.6	1880000	HexNAc23Hex28Fuc3	-4.04	54917.7	-73.5647	2.35814
12	54991.2	4480000	HexNAc24Hex29Fuc1	0.48	54990.7	8.72874	5.62844
13	55138	3940000	HexNAc24Hex29Fuc2	1.17	55136.9	21.2199	4.95231
14	55209.8	3780000	HexNAc25Hex30Fuc0	-0.14	55209.9	-2.7169	4.75322
15	55282	3240000	HexNAc24Hex29Fuc3	-0.99	55283	-17.9079	4.07064
16	55355.3	3800000	HexNAc25Hex30Fuc1	-0.77	55356.1	-14.0906	4.77534
17	55428.4	1710000	HexNAc24Hex29Fuc4	-0.71	55429.2	-12.8091	2.14507
18	55503.2	3030000	HexNAc25Hex30Fuc2	1.04	55502.2	18.5578	3.81442
19	55575	2870000	HexNAc26Hex31Fuc0	-0.28	55575.3	-5.03821	3.61078
20	55647.7	2990000	HexNAc25Hex30Fuc3	-0.61	55648.3	-11.1414	3.75451
21	55721.7	2310000	HexNAc26Hex31Fuc1	0.33	55721.4	5.92232	2.89853
22	55794.1	2120000	HexNAc25Hex30Fuc4	-0.4	55794.5	-7.3484	2.66494
23	55867.2	2250000	HexNAc26Hex31Fuc2	-0.29	55867.5	-5.19085	2.8245
24	55940.4	2240000	HexNAc27Hex32Fuc0	-0.17	55940.6	-3.03894	2.81661
25	56012.6	1760000	HexNAc26Hex31Fuc3	-1.12	56013.7	-19.9951	2.21858
26	56087.2	1470000	HexNAc27Hex32Fuc1	0.42	56086.7	7.4884	1.8526
27	56159.2	1580000	HexNAc26Hex31Fuc4	-0.59	56159.8	-10.5057	1.98331
28	56233.7	1130000	HexNAc27Hex32Fuc2	0.85	56232.9	15.1157	1.42111
29	56305.5	1540000	HexNAc28Hex33Fuc0	-0.46	56305.9	-7.99205	1.93735
30	56377.6	1170000	HexNAc27Hex32Fuc3	-1.44	56379	-25.5414	1.47217
31	56451.4	980000	HexNAc28Hex33Fuc1	-0.64	56452.1	-11.3371	1.23269
32	56524.6	803000	HexNAc27Hex32Fuc4	-0.52	56525.2	-9.19944	1.0102
33	56599.3	520000	HexNAc28Hex33Fuc2	1.08	56598.2	19.2586	0.653883
34	56671	962000	HexNAc29Hex34Fuc0	-0.26	56671.3	-4.58786	1.20986
35	56747.4	361000	HexNAc28Hex33Fuc3	3.09	56744.3	54.4548	0.453962
36	56817.6	535000	HexNAc29Hex34Fuc1	0.21	56817.4	3.69605	0.672557
37	56889.4	528000	HexNAc28Hex33Fuc4	-1.06	56890.5	-18.6323	0.663302
38	56964.5	548000	HexNAc29Hex34Fuc2	0.98	56963.6	17.204	0.6894
39	57035	176000	HexNAc28Hex33Fuc5	-1.6	57036.6	-27.8768	0.221325
40	57110.7	182000	HexNAc29Hex34Fuc3	1.04	57109.7	18.2106	0.228337
41	57184.7	337000	HexNAc28Hex33Fuc6	1.91	57182.8	33.4017	0.423543
42	57253.7	63200	HexNAc29Hex34Fuc4	-2.16	57255.8	-37.7254	0.0795156
43	57329.6	117000	HexNAc28Hex33Fuc7	0.7	57328.9	12.3847	0.146919
T4-Proteoform	Observe deconvoluted mass (Da)	Intensity	Glycan composition	Delta mass	Calculated deconvoluted mass (Da)	Delta mass (ppm)	Relative abundance (%)
1	54113.6	368000	HexNAc22Hex27Fuc0	-0.34	54113.9	-6.28304	1.09283
2	54255.3	255000	HexNAc22Hex27Fuc1	-4.79	54260.1	-88.2786	0.755542
3	54477.8	1200000	HexNAc23Hex28Fuc0	-1.43	54479.3	-26.2485	3.56673
4	54624.4	973000	HexNAc23Hex28Fuc1	-0.99	54625.4	-18.3065	2.88956
5	54769.8	680000	HexNAc23Hex28Fuc2	-1.69	54771.5	-31.038	2.01712
6	54844.3	1920000	HexNAc24Hex29Fuc0	-0.26	54844.6	-4.74067	5.7085
7	54913.3	163000	HexNAc23Hex28Fuc3	-4.34	54917.7	-79.2095	0.483402
8	54991	1490000	HexNAc24Hex29Fuc1	0.29	54990.7	5.27362	4.42091
9	55135.3	1390000	HexNAc24Hex29Fuc2	-1.53	55136.9	-27.7491	4.12309
10	55209.7	1770000	HexNAc25Hex30Fuc0	-0.25	55209.9	-4.52817	5.25609
11	55281.7	705000	HexNAc24Hex29Fuc3	-1.27	55283	-22.9727	2.09369
12	55354.3	2350000	HexNAc25Hex30Fuc1	-1.71	55356.1	-31.0716	6.98537
13	55424.7	286000	HexNAc24Hex29Fuc4	-4.46	55429.2	-80.4631	0.849678
14	55501.9	1450000	HexNAc25Hex30Fuc2	-0.27	55502.2	-4.86467	4.2993
15	55574.8	1810000	HexNAc26Hex31Fuc0	-0.47	55575.3	-8.457	5.37411
16	55647.2	1060000	HexNAc25Hex30Fuc3	-1.16	55648.3	-21.0249	3.15876
17	55721.8	1630000	HexNAc26Hex31Fuc1	0.39	55721.4	6.99911	4.8258
18	55792.2	555000	HexNAc25Hex30Fuc4	-2.23	55794.5	-40.1473	1.64751
19	55865.8	1830000	HexNAc26Hex31Fuc2	-1.79	55867.5	-32.0401	5.43921
20	55940.2	1330000	HexNAc27Hex32Fuc0	-0.37	55940.6	-6.61416	3.94924
21	56012.3	833000	HexNAc26Hex31Fuc3	-1.35	56013.7	-24.1013	2.47247
22	56087.5	1160000	HexNAc27Hex32Fuc1	0.8	56086.7	14.2636	3.45471
23	56157.8	721000	HexNAc26Hex31Fuc4	-2.03	56159.8	-36.1468	2.13876
24	56234.3	860000	HexNAc27Hex32Fuc2	1.43	56232.9	25.43	2.55339
25	56306	927000	HexNAc28Hex33Fuc0	0.1	56305.9	1.77601	2.75304
26	56376.5	1290000	HexNAc27Hex32Fuc3	-2.56	56379	-45.407	3.82183
27	56449.9	769000	HexNAc28Hex33Fuc1	-2.17	56452.1	-38.4397	2.28348
28	56521.3	301000	HexNAc27Hex32Fuc4	-3.83	56525.2	-67.9343	0.892392
29	56597.7	547000	HexNAc28Hex33Fuc2	-0.49	56598.2	-8.65752	1.62352
30	56671.3	607000	HexNAc29Hex34Fuc0	-0.01	56671.3	-0.176456	1.80137
31	56749.9	293000	HexNAc28Hex33Fuc3	5.57	56744.3	98.1596	0.869189
32	56817.8	423000	HexNAc29Hex34Fuc1	0.35	56817.4	6.16008	1.25476
33	56885.7	707000	HexNAc28Hex33Fuc4	-4.76	56890.5	-83.6695	2.09716
34	56961.8	286000	HexNAc29Hex34Fuc2	-1.76	56963.6	-30.897	0.848096
35	57036.5	55400	HexNAc28Hex33Fuc5	-0.15	57036.6	-2.62989	0.164309
36	57107.2	78800	HexNAc29Hex34Fuc3	-2.52	57109.7	-44.1256	0.233776
37	57181.7	302000	HexNAc28Hex33Fuc6	-1.06	57182.8	-18.5371	0.896922
38	57259.3	67300	HexNAc29Hex34Fuc4	3.51	57255.8	61.3038	0.199676
39	57329.7	136000	HexNAc28Hex33Fuc7	0.79	57328.9	13.7801	0.402356
40	57469.9	52700	HexNAc28Hex33Fuc8	-5.2	57475.1	-90.3001	0.156301
41	57620.4	49200	HexNAc28Hex33Fuc9	-0.81	57621.2	-14.0573	0.146056

## Sheet: P2
T1-Proteoform	Observe deconvoluted mass (Da)	Intensity	Glycan composition	Delta mass	Calculated deconvoluted mass (Da)	Delta mass (ppm)	Relative abundance (%)
1	53746.5	446000	HexNAc21Hex26Fuc0	-2.04	53748.6	-37.9545	0.915192
2	53893	237000	HexNAc21Hex26Fuc1	-1.7	53894.7	-31.543	0.484872
3	54114.5	1240000	HexNAc22Hex27Fuc0	0.61	54113.9	11.2725	2.54481
4	54258.7	1120000	HexNAc22Hex27Fuc1	-1.36	54260.1	-25.0645	2.29956
5	54406.4	933000	HexNAc22Hex27Fuc2	0.17	54406.2	3.12464	1.91168
6	54479.7	1880000	HexNAc23Hex28Fuc0	0.48	54479.3	8.62714	3.85075
7	54625.8	1930000	HexNAc23Hex28Fuc1	0.36	54625.4	6.59034	3.95554
8	54769.6	2220000	HexNAc23Hex28Fuc2	-1.94	54771.5	-35.4199	4.5588
9	54843.9	1890000	HexNAc24Hex29Fuc0	-0.73	54844.6	-13.3103	3.87599
10	54917.3	965000	HexNAc23Hex28Fuc3	-0.4	54917.7	-7.46572	1.97845
11	54990.8	2270000	HexNAc24Hex29Fuc1	0.07	54990.7	1.27294	4.66201
12	55136.1	2610000	HexNAc24Hex29Fuc2	-0.78	55136.9	-14.1466	5.34885
13	55208.8	1850000	HexNAc25Hex30Fuc0	-1.09	55209.9	-19.924	3.79952
14	55280.7	2030000	HexNAc24Hex29Fuc3	-2.33	55283	-42.1468	4.16074
15	55355.2	2200000	HexNAc25Hex30Fuc1	-0.85	55356.1	-15.5358	4.50081
16	55427.5	870000	HexNAc24Hex29Fuc4	-1.68	55429.2	-30.309	1.78434
17	55502.2	1960000	HexNAc25Hex30Fuc2	0.02	55502.2	0.360346	4.01542
18	55574.3	1250000	HexNAc26Hex31Fuc0	-0.98	55575.3	-17.4538	2.56681
19	55648.4	2260000	HexNAc25Hex30Fuc3	0.08	55648.3	1.4376	4.64108
20	55721.6	1750000	HexNAc26Hex31Fuc1	0.18	55721.4	3.40982	3.5914
21	55791.8	1570000	HexNAc25Hex30Fuc4	-2.71	55794.5	-48.5711	3.21412
22	55867.2	1530000	HexNAc26Hex31Fuc2	-0.34	55867.5	-5.90683	3.13384
23	55939.7	1210000	HexNAc27Hex32Fuc0	-0.94	55940.6	-16.8035	2.48204
24	56013.9	1390000	HexNAc26Hex31Fuc3	0.24	56013.7	4.28467	2.84618
25	56084.6	1130000	HexNAc27Hex32Fuc1	-2.14	56086.7	-38.1552	2.3133
26	56161.2	1660000	HexNAc26Hex31Fuc4	1.34	56159.8	23.8605	3.40958
27	56232.1	1070000	HexNAc27Hex32Fuc2	-0.77	56232.9	-13.6931	2.19375
28	56302.9	1380000	HexNAc28Hex33Fuc0	-3.07	56305.9	-54.5236	2.83177
29	56378.1	892000	HexNAc27Hex32Fuc3	-0.91	56379	-16.1408	1.82808
30	56451.2	731000	HexNAc28Hex33Fuc1	-0.85	56452.1	-14.8799	1.49921
31	56524.1	746000	HexNAc27Hex32Fuc4	-1.05	56525.2	-18.7527	1.52977
32	56597.1	607000	HexNAc28Hex33Fuc2	-1.16	56598.2	-20.4953	1.24448
33	56672.3	1130000	HexNAc29Hex34Fuc0	1.02	56671.3	17.9985	2.325
34	56743.7	110000	HexNAc28Hex33Fuc3	-0.69	56744.3	-11.9836	0.22625
35	56812.1	857000	HexNAc29Hex34Fuc1	-5.36	56817.4	-94.3373	1.75702
36	56889.7	131000	HexNAc28Hex33Fuc4	-0.77	56890.5	-13.359	0.267574
37	56963.6	366000	HexNAc29Hex34Fuc2	0	56963.6	0	0.749475
38	57034.7	115000	HexNAc28Hex33Fuc5	-1.94	57036.6	-34.0132	0.235071
39	57109.4	221000	HexNAc29Hex34Fuc3	-0.27	57109.7	-4.72774	0.45257
40	57250.7	6970	HexNAc29Hex34Fuc4	-5.16	57255.8	-90.1218	0.0142776
T2-Proteoform	Observe deconvoluted mass (Da)	Intensity	Glycan composition	Delta mass	Calculated deconvoluted mass (Da)	Delta mass (ppm)	Relative abundance (%)
1	54116.2	776000	HexNAc22Hex27Fuc0	2.29	54113.9	42.3181	0.530983
2	54258.9	1020000	HexNAc22Hex27Fuc1	-1.17	54260.1	-21.5628	0.700063
3	54407.1	1170000	HexNAc22Hex27Fuc2	0.93	54406.2	17.0936	0.799858
4	54481.7	1210000	HexNAc23Hex28Fuc0	2.47	54479.3	45.3384	0.826818
5	54627.1	835000	HexNAc23Hex28Fuc1	1.75	54625.4	31.8533	0.571839
6	54769.9	3230000	HexNAc23Hex28Fuc2	-1.67	54771.5	-30.4903	2.20879
7	54845.6	1900000	HexNAc24Hex29Fuc0	0.95	54844.6	17.1393	1.2978
8	54919.6	2520000	HexNAc23Hex28Fuc3	1.95	54917.7	35.5077	1.72446
9	54991.1	3200000	HexNAc24Hex29Fuc1	0.34	54990.7	6.18286	2.18956
10	55062.2	560000	HexNAc23Hex28Fuc4	-1.65	55063.8	-30.1468	0.383658
11	55137.1	5690000	HexNAc24Hex29Fuc2	0.21	55136.9	3.8087	3.89586
12	55210.4	2310000	HexNAc25Hex30Fuc0	0.45	55209.9	7.96958	1.58482
13	55284.3	6500000	HexNAc24Hex29Fuc3	1.31	55283	23.6962	4.45111
14	55355.4	3140000	HexNAc25Hex30Fuc1	-0.63	55356.1	-11.5615	2.15127
15	55430.2	5700000	HexNAc24Hex29Fuc4	1	55429.2	18.041	3.90184
16	55502.6	5480000	HexNAc25Hex30Fuc2	0.41	55502.2	7.38709	3.74989
17	55576.2	4090000	HexNAc26Hex31Fuc0	0.98	55575.3	17.8137	2.7999
18	55649.8	6720000	HexNAc25Hex30Fuc3	1.45	55648.3	25.8768	4.60146
19	55722.8	3070000	HexNAc26Hex31Fuc1	1.35	55721.4	24.2277	2.1025
20	55795.2	7190000	HexNAc25Hex30Fuc4	0.72	55794.5	12.7253	4.92357
21	55868.6	3880000	HexNAc26Hex31Fuc2	1.06	55867.5	18.9735	2.65355
22	55942	6370000	HexNAc27Hex32Fuc0	1.4	55940.6	25.0265	4.35905
23	56015.1	5030000	HexNAc26Hex31Fuc3	1.37	56013.7	24.4583	3.44177
24	56086.9	3990000	HexNAc27Hex32Fuc1	0.21	56086.7	3.7442	2.72848
25	56160.7	6270000	HexNAc26Hex31Fuc4	0.88	56159.8	15.8476	4.29372
26	56233.9	3070000	HexNAc27Hex32Fuc2	0.98	56232.9	17.4275	2.09924
27	56306.3	6620000	HexNAc28Hex33Fuc0	0.38	56305.9	6.92645	4.53095
28	56380.3	2800000	HexNAc27Hex32Fuc3	1.34	56379	23.5903	1.91816
29	56453.6	4790000	HexNAc28Hex33Fuc1	1.54	56452.1	27.2798	3.27889
30	56526.8	3230000	HexNAc27Hex32Fuc4	1.66	56525.2	29.3675	2.21382
31	56599.6	2940000	HexNAc28Hex33Fuc2	1.36	56598.2	24.2057	2.01083
32	56672.3	4340000	HexNAc29Hex34Fuc0	1.06	56671.3	18.7044	2.97155
33	56745.7	1700000	HexNAc28Hex33Fuc3	1.33	56744.3	23.4385	1.1642
34	56817.2	3530000	HexNAc29Hex34Fuc1	-0.19	56817.4	-3.34405	2.41826
35	56889.3	1950000	HexNAc28Hex33Fuc4	-1.21	56890.5	-21.2689	1.33191
36	56963.4	2850000	HexNAc29Hex34Fuc2	-0.16	56963.6	-2.98436	1.95408
37	57036.4	2370000	HexNAc28Hex33Fuc5	-0.19	57036.6	-3.15587	1.61941
38	57110.1	1680000	HexNAc29Hex34Fuc3	0.36	57109.7	6.30366	1.15055
39	57182.9	2570000	HexNAc28Hex33Fuc6	0.16	57182.8	2.79805	1.76217
40	57257.6	886000	HexNAc29Hex34Fuc4	1.75	57255.8	30.5646	0.606311
41	57327.3	2120000	HexNAc28Hex33Fuc7	-1.62	57328.9	-28.258	1.45474
42	57401.8	881000	HexNAc29Hex34Fuc5	-0.17	57402	-2.96157	0.602908
43	57477.2	1110000	HexNAc28Hex33Fuc8	2.11	57475.1	36.7116	0.760918
44	57548.5	926000	HexNAc29Hex34Fuc6	0.42	57548.1	7.29824	0.633631
45	57621.9	721000	HexNAc28Hex33Fuc9	0.72	57621.2	12.4954	0.49327
46	57697.9	1210000	HexNAc29Hex34Fuc7	3.63	57694.2	62.9179	0.828748
47	57766.1	332000	HexNAc28Hex33Fuc10	-1.25	57767.3	-21.6385	0.227503
48	57837.8	702000	HexNAc29Hex34Fuc8	-2.55	57840.4	-44.0868	0.48065
49	57913.7	277000	HexNAc28Hex33Fuc11	0.2	57913.5	3.45343	0.189379
50	57984.8	210000	HexNAc29Hex34Fuc9	-1.73	57986.5	-29.8345	0.143779
51	58060.3	191000	HexNAc28Hex33Fuc12	0.65	58059.6	11.3676	0.130549
52	58133.7	221000	HexNAc29Hex34Fuc10	1.07	58132.7	18.4062	0.151001
T3-Proteoform	Observe deconvoluted mass (Da)	Intensity	Glycan composition	Delta mass	Calculated deconvoluted mass (Da)	Delta mass (ppm)	Relative abundance (%)
1	54112.3	213000	HexNAc22Hex27Fuc0	-1.59	54113.9	-29.3825	0.130307
2	54259	312000	HexNAc22Hex27Fuc1	-1.06	54260.1	-19.5355	0.19054
3	54406.7	380000	HexNAc22Hex27Fuc2	0.49	54406.2	9.00633	0.232099
4	54473.7	1310000	HexNAc23Hex28Fuc0	-5.6	54479.3	-102.975	0.802028
5	54625.9	2000000	HexNAc23Hex28Fuc1	0.47	54625.4	8.42099	1.22494
6	54771.4	3060000	HexNAc23Hex28Fuc2	-0.18	54771.5	-3.28638	1.87098
7	54839.8	2360000	HexNAc24Hex29Fuc0	-4.75	54844.6	-86.6084	1.44157
8	54917.9	2830000	HexNAc23Hex28Fuc3	0.21	54917.7	3.82391	1.72689
9	54991.2	3910000	HexNAc24Hex29Fuc1	0.44	54990.7	8.00135	2.38903
10	55067.2	1160000	HexNAc23Hex28Fuc4	3.44	55063.8	62.2914	0.70684
11	55137.7	6000000	HexNAc24Hex29Fuc2	0.86	55136.9	15.5975	3.6682
12	55204.7	2940000	HexNAc25Hex30Fuc0	-5.24	55209.9	-94.9105	1.79435
13	55283.9	7830000	HexNAc24Hex29Fuc3	0.85	55283	15.3754	4.78473
14	55356.2	3360000	HexNAc25Hex30Fuc1	0.12	55356.1	2.16778	2.05117
15	55431.1	6790000	HexNAc24Hex29Fuc4	1.96	55429.2	35.3605	4.14786
16	55502.7	5500000	HexNAc25Hex30Fuc2	0.5	55502.2	8.82848	3.3637
17	55574.7	5160000	HexNAc26Hex31Fuc0	-0.62	55575.3	-10.9761	3.15614
18	55648.7	7470000	HexNAc25Hex30Fuc3	0.35	55648.3	6.28949	4.5673
19	55721.1	3960000	HexNAc26Hex31Fuc1	-0.32	55721.4	-5.74286	2.4195
20	55796.2	8420000	HexNAc25Hex30Fuc4	1.68	55794.5	30.1105	5.14605
21	55868.4	4150000	HexNAc26Hex31Fuc2	0.84	55867.5	15.0356	2.5338
22	55940.7	8160000	HexNAc27Hex32Fuc0	0.14	55940.6	2.50265	4.98792
23	56014.7	5290000	HexNAc26Hex31Fuc3	0.97	56013.7	17.3172	3.23373
24	56087.2	5530000	HexNAc27Hex32Fuc1	0.44	56086.7	7.6667	3.38016
25	56161.2	7080000	HexNAc26Hex31Fuc4	1.32	56159.8	23.6824	4.32691
26	56233	3640000	HexNAc27Hex32Fuc2	0.13	56232.9	2.31181	2.2264
27	56306.8	7360000	HexNAc28Hex33Fuc0	0.85	56305.9	15.0961	4.49649
28	56379.3	3230000	HexNAc27Hex32Fuc3	0.3	56379	5.14376	1.97276
29	56452.7	5910000	HexNAc28Hex33Fuc1	0.59	56452.1	10.6285	3.61294
30	56526.9	3800000	HexNAc27Hex32Fuc4	1.75	56525.2	30.9597	2.32385
31	56598.8	3800000	HexNAc28Hex33Fuc2	0.63	56598.2	11.1311	2.31959
32	56672.5	4520000	HexNAc29Hex34Fuc0	1.21	56671.3	21.3512	2.76038
33	56744.5	2410000	HexNAc28Hex33Fuc3	0.14	56744.3	2.46721	1.4713
34	56818.8	4200000	HexNAc29Hex34Fuc1	1.37	56817.4	24.1123	2.56917
35	56891.8	2230000	HexNAc28Hex33Fuc4	1.33	56890.5	23.554	1.36225
36	56964.5	3070000	HexNAc29Hex34Fuc2	0.94	56963.6	16.5018	1.87875
37	57037.8	2310000	HexNAc28Hex33Fuc5	1.13	57036.6	19.9872	1.4146
38	57110.6	1640000	HexNAc29Hex34Fuc3	0.92	57109.7	16.1094	1.00321
39	57184.3	2480000	HexNAc28Hex33Fuc6	1.57	57182.8	27.6307	1.51401
40	57256.7	913000	HexNAc29Hex34Fuc4	0.85	57255.8	14.8456	0.557789
41	57329.8	1660000	HexNAc28Hex33Fuc7	0.86	57328.9	15.0012	1.01445
42	57402.1	756000	HexNAc29Hex34Fuc5	0.16	57402	2.78736	0.462299
43	57475.8	1020000	HexNAc28Hex33Fuc8	0.77	57475.1	13.5711	0.623778
44	57549.9	500000	HexNAc29Hex34Fuc6	1.76	57548.1	30.5831	0.305655
45	57622.3	645000	HexNAc28Hex33Fuc9	1.16	57621.2	20.1315	0.394227
46	57696.4	737000	HexNAc29Hex34Fuc7	2.17	57694.2	37.6121	0.450683
47	57769.7	255000	HexNAc28Hex33Fuc10	2.38	57767.3	41.1998	0.155975
48	57840.9	496000	HexNAc29Hex34Fuc8	0.48	57840.4	8.2987	0.303435
49	57914.9	219000	HexNAc28Hex33Fuc11	1.41	57913.5	24.5193	0.133845
50	57986.1	299000	HexNAc29Hex34Fuc9	-0.45	57986.5	-7.76042	0.182985
51	58060.3	135000	HexNAc28Hex33Fuc12	0.72	58059.6	12.401	0.0826065
52	58134	212000	HexNAc29Hex34Fuc10	1.3	58132.7	22.3626	0.129833
T4-Proteoform	Observe deconvoluted mass (Da)	Intensity	Glycan composition	Delta mass	Calculated deconvoluted mass (Da)	Delta mass (ppm)	Relative abundance (%)
1	54478.8	160000	HexNAc23Hex28Fuc0	-0.47	54479.3	-8.62714	0.308523
2	54623.1	145000	HexNAc23Hex28Fuc1	-2.25	54625.4	-41.3727	0.280471
3	54768.5	635000	HexNAc23Hex28Fuc2	-3.05	54771.5	-55.6859	1.22363
4	54844.1	355000	HexNAc24Hex29Fuc0	-0.54	54844.6	-9.846	0.683987
5	54913.4	176000	HexNAc23Hex28Fuc3	-4.26	54917.7	-77.7527	0.339682
6	54991.6	798000	HexNAc24Hex29Fuc1	0.86	54990.7	15.639	1.5392
7	55053.5	291000	HexNAc23Hex28Fuc4	-10.32	55063.8	-187.419	0.561604
8	55136.4	1430000	HexNAc24Hex29Fuc2	-0.46	55136.9	-8.34287	2.75674
9	55211	551000	HexNAc25Hex30Fuc0	1.05	55209.9	18.8372	1.06151
10	55282.9	1660000	HexNAc24Hex29Fuc3	-0.09	55283	-1.62799	3.19748
11	55354.7	903000	HexNAc25Hex30Fuc1	-1.34	55356.1	-24.2069	1.74131
12	55430.1	1150000	HexNAc24Hex29Fuc4	0.96	55429.2	17.3194	2.22399
13	55503	1830000	HexNAc25Hex30Fuc2	0.83	55502.2	14.9544	3.52947
14	55576.5	967000	HexNAc26Hex31Fuc0	1.22	55575.3	21.9522	1.86473
15	55649.8	2220000	HexNAc25Hex30Fuc3	1.4	55648.3	25.158	4.28129
16	55719.4	1240000	HexNAc26Hex31Fuc1	-1.97	55721.4	-35.3545	2.38403
17	55793.1	2170000	HexNAc25Hex30Fuc4	-1.43	55794.5	-25.6298	4.17473
18	55868.3	1570000	HexNAc26Hex31Fuc2	0.79	55867.5	14.1406	3.02393
19	55942.7	1910000	HexNAc27Hex32Fuc0	2.13	55940.6	38.0761	3.68874
20	56015.1	2270000	HexNAc26Hex31Fuc3	1.4	56013.7	25.1724	4.36792
21	56086.2	1580000	HexNAc27Hex32Fuc1	-0.58	56086.7	-10.3411	3.04726
22	56160.5	2450000	HexNAc26Hex31Fuc4	0.65	56159.8	11.5741	4.72226
23	56234.7	1560000	HexNAc27Hex32Fuc2	1.85	56232.9	32.8989	3.00388
24	56305.8	2430000	HexNAc28Hex33Fuc0	-0.11	56305.9	-1.77601	4.68103
25	56380.3	1510000	HexNAc27Hex32Fuc3	1.31	56379	23.0582	2.90328
26	56453	1780000	HexNAc28Hex33Fuc1	0.92	56452.1	16.4742	3.42341
27	56526.2	1740000	HexNAc27Hex32Fuc4	1.05	56525.2	18.5758	3.362
28	56599.1	1290000	HexNAc28Hex33Fuc2	0.87	56598.2	15.5482	2.47868
29	56672.4	1930000	HexNAc29Hex34Fuc0	1.12	56671.3	19.7631	3.72621
30	56744.5	1030000	HexNAc28Hex33Fuc3	0.14	56744.3	2.46721	1.97897
31	56816.4	1660000	HexNAc29Hex34Fuc1	-1.03	56817.4	-18.1282	3.20964
32	56889.6	1120000	HexNAc28Hex33Fuc4	-0.91	56890.5	-15.9956	2.16414
33	56964	1220000	HexNAc29Hex34Fuc2	0.44	56963.6	7.72424	2.35374
34	57036.1	1390000	HexNAc28Hex33Fuc5	-0.57	57036.6	-9.99358	2.67054
35	57108.4	852000	HexNAc29Hex34Fuc3	-1.33	57109.7	-23.2885	1.64242
36	57181.9	1210000	HexNAc28Hex33Fuc6	-0.89	57182.8	-15.3893	2.33323
37	57256.5	603000	HexNAc29Hex34Fuc4	0.65	57255.8	11.3526	1.1617
38	57327.1	986000	HexNAc28Hex33Fuc7	-1.85	57328.9	-32.0955	1.90021
39	57401.1	558000	HexNAc29Hex34Fuc5	-0.86	57402	-14.9821	1.07629
40	57476.6	474000	HexNAc28Hex33Fuc8	1.58	57475.1	27.6642	0.913855
41	57547.2	507000	HexNAc29Hex34Fuc6	-0.86	57548.1	-15.1178	0.976937
42	57620	186000	HexNAc28Hex33Fuc9	-1.22	57621.2	-20.9992	0.358093
43	57696.4	502000	HexNAc29Hex34Fuc7	2.12	57694.2	36.7454	0.968033
44	57767.2	93600	HexNAc28Hex33Fuc10	-0.1	57767.3	-1.73108	0.180544
45	57837.6	396000	HexNAc29Hex34Fuc8	-2.78	57840.4	-48.0633	0.76295
46	57911	68800	HexNAc28Hex33Fuc11	-2.45	57913.5	-42.3045	0.132719
47	57986.2	105000	HexNAc29Hex34Fuc9	-0.32	57986.5	-5.51852	0.202744
48	58059.1	114000	HexNAc28Hex33Fuc12	-0.47	58059.6	-8.09513	0.219821
49	58132.4	110000	HexNAc29Hex34Fuc10	-0.29	58132.7	-4.98859	0.212459

## Sheet: P3
T1-Proteoform	Observe deconvoluted mass (Da)	Intensity	Glycan composition	Delta mass	Calculated deconvoluted mass (Da)	Delta mass (ppm)	Relative abundance (%)
1	53748.8	1400000	HexNAc21Hex26Fuc0	0.21	53748.6	3.90708	2.35935
2	53895.3	149000	HexNAc21Hex26Fuc1	0.54	53894.7	10.2051	0.250961
3	54115.3	3510000	HexNAc22Hex27Fuc0	1.39	54113.9	25.6866	5.92839
4	54257.8	433000	HexNAc22Hex27Fuc1	-2.29	54260.1	-42.2042	0.731138
5	54481.6	6320000	HexNAc23Hex28Fuc0	2.36	54479.3	43.3192	10.67
6	54625.7	2860000	HexNAc23Hex28Fuc1	0.33	54625.4	6.04115	4.8211
7	54772	504000	HexNAc23Hex28Fuc2	0.42	54771.5	7.66822	0.850235
8	54846.9	6940000	HexNAc24Hex29Fuc0	2.31	54844.6	42.119	11.7092
9	54991.3	3540000	HexNAc24Hex29Fuc1	0.6	54990.7	11.0928	5.96911
10	55136.6	649000	HexNAc24Hex29Fuc2	-0.25	55136.9	-4.53417	1.09595
11	55211.4	6200000	HexNAc25Hex30Fuc0	1.43	55209.9	25.9011	10.4692
12	55281.9	702000	HexNAc24Hex29Fuc3	-1.06	55283	-19.1741	1.18449
13	55356.8	3600000	HexNAc25Hex30Fuc1	0.79	55356.1	14.0906	6.07287
14	55503	823000	HexNAc25Hex30Fuc2	0.79	55502.2	14.0535	1.38915
15	55577.2	4890000	HexNAc26Hex31Fuc0	1.92	55575.3	34.5477	8.25497
16	55647.2	309000	HexNAc25Hex30Fuc3	-1.1	55648.3	-19.767	0.521254
17	55722.4	2930000	HexNAc26Hex31Fuc1	0.98	55721.4	17.5875	4.94819
18	55793.9	110000	HexNAc25Hex30Fuc4	-0.58	55794.5	-10.5745	0.186039
19	55869.5	1170000	HexNAc26Hex31Fuc2	1.96	55867.5	35.083	1.97622
20	55942.3	3270000	HexNAc27Hex32Fuc0	1.72	55940.6	30.5681	5.52621
21	56013.3	498000	HexNAc26Hex31Fuc3	-0.41	56013.7	-7.31964	0.840097
22	56088.2	1990000	HexNAc27Hex32Fuc1	1.43	56086.7	25.4962	3.35628
23	56163	232000	HexNAc26Hex31Fuc4	3.16	56159.8	56.446	0.391899
24	56234.8	1100000	HexNAc27Hex32Fuc2	1.96	56232.9	34.8551	1.84902
25	56307.3	1710000	HexNAc28Hex33Fuc0	1.36	56305.9	24.1538	2.88177
26	56380.4	653000	HexNAc27Hex32Fuc3	1.43	56379	25.364	1.10272
27	56453.7	1000000	HexNAc28Hex33Fuc1	1.61	56452.1	28.6969	1.69616
28	56525.8	498000	HexNAc27Hex32Fuc4	0.69	56525.2	12.207	0.840632
29	56600	469000	HexNAc28Hex33Fuc2	1.82	56598.2	32.1565	0.792509
30	56673.8	647000	HexNAc29Hex34Fuc0	2.48	56671.3	43.7612	1.09308
31	56744.2	143000	HexNAc28Hex33Fuc3	-0.14	56744.3	-2.29098	0.24178
T2-Proteoform	Observe deconvoluted mass (Da)	Intensity	Glycan composition	Delta mass	Calculated deconvoluted mass (Da)	Delta mass (ppm)	Relative abundance (%)
1	53746.8	736000	HexNAc21Hex26Fuc0	-1.75	53748.6	-32.559	0.735349
2	53892.1	259000	HexNAc21Hex26Fuc1	-2.66	53894.7	-49.3555	0.258501
3	54111.2	1390000	HexNAc22Hex27Fuc0	-2.76	54113.9	-51.0035	1.38635
4	54257.9	1070000	HexNAc22Hex27Fuc1	-2.19	54260.1	-40.3612	1.07427
5	54404.8	649000	HexNAc22Hex27Fuc2	-1.37	54406.2	-25.181	0.648564
6	54477.8	2920000	HexNAc23Hex28Fuc0	-1.45	54479.3	-26.6156	2.91994
7	54624.2	2980000	HexNAc23Hex28Fuc1	-1.19	54625.4	-21.9678	2.97678
8	54769.9	2950000	HexNAc23Hex28Fuc2	-1.62	54771.5	-29.5774	2.95121
9	54844.3	3830000	HexNAc24Hex29Fuc0	-0.24	54844.6	-4.376	3.82454
10	54914.9	1770000	HexNAc23Hex28Fuc3	-2.82	54917.7	-51.3496	1.7677
11	54989.8	4120000	HexNAc24Hex29Fuc1	-0.94	54990.7	-17.0938	4.12018
12	55136.4	4380000	HexNAc24Hex29Fuc2	-0.49	55136.9	-8.88698	4.37755
13	55208.6	3390000	HexNAc25Hex30Fuc0	-1.37	55209.9	-24.8144	3.38444
14	55281.8	4080000	HexNAc24Hex29Fuc3	-1.2	55283	-21.7065	4.07466
15	55355.1	3750000	HexNAc25Hex30Fuc1	-0.96	55356.1	-17.3423	3.74478
16	55428.4	2500000	HexNAc24Hex29Fuc4	-0.77	55429.2	-13.8916	2.49403
17	55501.8	3890000	HexNAc25Hex30Fuc2	-0.43	55502.2	-7.92761	3.88414
18	55573.9	3440000	HexNAc26Hex31Fuc0	-1.4	55575.3	-25.1911	3.43678
19	55647.3	4130000	HexNAc25Hex30Fuc3	-1.01	55648.3	-18.3294	4.12894
20	55720.4	2980000	HexNAc26Hex31Fuc1	-0.98	55721.4	-17.5875	2.98054
21	55793.8	3520000	HexNAc25Hex30Fuc4	-0.65	55794.5	-11.8291	3.51395
22	55866.9	3080000	HexNAc26Hex31Fuc2	-0.59	55867.5	-10.5607	3.07571
23	55939.7	3800000	HexNAc27Hex32Fuc0	-0.89	55940.6	-15.9097	3.79903
24	56012.6	3210000	HexNAc26Hex31Fuc3	-1.1	56013.7	-19.6381	3.21217
25	56085.8	2590000	HexNAc27Hex32Fuc1	-0.97	56086.7	-17.2946	2.59178
26	56159.2	3170000	HexNAc26Hex31Fuc4	-0.64	56159.8	-11.396	3.16511
27	56232.3	2090000	HexNAc27Hex32Fuc2	-0.59	56232.9	-10.4921	2.08534
28	56305.4	3330000	HexNAc28Hex33Fuc0	-0.49	56305.9	-8.52486	3.33304
29	56377.9	2060000	HexNAc27Hex32Fuc3	-1.15	56379	-20.3977	2.05597
30	56451.3	2330000	HexNAc28Hex33Fuc1	-0.73	56452.1	-12.9313	2.3322
31	56524.6	2020000	HexNAc27Hex32Fuc4	-0.54	56525.2	-9.55327	2.02064
32	56597.7	1470000	HexNAc28Hex33Fuc2	-0.55	56598.2	-9.71762	1.46845
33	56670.9	2270000	HexNAc29Hex34Fuc0	-0.37	56671.3	-6.52888	2.26613
34	56743.9	1090000	HexNAc28Hex33Fuc3	-0.41	56744.3	-7.22539	1.08611
35	56817.2	1810000	HexNAc29Hex34Fuc1	-0.23	56817.4	-4.04805	1.80572
36	56891	1150000	HexNAc28Hex33Fuc4	0.5	56890.5	8.96459	1.14962
37	56963.5	1150000	HexNAc29Hex34Fuc2	-0.05	56963.6	-0.877754	1.14826
38	57036.3	1070000	HexNAc28Hex33Fuc5	-0.29	57036.6	-4.90913	1.06807
39	57108.9	686000	HexNAc29Hex34Fuc3	-0.8	57109.7	-14.0081	0.68522
40	57183	973000	HexNAc28Hex33Fuc6	0.25	57182.8	4.37195	0.97214
41	57255.3	399000	HexNAc29Hex34Fuc4	-0.5	57255.8	-8.73274	0.398536
42	57328.1	821000	HexNAc28Hex33Fuc7	-0.8	57328.9	-13.9546	0.820181
43	57400.7	443000	HexNAc29Hex34Fuc5	-1.25	57402	-21.9505	0.442918
44	57475.4	335000	HexNAc28Hex33Fuc8	0.33	57475.1	5.74162	0.334443
T3-Proteoform	Observe deconvoluted mass (Da)	Intensity	Glycan composition	Delta mass	Calculated deconvoluted mass (Da)	Delta mass (ppm)	Relative abundance (%)
1	53745.8	248000	HexNAc21Hex26Fuc0	-2.79	53748.6	-51.7223	0.516836
2	54113.4	744000	HexNAc22Hex27Fuc0	-0.55	54113.9	-10.1637	1.54905
3	54263.8	410000	HexNAc22Hex27Fuc1	3.71	54260.1	68.3744	0.853919
4	54408.3	320000	HexNAc22Hex27Fuc2	2.12	54406.2	38.7823	0.665841
5	54477.3	1460000	HexNAc23Hex28Fuc0	-1.93	54479.3	-35.6099	3.04647
6	54626.8	1190000	HexNAc23Hex28Fuc1	1.42	54625.4	25.9952	2.48385
7	54772.3	1280000	HexNAc23Hex28Fuc2	0.77	54771.5	13.8758	2.67155
8	54843.1	1510000	HexNAc24Hex29Fuc0	-1.49	54844.6	-27.1677	3.14458
9	54913.8	678000	HexNAc23Hex28Fuc3	-3.89	54917.7	-70.8333	1.41171
10	54990.7	1750000	HexNAc24Hex29Fuc1	0.01	54990.7	0.181849	3.63377
11	55137.8	1910000	HexNAc24Hex29Fuc2	0.91	55136.9	16.5044	3.97953
12	55207.3	1690000	HexNAc25Hex30Fuc0	-2.66	55209.9	-48.1797	3.5267
13	55281.7	1800000	HexNAc24Hex29Fuc3	-1.28	55283	-23.1536	3.75017
14	55356.3	1740000	HexNAc25Hex30Fuc1	0.28	55356.1	5.05816	3.62669
15	55429.8	1230000	HexNAc24Hex29Fuc4	0.66	55429.2	11.9071	2.56754
16	55502.8	2060000	HexNAc25Hex30Fuc2	0.56	55502.2	9.90952	4.2959
17	55573.3	1770000	HexNAc26Hex31Fuc0	-1.95	55575.3	-35.0876	3.67682
18	55646.8	1860000	HexNAc25Hex30Fuc3	-1.54	55648.3	-27.6738	3.86885
19	55720.8	1530000	HexNAc26Hex31Fuc1	-0.65	55721.4	-11.6652	3.18608
20	55795	1810000	HexNAc25Hex30Fuc4	0.55	55794.5	9.8576	3.77261
21	55868.4	1490000	HexNAc26Hex31Fuc2	0.82	55867.5	14.8566	3.10646
22	55940	1850000	HexNAc27Hex32Fuc0	-0.55	55940.6	-10.0106	3.84084
23	56012.7	1760000	HexNAc26Hex31Fuc3	-1.03	56013.7	-18.3884	3.66438
24	56087.2	1330000	HexNAc27Hex32Fuc1	0.44	56086.7	7.84499	2.75997
25	56159.3	1650000	HexNAc26Hex31Fuc4	-0.54	56159.8	-9.61542	3.42867
26	56232.6	1140000	HexNAc27Hex32Fuc2	-0.33	56232.9	-5.86845	2.37181
27	56304.4	1680000	HexNAc28Hex33Fuc0	-1.49	56305.9	-26.285	3.49659
28	56377.5	1170000	HexNAc27Hex32Fuc3	-1.49	56379	-26.4283	2.43936
29	56451.8	1110000	HexNAc28Hex33Fuc1	-0.26	56452.1	-4.60568	2.31844
30	56527.5	895000	HexNAc27Hex32Fuc4	2.36	56525.2	41.5744	1.86195
31	56600.8	554000	HexNAc28Hex33Fuc2	2.63	56598.2	46.4679	1.15318
32	56671	1520000	HexNAc29Hex34Fuc0	-0.31	56671.3	-5.47014	3.15903
33	56745.4	755000	HexNAc28Hex33Fuc3	1.01	56744.3	17.7991	1.57019
34	56813.8	674000	HexNAc29Hex34Fuc1	-3.59	56817.4	-63.1849	1.40291
35	56889.9	715000	HexNAc28Hex33Fuc4	-0.57	56890.5	-9.84347	1.48875
36	56964.3	448000	HexNAc29Hex34Fuc2	0.79	56963.6	13.8685	0.931306
37	57037.4	362000	HexNAc28Hex33Fuc5	0.73	57036.6	12.9741	0.753073
38	57113.1	250000	HexNAc29Hex34Fuc3	3.38	57109.7	59.1844	0.520301
39	57183	657000	HexNAc28Hex33Fuc6	0.2	57182.8	3.49756	1.36743
40	57260.3	151000	HexNAc29Hex34Fuc4	4.51	57255.8	78.7693	0.314712
41	57321.8	734000	HexNAc28Hex33Fuc7	-7.08	57328.9	-123.498	1.52724
42	57403.1	88700	HexNAc29Hex34Fuc5	1.08	57402	18.8147	0.184578
43	57473	53000	HexNAc28Hex33Fuc8	-2.06	57475.1	-35.8416	0.110368
T4-Proteoform	Observe deconvoluted mass (Da)	Intensity	Glycan composition	Delta mass	Calculated deconvoluted mass (Da)	Delta mass (ppm)	Relative abundance (%)
1	54478	574000	HexNAc23Hex28Fuc0	-1.26	54479.3	-23.1281	3.75906
2	54625.5	255000	HexNAc23Hex28Fuc1	0.08	54625.4	1.46452	1.67158
3	54771.4	111000	HexNAc23Hex28Fuc2	-0.1	54771.5	-2.00834	0.726367
4	54844.9	885000	HexNAc24Hex29Fuc0	0.24	54844.6	4.376	5.79672
5	54991.3	680000	HexNAc24Hex29Fuc1	0.55	54990.7	10.0017	4.45932
6	55138	428000	HexNAc24Hex29Fuc2	1.13	55136.9	20.4945	2.80281
7	55210.3	954000	HexNAc25Hex30Fuc0	0.4	55209.9	7.06395	6.25111
8	55283.1	236000	HexNAc24Hex29Fuc3	0.09	55283	1.62799	1.54562
9	55356.6	824000	HexNAc25Hex30Fuc1	0.53	55356.1	9.57438	5.40061
10	55504.2	639000	HexNAc25Hex30Fuc2	1.95	55502.2	35.1337	4.1865
11	55575.7	859000	HexNAc26Hex31Fuc0	0.43	55575.3	7.73726	5.62837
12	55649.4	463000	HexNAc25Hex30Fuc3	1.03	55648.3	18.3294	3.03319
13	55722.6	820000	HexNAc26Hex31Fuc1	1.18	55721.4	21.1768	5.37574
14	55793.6	267000	HexNAc25Hex30Fuc4	-0.86	55794.5	-15.4137	1.74802
15	55869	718000	HexNAc26Hex31Fuc2	1.47	55867.5	26.4912	4.70351
16	55941.4	692000	HexNAc27Hex32Fuc0	0.82	55940.6	14.4796	4.53538
17	56015.1	527000	HexNAc26Hex31Fuc3	1.38	56013.7	24.6368	3.45095
18	56087.5	612000	HexNAc27Hex32Fuc1	0.72	56086.7	12.8373	4.00972
19	56160.5	370000	HexNAc26Hex31Fuc4	0.64	56159.8	11.396	2.42569
20	56234.2	521000	HexNAc27Hex32Fuc2	1.33	56232.9	23.6516	3.417
21	56307	479000	HexNAc28Hex33Fuc0	1.04	56305.9	18.4705	3.14184
22	56380.1	404000	HexNAc27Hex32Fuc3	1.07	56379	18.9787	2.64433
23	56453.4	364000	HexNAc28Hex33Fuc1	1.32	56452.1	23.5598	2.38421
24	56525	329000	HexNAc27Hex32Fuc4	-0.17	56525.2	-3.00751	2.15832
25	56598.9	259000	HexNAc28Hex33Fuc2	0.65	56598.2	11.6611	1.69416
26	56671.3	341000	HexNAc29Hex34Fuc0	0.07	56671.3	1.23519	2.23401
27	56743.1	231000	HexNAc28Hex33Fuc3	-1.28	56744.3	-22.5573	1.51338
28	56816.4	223000	HexNAc29Hex34Fuc1	-0.96	56817.4	-16.8962	1.45857
29	56888.6	154000	HexNAc28Hex33Fuc4	-1.9	56890.5	-33.2217	1.00982
30	56961.5	161000	HexNAc29Hex34Fuc2	-2.06	56963.6	-36.1635	1.05293
31	57034.9	142000	HexNAc28Hex33Fuc5	-1.73	57036.6	-30.3314	0.932036
32	57106.9	118000	HexNAc29Hex34Fuc3	-2.76	57109.7	-48.3281	0.7756
33	57181.2	134000	HexNAc28Hex33Fuc6	-1.52	57182.8	-26.5814	0.87606
34	57255.1	71100	HexNAc29Hex34Fuc4	-0.76	57255.8	-13.2738	0.466166
35	57327.6	81800	HexNAc28Hex33Fuc7	-1.33	57328.9	-23.1995	0.536293
36	57399.2	94200	HexNAc29Hex34Fuc5	-2.75	57402	-47.9078	0.617062
37	57473.7	70600	HexNAc28Hex33Fuc8	-1.31	57475.1	-22.7925	0.462919
38	57536.4	56000	HexNAc29Hex34Fuc6	-11.7	57548.1	-203.308	0.36701
39	57623.1	46500	HexNAc28Hex33Fuc9	1.94	57621.2	33.8417	0.304533
40	57693.5	40900	HexNAc29Hex34Fuc7	-0.71	57694.2	-12.3063	0.268317
41	57837.6	26700	HexNAc29Hex34Fuc8	-2.82	57840.4	-48.7549	0.175163

## Sheet: P4
T1 -Proteoform	Observe deconvoluted mass (Da)	Intensity	Glycan composition	Delta mass	Calculated deconvoluted mass (Da)	Delta mass (ppm)	Relative abundance (%)
1	53383.8	377000	HexNAc20Hex25Fuc0	0.51	53383.2	9.55356	2.21074
2	53748.7	1100000	HexNAc21Hex26Fuc0	0.07	53748.6	1.30236	6.41514
3	54114	1950000	HexNAc22Hex27Fuc0	0.04	54113.9	0.739181	11.4137
4	54259.1	126000	HexNAc22Hex27Fuc1	-0.92	54260.1	-16.9554	0.736061
5	54479.4	2750000	HexNAc23Hex28Fuc0	0.15	54479.3	2.56979	16.0885
6	54625.6	1080000	HexNAc23Hex28Fuc1	0.23	54625.4	4.2105	6.32254
7	54845.4	2710000	HexNAc24Hex29Fuc0	0.75	54844.6	13.675	15.8723
8	54991.3	1120000	HexNAc24Hex29Fuc1	0.54	54990.7	9.81984	6.57961
9	55136.9	114000	HexNAc24Hex29Fuc2	0.06	55136.9	1.0882	0.670472
10	55210.5	1890000	HexNAc25Hex30Fuc0	0.54	55209.9	9.59972	11.0561
11	55356.4	921000	HexNAc25Hex30Fuc1	0.39	55356.1	6.86465	5.39383
12	55502	138000	HexNAc25Hex30Fuc2	-0.2	55502.2	-3.60346	0.805808
13	55575.6	1120000	HexNAc26Hex31Fuc0	0.32	55575.3	5.75796	6.5819
14	55721.8	631000	HexNAc26Hex31Fuc1	0.39	55721.4	6.99911	3.69688
15	55869.9	156000	HexNAc26Hex31Fuc2	2.41	55867.5	43.1378	0.913428
16	55940.6	589000	HexNAc27Hex32Fuc0	0.01	55940.6	0.178761	3.44932
17	56093.3	47900	HexNAc27Hex32Fuc1	6.57	56086.7	117.14	0.280419
18	56306.1	258000	HexNAc28Hex33Fuc0	0.17	56305.9	3.01922	1.51329
T2-Proteoform	Observe deconvoluted mass (Da)	Intensity	Glycan composition	Delta mass	Calculated deconvoluted mass (Da)	Delta mass (ppm)	Relative abundance (%)
1	53747.1	322000	HexNAc21Hex26Fuc0	-1.49	53748.6	-27.5356	0.76624
2	53893.7	305000	HexNAc21Hex26Fuc1	-0.98	53894.7	-18.1836	0.726185
3	54114	598000	HexNAc22Hex27Fuc0	0.09	54113.9	1.66316	1.42255
4	54259.6	876000	HexNAc22Hex27Fuc1	-0.47	54260.1	-8.66199	2.08499
5	54406.4	480000	HexNAc22Hex27Fuc2	0.18	54406.2	3.12464	1.14209
6	54479.3	1190000	HexNAc23Hex28Fuc0	0.05	54479.3	0.91778	2.83597
7	54625.8	1510000	HexNAc23Hex28Fuc1	0.41	54625.4	7.3226	3.58421
8	54772.2	1440000	HexNAc23Hex28Fuc2	0.69	54771.5	12.5978	3.41453
9	54844.3	1520000	HexNAc24Hex29Fuc0	-0.24	54844.6	-4.376	3.6055
10	54916.5	853000	HexNAc23Hex28Fuc3	-1.18	54917.7	-21.4867	2.02875
11	54991.1	2000000	HexNAc24Hex29Fuc1	0.35	54990.7	6.36471	4.75273
12	55137	1920000	HexNAc24Hex29Fuc2	0.13	55136.9	2.35777	4.57166
13	55209.7	1350000	HexNAc25Hex30Fuc0	-0.27	55209.9	-5.07155	3.21613
14	55282.9	1640000	HexNAc24Hex29Fuc3	-0.09	55283	-1.62799	3.90107
15	55356.2	1760000	HexNAc25Hex30Fuc1	0.12	55356.1	2.16778	4.19162
16	55428.5	1090000	HexNAc24Hex29Fuc4	-0.65	55429.2	-11.7267	2.59468
17	55502.7	1690000	HexNAc25Hex30Fuc2	0.51	55502.2	9.18882	4.03025
18	55575	1370000	HexNAc26Hex31Fuc0	-0.3	55575.3	-5.39809	3.26027
19	55648.4	1550000	HexNAc25Hex30Fuc3	0.06	55648.3	1.0782	3.69861
20	55721	1490000	HexNAc26Hex31Fuc1	-0.43	55721.4	-7.5375	3.55054
21	55794.4	1300000	HexNAc25Hex30Fuc4	-0.09	55794.5	-1.79229	3.10344
22	55867.5	1400000	HexNAc26Hex31Fuc2	-0.01	55867.5	-0.178995	3.33082
23	55940.6	1290000	HexNAc27Hex32Fuc0	-0.01	55940.6	-0.178761	3.06785
24	56013.6	1210000	HexNAc26Hex31Fuc3	-0.07	56013.7	-1.24969	2.87992
25	56086.9	1100000	HexNAc27Hex32Fuc1	0.16	56086.7	2.67443	2.60736
26	56160.2	1110000	HexNAc26Hex31Fuc4	0.36	56159.8	6.58834	2.63168
27	56233.2	1020000	HexNAc27Hex32Fuc2	0.28	56232.9	4.97929	2.43257
28	56306.1	1030000	HexNAc28Hex33Fuc0	0.12	56305.9	2.30882	2.44751
29	56378.9	873000	HexNAc27Hex32Fuc3	-0.11	56379	-1.95108	2.07738
30	56452.2	842000	HexNAc28Hex33Fuc1	0.16	56452.1	3.0114	2.0034
31	56525.5	698000	HexNAc27Hex32Fuc4	0.36	56525.2	6.36885	1.65999
32	56599.4	549000	HexNAc28Hex33Fuc2	1.16	56598.2	20.4953	1.30595
33	56671.4	687000	HexNAc29Hex34Fuc0	0.14	56671.3	2.47039	1.63503
34	56744.5	427000	HexNAc28Hex33Fuc3	0.15	56744.3	2.81966	1.01707
35	56817.7	573000	HexNAc29Hex34Fuc1	0.29	56817.4	5.10407	1.36263
36	56891.3	472000	HexNAc28Hex33Fuc4	0.81	56890.5	14.2379	1.12199
37	56964.5	456000	HexNAc29Hex34Fuc2	0.94	56963.6	16.5018	1.08578
38	57036.3	326000	HexNAc28Hex33Fuc5	-0.35	57036.6	-6.13641	0.776555
39	57109.7	311000	HexNAc29Hex34Fuc3	0.05	57109.7	0.875508	0.740909
40	57183	296000	HexNAc28Hex33Fuc6	0.19	57182.8	3.49756	0.704523
41	57256.3	168000	HexNAc29Hex34Fuc4	0.46	57255.8	8.03412	0.39903
42	57328.4	212000	HexNAc28Hex33Fuc7	-0.49	57328.9	-8.54717	0.504224
43	57399.5	172000	HexNAc29Hex34Fuc5	-2.5	57402	-43.5525	0.408291
44	57476.4	99300	HexNAc28Hex33Fuc8	1.36	57475.1	23.6624	0.236356
45	57537.6	168000	HexNAc29Hex34Fuc6	-10.51	57548.1	-182.63	0.398985
46	57623.5	163000	HexNAc28Hex33Fuc9	2.29	57621.2	39.7423	0.387744
47	57695.8	87700	HexNAc29Hex34Fuc7	1.56	57694.2	27.0391	0.208584
48	57838.2	36100	HexNAc29Hex34Fuc8	-2.23	57840.4	-38.5544	0.0858499
T3-Proteoform	Observe deconvoluted mass (Da)	Intensity	Glycan composition	Delta mass	Calculated deconvoluted mass (Da)	Delta mass (ppm)	Relative abundance (%)
1	54113.7	980000	HexNAc22Hex27Fuc0	-0.2	54113.9	-3.69591	1.39405
2	54260.4	1170000	HexNAc22Hex27Fuc1	0.36	54260.1	6.63471	1.6669
3	54405.6	936000	HexNAc22Hex27Fuc2	-0.58	54406.2	-10.6605	1.33166
4	54478	1950000	HexNAc23Hex28Fuc0	-1.28	54479.3	-23.4952	2.771
5	54625.7	2410000	HexNAc23Hex28Fuc1	0.3	54625.4	5.30889	3.42326
6	54772.2	2490000	HexNAc23Hex28Fuc2	0.62	54771.5	11.1372	3.54191
7	54844.5	2590000	HexNAc24Hex29Fuc0	-0.12	54844.6	-2.188	3.68444
8	54917.8	1720000	HexNAc23Hex28Fuc3	0.17	54917.7	2.91345	2.44179
9	54991	3310000	HexNAc24Hex29Fuc1	0.27	54990.7	4.90992	4.71433
10	55063.1	459000	HexNAc23Hex28Fuc4	-0.71	55063.8	-12.8941	0.652744
11	55137.6	3490000	HexNAc24Hex29Fuc2	0.73	55136.9	13.2398	4.96319
12	55209.8	2300000	HexNAc25Hex30Fuc0	-0.12	55209.9	-2.17352	3.27198
13	55283.4	3070000	HexNAc24Hex29Fuc3	0.4	55283	7.2355	4.36496
14	55355.9	3120000	HexNAc25Hex30Fuc1	-0.12	55356.1	-2.16778	4.44505
15	55429.6	1990000	HexNAc24Hex29Fuc4	0.41	55429.2	7.39683	2.8282
16	55502.8	2830000	HexNAc25Hex30Fuc2	0.59	55502.2	10.45	4.02888
17	55575.3	2200000	HexNAc26Hex31Fuc0	0.06	55575.3	1.07962	3.13467
18	55648.4	2800000	HexNAc25Hex30Fuc3	0.09	55648.3	1.4376	3.98593
19	55721.6	2370000	HexNAc26Hex31Fuc1	0.23	55721.4	4.12768	3.3713
20	55794.9	2340000	HexNAc25Hex30Fuc4	0.41	55794.5	7.16917	3.33224
21	55867.9	2400000	HexNAc26Hex31Fuc2	0.33	55867.5	5.90683	3.41574
22	55940.4	2150000	HexNAc27Hex32Fuc0	-0.15	55940.6	-2.86018	3.05285
23	56013.3	2160000	HexNAc26Hex31Fuc3	-0.41	56013.7	-7.14111	3.07642
24	56087	1750000	HexNAc27Hex32Fuc1	0.28	56086.7	4.99227	2.48269
25	56159.8	1900000	HexNAc26Hex31Fuc4	0	56159.8	0	2.70139
26	56232.5	1480000	HexNAc27Hex32Fuc2	-0.37	56232.9	-6.57978	2.10444
27	56306.1	1730000	HexNAc28Hex33Fuc0	0.16	56305.9	2.84162	2.46185
28	56378.1	1310000	HexNAc27Hex32Fuc3	-0.95	56379	-16.8502	1.86286
29	56452.2	1280000	HexNAc28Hex33Fuc1	0.17	56452.1	3.0114	1.82452
30	56524.6	1130000	HexNAc27Hex32Fuc4	-0.6	56525.2	-10.6147	1.60875
31	56597.9	889000	HexNAc28Hex33Fuc2	-0.28	56598.2	-4.94715	1.26471
32	56669.8	1070000	HexNAc29Hex34Fuc0	-1.43	56671.3	-25.2332	1.5185
33	56743	621000	HexNAc28Hex33Fuc3	-1.33	56744.3	-23.2622	0.883512
34	56815.6	860000	HexNAc29Hex34Fuc1	-1.81	56817.4	-31.8564	1.22382
35	56887.9	602000	HexNAc28Hex33Fuc4	-2.55	56890.5	-44.6472	0.856086
36	56960.5	607000	HexNAc29Hex34Fuc2	-3.01	56963.6	-52.8408	0.86401
37	57035	639000	HexNAc28Hex33Fuc5	-1.66	57036.6	-29.1041	0.90949
38	57108	457000	HexNAc29Hex34Fuc3	-1.69	57109.7	-29.5922	0.649646
39	57181.8	560000	HexNAc28Hex33Fuc6	-1.01	57182.8	-17.4878	0.79595
40	57254.8	319000	HexNAc29Hex34Fuc4	-1.07	57255.8	-18.6881	0.453112
41	57328.2	409000	HexNAc28Hex33Fuc7	-0.67	57328.9	-11.6869	0.5817
42	57400.8	300000	HexNAc29Hex34Fuc5	-1.12	57402	-19.5115	0.426869
43	57474.8	262000	HexNAc28Hex33Fuc8	-0.25	57475.1	-4.17572	0.373206
44	57537.5	142000	HexNAc29Hex34Fuc6	-10.59	57548.1	-184.02	0.202442
45	57621.8	179000	HexNAc28Hex33Fuc9	0.6	57621.2	10.4128	0.254709
46	57698.5	216000	HexNAc29Hex34Fuc7	4.24	57694.2	73.4909	0.307679
47	57769.8	97500	HexNAc28Hex33Fuc10	2.44	57767.3	42.2384	0.138661
48	57838.9	108000	HexNAc29Hex34Fuc8	-1.44	57840.4	-24.8961	0.153932
49	57912.4	78800	HexNAc28Hex33Fuc11	-1.11	57913.5	-18.9939	0.11211
50	57985.8	40600	HexNAc29Hex34Fuc9	-0.73	57986.5	-12.5891	0.0577535
51	58133.8	22600	HexNAc29Hex34Fuc10	1.18	58132.7	20.2984	0.0320934
T4-Proteoform	Observe deconvoluted mass (Da)	Intensity	Glycan composition	Delta mass	Calculated deconvoluted mass (Da)	Delta mass (ppm)	Relative abundance (%)
1	54115.2	502000	HexNAc22Hex27Fuc0	1.23	54113.9	22.7298	1.01198
2	54260.7	552000	HexNAc22Hex27Fuc1	0.66	54260.1	12.1636	1.11339
3	54406	383000	HexNAc22Hex27Fuc2	-0.24	54406.2	-4.41126	0.772482
4	54479.1	1140000	HexNAc23Hex28Fuc0	-0.15	54479.3	-2.75334	2.30639
5	54626.6	1350000	HexNAc23Hex28Fuc1	1.16	54625.4	21.2355	2.71757
6	54772.8	1450000	HexNAc23Hex28Fuc2	1.27	54771.5	23.1872	2.92534
7	54845.6	1690000	HexNAc24Hex29Fuc0	0.96	54844.6	17.504	3.40758
8	54918.4	1040000	HexNAc23Hex28Fuc3	0.75	54917.7	13.6568	2.08847
9	54992.1	2180000	HexNAc24Hex29Fuc1	1.41	54990.7	25.6407	4.38915
10	55063	197000	HexNAc23Hex28Fuc4	-0.84	55063.8	-15.255	0.397514
11	55138	2310000	HexNAc24Hex29Fuc2	1.12	55136.9	20.3131	4.65404
12	55210.6	1610000	HexNAc25Hex30Fuc0	0.7	55209.9	12.4978	3.24058
13	55284.4	1880000	HexNAc24Hex29Fuc3	1.43	55283	26.0478	3.78389
14	55357.3	2230000	HexNAc25Hex30Fuc1	1.28	55356.1	22.9424	4.50084
15	55429.8	1240000	HexNAc24Hex29Fuc4	0.61	55429.2	11.005	2.50064
16	55504.1	2030000	HexNAc25Hex30Fuc2	1.9	55502.2	34.2329	4.10303
17	55576.2	1540000	HexNAc26Hex31Fuc0	0.92	55575.3	16.7341	3.11467
18	55649.9	2050000	HexNAc25Hex30Fuc3	1.57	55648.3	28.2129	4.14263
19	55722.3	1840000	HexNAc26Hex31Fuc1	0.89	55721.4	15.9723	3.72013
20	55796	1660000	HexNAc25Hex30Fuc4	1.53	55794.5	27.4221	3.3577
21	55868.9	1920000	HexNAc26Hex31Fuc2	1.36	55867.5	24.3433	3.87571
22	55941.9	1520000	HexNAc27Hex32Fuc0	1.3	55940.6	23.0602	3.07263
23	56015	1680000	HexNAc26Hex31Fuc3	1.29	56013.7	23.2086	3.37973
24	56088	1430000	HexNAc27Hex32Fuc1	1.22	56086.7	21.752	2.88806
25	56160.9	1440000	HexNAc26Hex31Fuc4	1.07	56159.8	19.0528	2.8996
26	56233.8	1300000	HexNAc27Hex32Fuc2	0.87	56232.9	15.4714	2.61624
27	56307.8	1270000	HexNAc28Hex33Fuc0	1.88	56305.9	33.389	2.57156
28	56379.5	1190000	HexNAc27Hex32Fuc3	0.48	56379	8.51381	2.39278
29	56453.5	1010000	HexNAc28Hex33Fuc1	1.42	56452.1	25.1541	2.04296
30	56525.7	970000	HexNAc27Hex32Fuc4	0.58	56525.2	10.2609	1.95764
31	56599.1	742000	HexNAc28Hex33Fuc2	0.87	56598.2	15.3715	1.49604
32	56671.3	865000	HexNAc29Hex34Fuc0	0.06	56671.3	1.05874	1.74474
33	56744.4	582000	HexNAc28Hex33Fuc3	0.08	56744.3	1.58606	1.17392
34	56816.5	694000	HexNAc29Hex34Fuc1	-0.88	56817.4	-15.4882	1.39994
35	56888.7	532000	HexNAc28Hex33Fuc4	-1.81	56890.5	-31.8155	1.07239
36	56961.8	507000	HexNAc29Hex34Fuc2	-1.72	56963.6	-30.1947	1.02367
37	57035.7	471000	HexNAc28Hex33Fuc5	-0.92	57036.6	-16.13	0.949715
38	57108.7	316000	HexNAc29Hex34Fuc3	-0.99	57109.7	-17.5102	0.636421
39	57181.6	387000	HexNAc28Hex33Fuc6	-1.14	57182.8	-19.9361	0.781204
40	57254.9	225000	HexNAc29Hex34Fuc4	-0.94	57255.8	-16.4175	0.45365
41	57327.8	286000	HexNAc28Hex33Fuc7	-1.16	57328.9	-20.0597	0.577864
42	57399.1	282000	HexNAc29Hex34Fuc5	-2.84	57402	-49.4757	0.569513
43	57473.1	167000	HexNAc28Hex33Fuc8	-1.93	57475.1	-33.5798	0.336863
44	57547.1	198000	HexNAc29Hex34Fuc6	-0.97	57548.1	-16.8555	0.398894
45	57620.6	132000	HexNAc28Hex33Fuc9	-0.6	57621.2	-10.4128	0.266333
46	57695.1	183000	HexNAc29Hex34Fuc7	0.81	57694.2	14.0395	0.369287
47	57767.8	103000	HexNAc28Hex33Fuc10	0.46	57767.3	7.96298	0.207388
48	57837.8	111000	HexNAc29Hex34Fuc8	-2.64	57840.4	-45.6428	0.223931
49	57911.2	80500	HexNAc28Hex33Fuc11	-2.28	57913.5	-39.3691	0.162396
50	57985.8	50500	HexNAc29Hex34Fuc9	-0.77	57986.5	-13.2789	0.101922
51	58062.9	27500	HexNAc28Hex33Fuc12	3.32	58059.6	57.1826	0.0555405
52	58132.5	26500	HexNAc29Hex34Fuc10	-0.19	58132.7	-3.26839	0.0534537

## Sheet: P5
T1 -Proteoform	Observe deconvoluted mass (Da)	Intensity	Glycan composition	Delta mass	Calculated deconvoluted mass (Da)	Delta mass (ppm)	Relative abundance (%)
1	53382.4	1110000	HexNAc20Hex25Fuc0	-0.84	53383.2	-15.9226	0.85606
2	53748.6	5020000	HexNAc21Hex26Fuc0	-0.02	53748.6	-0.372103	3.88091
3	53894.4	2610000	HexNAc21Hex26Fuc1	-0.35	53894.7	-6.3086	2.01594
4	54113.8	7810000	HexNAc22Hex27Fuc0	-0.12	54113.9	-2.40234	6.03333
5	54260.6	5450000	HexNAc22Hex27Fuc1	0.53	54260.1	9.76777	4.21088
6	54406.6	2340000	HexNAc22Hex27Fuc2	0.4	54406.2	7.3521	1.81069
7	54478	11400000	HexNAc23Hex28Fuc0	-1.22	54479.3	-22.3938	8.83704
8	54625.7	8550000	HexNAc23Hex28Fuc1	0.27	54625.4	4.94276	6.60603
9	54771.6	5440000	HexNAc23Hex28Fuc2	0.09	54771.5	1.46061	4.20595
10	54844.7	9230000	HexNAc24Hex29Fuc0	0.07	54844.6	1.27633	7.13452
11	54916.5	1410000	HexNAc23Hex28Fuc3	-1.19	54917.7	-21.6688	1.09011
12	54991.1	8410000	HexNAc24Hex29Fuc1	0.34	54990.7	6.18286	6.50076
13	55060.5	55100	HexNAc23Hex28Fuc4	-3.31	55063.8	-60.2937	0.042549
14	55136.6	5810000	HexNAc24Hex29Fuc2	-0.25	55136.9	-4.53417	4.48737
15	55209.8	7120000	HexNAc25Hex30Fuc0	-0.16	55209.9	-2.89803	5.49977
16	55282.6	2980000	HexNAc24Hex29Fuc3	-0.37	55283	-6.69283	2.30456
17	55356.3	6520000	HexNAc25Hex30Fuc1	0.24	55356.1	4.33557	5.03494
18	55428.5	927000	HexNAc24Hex29Fuc4	-0.68	55429.2	-12.0875	0.715847
19	55502.8	4270000	HexNAc25Hex30Fuc2	0.62	55502.2	10.9906	3.30249
20	55575	4180000	HexNAc26Hex31Fuc0	-0.22	55575.3	-3.9586	3.23285
21	55648.3	2770000	HexNAc25Hex30Fuc3	-0.06	55648.3	-1.0782	2.13725
22	55721.5	3940000	HexNAc26Hex31Fuc1	0.14	55721.4	2.5125	3.0409
23	55793.8	1470000	HexNAc25Hex30Fuc4	-0.74	55794.5	-13.263	1.13798
24	55868.4	2890000	HexNAc26Hex31Fuc2	0.89	55867.5	15.9305	2.23233
25	55940.4	2550000	HexNAc27Hex32Fuc0	-0.2	55940.6	-3.57522	1.96913
26	56013.6	2110000	HexNAc26Hex31Fuc3	-0.06	56013.7	-1.07117	1.62765
27	56086.3	2110000	HexNAc27Hex32Fuc1	-0.43	56086.7	-7.6667	1.62654
28	56159.3	1350000	HexNAc26Hex31Fuc4	-0.5	56159.8	-8.90316	1.04435
29	56233	1760000	HexNAc27Hex32Fuc2	0.14	56232.9	2.48965	1.36069
30	56305.8	1590000	HexNAc28Hex33Fuc0	-0.15	56305.9	-2.48642	1.22894
31	56379	1280000	HexNAc27Hex32Fuc3	0.01	56379	0.177371	0.986561
32	56452.3	1170000	HexNAc28Hex33Fuc1	0.19	56452.1	3.36569	0.90261
33	56525.7	867000	HexNAc27Hex32Fuc4	0.51	56525.2	9.02253	0.669682
34	56599.1	583000	HexNAc28Hex33Fuc2	0.87	56598.2	15.3715	0.45028
35	56672.3	892000	HexNAc29Hex34Fuc0	1.04	56671.3	18.3515	0.688833
36	56746.3	294000	HexNAc28Hex33Fuc3	1.91	56744.3	33.836	0.227217
37	56817.6	478000	HexNAc29Hex34Fuc1	0.2	56817.4	3.52005	0.369052
38	56894.6	318000	HexNAc28Hex33Fuc4	4.08	56890.5	71.7167	0.245951
39	56964.8	78000	HexNAc29Hex34Fuc2	1.24	56963.6	21.7683	0.0602281
40	57036.4	247000	HexNAc28Hex33Fuc5	-0.27	57036.6	-4.55847	0.190626
41	57110.4	760	HexNAc29Hex34Fuc3	0.72	57109.7	12.6073	0.000587246
T2 -Proteoform	Observe deconvoluted mass (Da)	Intensity	Glycan composition	Delta mass	Calculated deconvoluted mass (Da)	Delta mass (ppm)	Relative abundance (%)
1	53386.3	526000	HexNAc20Hex25Fuc0	3.06	53383.2	57.3214	0.334348
2	53748	2020000	HexNAc21Hex26Fuc0	-0.54	53748.6	-10.0468	1.28192
3	53893.8	1480000	HexNAc21Hex26Fuc1	-0.95	53894.7	-17.627	0.93772
4	54113.7	3550000	HexNAc22Hex27Fuc0	-0.21	54113.9	-3.8807	2.25882
5	54260.4	3600000	HexNAc22Hex27Fuc1	0.36	54260.1	6.63471	2.28775
6	54404.8	2270000	HexNAc22Hex27Fuc2	-1.41	54406.2	-26.1	1.4454
7	54478.1	6030000	HexNAc23Hex28Fuc0	-1.2	54479.3	-22.2103	3.83449
8	54625.5	6710000	HexNAc23Hex28Fuc1	0.15	54625.4	2.56291	4.26609
9	54771.2	6050000	HexNAc23Hex28Fuc2	-0.29	54771.5	-5.29472	3.84222
10	54844.5	7220000	HexNAc24Hex29Fuc0	-0.12	54844.6	-2.188	4.5901
11	54916.8	3330000	HexNAc23Hex28Fuc3	-0.89	54917.7	-16.3882	2.11471
12	54990.6	8550000	HexNAc24Hex29Fuc1	-0.12	54990.7	-2.18219	5.43566
13	55062.9	557000	HexNAc23Hex28Fuc4	-0.87	55063.8	-15.7998	0.354101
14	55136.4	8040000	HexNAc24Hex29Fuc2	-0.44	55136.9	-7.98014	5.11071
15	55209.6	5720000	HexNAc25Hex30Fuc0	-0.38	55209.9	-6.88282	3.63461
16	55283	6250000	HexNAc24Hex29Fuc3	-0.02	55283	-0.361775	3.97225
17	55355.8	7370000	HexNAc25Hex30Fuc1	-0.24	55356.1	-4.33557	4.68201
18	55428.5	3390000	HexNAc24Hex29Fuc4	-0.69	55429.2	-12.4483	2.15198
19	55502	6810000	HexNAc25Hex30Fuc2	-0.24	55502.2	-4.32415	4.3288
20	55574.9	4670000	HexNAc26Hex31Fuc0	-0.34	55575.3	-6.11783	2.96651
21	55648.1	6020000	HexNAc25Hex30Fuc3	-0.25	55648.3	-4.4925	3.82815
22	55721.1	5150000	HexNAc26Hex31Fuc1	-0.32	55721.4	-5.56339	3.27503
23	55793.9	4240000	HexNAc25Hex30Fuc4	-0.53	55794.5	-9.67838	2.69137
24	55867.1	4920000	HexNAc26Hex31Fuc2	-0.44	55867.5	-7.87577	3.12696
25	55939.7	4290000	HexNAc27Hex32Fuc0	-0.93	55940.6	-16.6248	2.72363
26	56012.7	4430000	HexNAc26Hex31Fuc3	-1.02	56013.7	-18.2098	2.81258
27	56086.2	3400000	HexNAc27Hex32Fuc1	-0.48	56086.7	-8.73647	2.16228
28	56159.2	3600000	HexNAc26Hex31Fuc4	-0.62	56159.8	-11.0399	2.28488
29	56232.3	2980000	HexNAc27Hex32Fuc2	-0.54	56232.9	-9.60292	1.89227
30	56305.8	3240000	HexNAc28Hex33Fuc0	-0.18	56305.9	-3.19682	2.05607
31	56377.9	2650000	HexNAc27Hex32Fuc3	-1.12	56379	-19.8655	1.68512
32	56451.8	2480000	HexNAc28Hex33Fuc1	-0.31	56452.1	-5.49138	1.57425
33	56524.5	2220000	HexNAc27Hex32Fuc4	-0.65	56525.2	-11.4993	1.41268
34	56597.9	1680000	HexNAc28Hex33Fuc2	-0.29	56598.2	-5.12384	1.06882
35	56670.5	2140000	HexNAc29Hex34Fuc0	-0.79	56671.3	-14.1165	1.36236
36	56744.8	1270000	HexNAc28Hex33Fuc3	0.44	56744.3	7.75408	0.806611
37	56817.9	1410000	HexNAc29Hex34Fuc1	0.51	56817.4	8.97612	0.893623
38	56891.5	1370000	HexNAc28Hex33Fuc4	1.04	56890.5	18.2807	0.873163
39	56963.9	979000	HexNAc29Hex34Fuc2	0.33	56963.6	5.79318	0.621809
40	57035.5	1170000	HexNAc28Hex33Fuc5	-1.12	57036.6	-19.6365	0.740643
41	57109.7	650000	HexNAc29Hex34Fuc3	-0.04	57109.7	-0.700407	0.412925
42	57184.2	772000	HexNAc28Hex33Fuc6	1.37	57182.8	24.1331	0.490457
43	57256.8	389000	HexNAc29Hex34Fuc4	0.96	57255.8	16.7669	0.247325
44	57331.2	563000	HexNAc28Hex33Fuc7	2.26	57328.9	39.4216	0.357592
45	57401.7	419000	HexNAc29Hex34Fuc5	-0.24	57402	-4.18104	0.266133
46	57478.1	145000	HexNAc28Hex33Fuc8	3.05	57475.1	53.0665	0.092019
47	57542.7	91400	HexNAc29Hex34Fuc6	-5.39	57548.1	-93.6608	0.0580882
48	57621.3	186000	HexNAc28Hex33Fuc9	0.11	57621.2	1.90902	0.118405
49	57696.1	186000	HexNAc29Hex34Fuc7	1.85	57694.2	32.0656	0.118459
50	57768.5	117000	HexNAc28Hex33Fuc10	1.14	57767.3	19.7343	0.0745974
51	57836.4	65400	HexNAc29Hex34Fuc8	-4.03	57840.4	-69.6745	0.0415255
T3 -Proteoform	Observe deconvoluted mass (Da)	Intensity	Glycan composition	Delta mass	Calculated deconvoluted mass (Da)	Delta mass (ppm)	Relative abundance (%)
1	53747.6	2260000	HexNAc21Hex26Fuc0	-0.96	53748.6	-17.8609	0.765656
2	53893.1	1700000	HexNAc21Hex26Fuc1	-1.62	53894.7	-30.0586	0.576655
3	54113.7	4410000	HexNAc22Hex27Fuc0	-0.2	54113.9	-3.69591	1.491
4	54259.1	4940000	HexNAc22Hex27Fuc1	-0.96	54260.1	-17.6926	1.67288
5	54404.7	2810000	HexNAc22Hex27Fuc2	-1.5	54406.2	-27.5704	0.949763
6	54478.6	7780000	HexNAc23Hex28Fuc0	-0.67	54479.3	-12.4818	2.6319
7	54625.1	9580000	HexNAc23Hex28Fuc1	-0.27	54625.4	-5.12582	3.24157
8	54771.1	9270000	HexNAc23Hex28Fuc2	-0.41	54771.5	-7.48564	3.13722
9	54844.4	9430000	HexNAc24Hex29Fuc0	-0.14	54844.6	-2.55267	3.1916
10	54916.6	5830000	HexNAc23Hex28Fuc3	-1.12	54917.7	-20.3942	1.97163
11	54990.7	12100000	HexNAc24Hex29Fuc1	-0.01	54990.7	-0.181849	4.09437
12	55062.5	1730000	HexNAc23Hex28Fuc4	-1.35	55063.8	-24.517	0.586925
13	55136.7	12700000	HexNAc24Hex29Fuc2	-0.22	55136.9	-3.99007	4.29358
14	55209.7	7900000	HexNAc25Hex30Fuc0	-0.25	55209.9	-4.7093	2.67366
15	55283	11800000	HexNAc24Hex29Fuc3	-0.06	55283	-0.904437	3.98741
16	55356.1	10400000	HexNAc25Hex30Fuc1	0.01	55356.1	0.180649	3.53444
17	55428.9	8190000	HexNAc24Hex29Fuc4	-0.28	55429.2	-4.87108	2.7722
18	55502.1	11300000	HexNAc25Hex30Fuc2	-0.12	55502.2	-2.16208	3.81374
19	55575.1	8260000	HexNAc26Hex31Fuc0	-0.17	55575.3	-3.05892	2.79598
20	55648.4	11700000	HexNAc25Hex30Fuc3	0.06	55648.3	1.0782	3.95177
21	55721.5	8070000	HexNAc26Hex31Fuc1	0.06	55721.4	1.07679	2.73205
22	55794.2	10500000	HexNAc25Hex30Fuc4	-0.32	55794.5	-5.73533	3.54043
23	55867.3	8440000	HexNAc26Hex31Fuc2	-0.23	55867.5	-4.11688	2.85527
24	55940.5	9780000	HexNAc27Hex32Fuc0	-0.1	55940.6	-1.96637	3.30836
25	56013.7	8930000	HexNAc26Hex31Fuc3	0.06	56013.7	1.07117	3.02274
26	56086.9	7110000	HexNAc27Hex32Fuc1	0.15	56086.7	2.67443	2.40578
27	56159.9	9130000	HexNAc26Hex31Fuc4	0.07	56159.8	1.24644	3.09112
28	56232.8	5980000	HexNAc27Hex32Fuc2	-0.06	56232.9	-1.06699	2.02433
29	56305.9	9010000	HexNAc28Hex33Fuc0	-0.06	56305.9	-0.888006	3.04974
30	56379.1	5660000	HexNAc27Hex32Fuc3	0.1	56379	1.77371	1.91636
31	56452.3	7010000	HexNAc28Hex33Fuc1	0.25	56452.1	4.42854	2.37362
32	56525.6	5800000	HexNAc27Hex32Fuc4	0.48	56525.2	8.31488	1.96267
33	56598.1	4700000	HexNAc28Hex33Fuc2	-0.08	56598.2	-1.41347	1.58968
34	56671.3	6140000	HexNAc29Hex34Fuc0	0.02	56671.3	0.176456	2.07875
35	56744.4	3430000	HexNAc28Hex33Fuc3	0.09	56744.3	1.58606	1.16137
36	56817.7	5440000	HexNAc29Hex34Fuc1	0.32	56817.4	5.63208	1.84025
37	56891.1	3130000	HexNAc28Hex33Fuc4	0.56	56890.5	9.84347	1.05939
38	56964.2	3850000	HexNAc29Hex34Fuc2	0.64	56963.6	11.2353	1.30175
39	57036.5	3380000	HexNAc28Hex33Fuc5	-0.13	57036.6	-2.10391	1.1433
40	57109.7	2410000	HexNAc29Hex34Fuc3	0.05	57109.7	0.875508	0.815016
41	57183.4	3000000	HexNAc28Hex33Fuc6	0.6	57182.8	10.6675	1.01408
42	57256.4	1440000	HexNAc29Hex34Fuc4	0.54	57255.8	9.43135	0.486217
43	57330.1	2650000	HexNAc28Hex33Fuc7	1.21	57328.9	21.1063	0.898172
44	57401.8	1600000	HexNAc29Hex34Fuc5	-0.21	57402	-3.65841	0.543047
45	57476.3	1170000	HexNAc28Hex33Fuc8	1.2	57475.1	21.0526	0.394778
46	57547.2	1060000	HexNAc29Hex34Fuc6	-0.9	57548.1	-15.6391	0.360117
47	57622.8	775000	HexNAc28Hex33Fuc9	1.62	57621.2	28.2882	0.26213
48	57693.9	862000	HexNAc29Hex34Fuc7	-0.37	57694.2	-6.41312	0.291547
49	57767.3	387000	HexNAc28Hex33Fuc10	-0.03	57767.3	-0.519325	0.130867
50	57839.3	630000	HexNAc29Hex34Fuc8	-1.05	57840.4	-18.1534	0.213103
T4 -Proteoform	Observe deconvoluted mass (Da)	Intensity	Glycan composition	Delta mass	Calculated deconvoluted mass (Da)	Delta mass (ppm)	Relative abundance (%)
1	54119.1	317000	HexNAc22Hex27Fuc0	5.22	54113.9	96.4632	0.310881
2	54257.2	557000	HexNAc22Hex27Fuc1	-2.89	54260.1	-53.262	0.546607
3	54405.8	475000	HexNAc22Hex27Fuc2	-0.36	54406.2	-6.61689	0.466019
4	54478.7	1120000	HexNAc23Hex28Fuc0	-0.53	54479.3	-9.72847	1.10243
5	54625.7	1550000	HexNAc23Hex28Fuc1	0.26	54625.4	4.57663	1.52346
6	54770.6	2010000	HexNAc23Hex28Fuc2	-0.98	54771.5	-18.0751	1.97142
7	54843.5	1760000	HexNAc24Hex29Fuc0	-1.05	54844.6	-19.145	1.72396
8	54916.6	1260000	HexNAc23Hex28Fuc3	-1.09	54917.7	-19.8479	1.23987
9	54991	2950000	HexNAc24Hex29Fuc1	0.25	54990.7	4.54622	2.89459
10	55136.6	3740000	HexNAc24Hex29Fuc2	-0.23	55136.9	-4.17144	3.66754
11	55208.9	1930000	HexNAc25Hex30Fuc0	-1.01	55209.9	-18.4749	1.89408
12	55283.1	3620000	HexNAc24Hex29Fuc3	0.07	55283	1.26621	3.54825
13	55356.2	3530000	HexNAc25Hex30Fuc1	0.11	55356.1	1.98714	3.4617
14	55428.6	2320000	HexNAc24Hex29Fuc4	-0.56	55429.2	-10.103	2.27313
15	55503.6	3800000	HexNAc25Hex30Fuc2	1.37	55502.2	24.6837	3.72657
16	55575	2340000	HexNAc26Hex31Fuc0	-0.26	55575.3	-4.67834	2.29529
17	55648.6	4640000	HexNAc25Hex30Fuc3	0.21	55648.3	3.7737	4.54864
18	55721.6	3190000	HexNAc26Hex31Fuc1	0.21	55721.4	3.76875	3.13121
19	55794	4090000	HexNAc25Hex30Fuc4	-0.51	55794.5	-9.14069	4.00676
20	55867.5	4340000	HexNAc26Hex31Fuc2	-0.09	55867.5	-1.43196	4.25856
21	55941.5	3340000	HexNAc27Hex32Fuc0	0.9	55940.6	15.9097	3.2789
22	56013.9	4440000	HexNAc26Hex31Fuc3	0.23	56013.7	4.10614	4.35685
23	56087.1	2750000	HexNAc27Hex32Fuc1	0.31	56086.7	5.52715	2.69512
24	56160.4	4390000	HexNAc26Hex31Fuc4	0.61	56159.8	11.0399	4.30618
25	56233.6	3200000	HexNAc27Hex32Fuc2	0.67	56232.9	11.9147	3.13375
26	56306.7	3750000	HexNAc28Hex33Fuc0	0.78	56305.9	14.0305	3.67254
27	56379.3	3620000	HexNAc27Hex32Fuc3	0.25	56379	4.43427	3.5458
28	56452.6	2610000	HexNAc28Hex33Fuc1	0.52	56452.1	9.3885	2.55681
29	56525.4	3090000	HexNAc27Hex32Fuc4	0.22	56525.2	3.89207	3.03297
30	56599	2190000	HexNAc28Hex33Fuc2	0.77	56598.2	13.6047	2.1491
31	56672.5	3070000	HexNAc29Hex34Fuc0	1.23	56671.3	21.7041	3.01078
32	56745.8	1840000	HexNAc28Hex33Fuc3	1.4	56744.3	24.8483	1.80235
33	56817.7	2150000	HexNAc29Hex34Fuc1	0.33	56817.4	5.80808	2.11288
34	56890.5	2090000	HexNAc28Hex33Fuc4	-0.02	56890.5	-0.351553	2.04985
35	56963.4	1340000	HexNAc29Hex34Fuc2	-0.17	56963.6	-2.98436	1.30937
36	57037.7	1560000	HexNAc28Hex33Fuc5	1.1	57036.6	19.4612	1.52991
37	57110.2	561000	HexNAc29Hex34Fuc3	0.48	57109.7	8.40488	0.550351
38	57182.9	1320000	HexNAc28Hex33Fuc6	0.17	57182.8	3.1478	1.29224
39	57255.4	593000	HexNAc29Hex34Fuc4	-0.38	57255.8	-6.63688	0.581778
40	57328.1	1060000	HexNAc28Hex33Fuc7	-0.82	57328.9	-14.3034	1.03748
41	57401.7	740000	HexNAc29Hex34Fuc5	-0.31	57402	-5.40051	0.725702
42	57473.7	559000	HexNAc28Hex33Fuc8	-1.38	57475.1	-23.8364	0.54801
43	57546.6	408000	HexNAc29Hex34Fuc6	-1.48	57548.1	-25.7176	0.399817
44	57620.5	396000	HexNAc28Hex33Fuc9	-0.66	57621.2	-11.4541	0.388587
45	57692.8	414000	HexNAc29Hex34Fuc7	-1.44	57694.2	-24.9592	0.405556
46	57766.8	175000	HexNAc28Hex33Fuc10	-0.5	57767.3	-8.65541	0.171525
47	57836.6	326000	HexNAc29Hex34Fuc8	-3.81	57840.4	-65.8709	0.32002
48	57909.4	292000	HexNAc28Hex33Fuc11	-4.06	57913.5	-69.9319	0.286077
49	57986.4	121000	HexNAc29Hex34Fuc9	-0.15	57986.5	-2.58681	0.118827
50	58135.5	40700	HexNAc29Hex34Fuc10	2.84	58132.7	48.8538	0.0399299

## Sheet: P6
T1-Proteoform	Observe deconvoluted mass (Da)	Intensity	Glycan composition	Delta mass	Calculated deconvoluted mass (Da)	Delta mass (ppm)	Relative abundance (%)
1	53387.1	29700	HexNAc20Hex25Fuc0	3.86	53383.2	72.12	3.04623
2	53749.8	92800	HexNAc21Hex26Fuc0	1.19	53748.6	22.3262	6.90878
3	53896.4	30700	HexNAc21Hex26Fuc1	1.68	53894.7	31.1719	2.30271
4	54115.2	126000	HexNAc22Hex27Fuc0	1.24	54113.9	22.7298	10.0614
5	54261.2	66100	HexNAc22Hex27Fuc1	1.16	54260.1	21.3785	4.98375
6	54407.3	23400	HexNAc22Hex27Fuc2	1.14	54406.2	20.9535	1.80312
7	54480.5	163000	HexNAc23Hex28Fuc0	1.22	54479.3	22.3938	12.1129
9	54627.1	98000	HexNAc23Hex28Fuc1	1.72	54625.4	31.3041	7.27736
11	54847.1	151000	HexNAc24Hex29Fuc0	2.52	54844.6	45.948	11.072
13	54993.6	83400	HexNAc24Hex29Fuc1	2.87	54990.7	52.1906	6.16103
15	55137.7	49400	HexNAc24Hex29Fuc2	0.8	55136.9	14.5093	3.69258
16	55212.6	73100	HexNAc25Hex30Fuc0	2.67	55209.9	48.3609	5.47605
17	55280	24300	HexNAc24Hex29Fuc3	-3.02	55283	-54.628	1.73496
18	55359.1	47300	HexNAc25Hex30Fuc1	3.01	55356.1	54.3752	3.70591
20	55503.5	32900	HexNAc25Hex30Fuc2	1.32	55502.2	23.6027	2.56876
21	55572.5	36500	HexNAc26Hex31Fuc0	-2.73	55575.3	-49.1226	2.59289
22	55646.4	19700	HexNAc25Hex30Fuc3	-1.91	55648.3	-34.3227	1.41147
23	55724.3	29200	HexNAc26Hex31Fuc1	2.91	55721.4	52.2241	2.21567
24	55793.8	6520	HexNAc25Hex30Fuc4	-0.72	55794.5	-12.9045	0.473952
25	55867.6	24700	HexNAc26Hex31Fuc2	0.06	55867.5	1.07397	1.83794
26	55940.4	26600	HexNAc27Hex32Fuc0	-0.2	55940.6	-3.57522	1.71517
27	56013.7	14700	HexNAc26Hex31Fuc3	-0.01	56013.7	-0.178528	1.08925
28	56087.5	18200	HexNAc27Hex32Fuc1	0.81	56086.7	14.2636	1.38194
29	56161.6	7740	HexNAc26Hex31Fuc4	1.73	56159.8	30.983	0.569547
30	56232.4	18000	HexNAc27Hex32Fuc2	-0.51	56232.9	-9.24726	1.14112
31	56305.7	16000	HexNAc28Hex33Fuc0	-0.19	56305.9	-3.37442	1.07819
32	56378.1	12400	HexNAc27Hex32Fuc3	-0.93	56379	-16.6729	0.921388
33	56452.2	11300	HexNAc28Hex33Fuc1	0.17	56452.1	3.0114	0.663896
T2-Proteoform	Observe deconvoluted mass (Da)	Intensity	Glycan composition	Delta mass	Calculated deconvoluted mass (Da)	Delta mass (ppm)	Relative abundance (%)
1	54114.8	15400	HexNAc22Hex27Fuc0	0.89	54113.9	16.4468	0.52709
2	54261.7	22400	HexNAc22Hex27Fuc1	1.61	54260.1	29.6719	0.764184
3	54406.9	25900	HexNAc22Hex27Fuc2	0.71	54406.2	13.05	0.883087
4	54476.5	20700	HexNAc23Hex28Fuc0	-2.75	54479.3	-50.6615	0.705654
5	54626.1	47700	HexNAc23Hex28Fuc1	0.66	54625.4	12.0823	1.62818
6	54771	67400	HexNAc23Hex28Fuc2	-0.5	54771.5	-9.31141	2.30082
7	54844.5	28100	HexNAc24Hex29Fuc0	-0.05	54844.6	-0.911667	0.957673
8	54917.4	58500	HexNAc23Hex28Fuc3	-0.24	54917.7	-4.37018	1.9946
9	54991.3	41200	HexNAc24Hex29Fuc1	0.53	54990.7	9.63799	1.40534
10	55061.8	30700	HexNAc23Hex28Fuc4	-2.06	55063.8	-37.5927	1.04771
11	55137.1	115000	HexNAc24Hex29Fuc2	0.23	55136.9	4.17144	3.92718
12	55208.9	43500	HexNAc25Hex30Fuc0	-1.06	55209.9	-19.3806	1.48345
13	55282.8	132000	HexNAc24Hex29Fuc3	-0.21	55283	-3.79864	4.5089
14	55354.7	39200	HexNAc25Hex30Fuc1	-1.37	55356.1	-24.7489	1.33909
15	55428.3	119000	HexNAc24Hex29Fuc4	-0.82	55429.2	-14.7937	4.06518
16	55501.9	87300	HexNAc25Hex30Fuc2	-0.3	55502.2	-5.40519	2.98076
17	55573.8	103000	HexNAc26Hex31Fuc0	-1.51	55575.3	-27.1704	3.51639
18	55647.5	137000	HexNAc25Hex30Fuc3	-0.83	55648.3	-14.9151	4.66031
19	55719.1	75200	HexNAc26Hex31Fuc1	-2.29	55721.4	-41.0973	2.56594
20	55794.1	136000	HexNAc25Hex30Fuc4	-0.42	55794.5	-7.52763	4.64858
21	55865.8	72000	HexNAc26Hex31Fuc2	-1.76	55867.5	-31.5031	2.45795
22	55939.6	133000	HexNAc27Hex32Fuc0	-0.96	55940.6	-17.1611	4.52173
23	56013.6	95400	HexNAc26Hex31Fuc3	-0.04	56013.7	-0.714111	3.25387
24	56085.7	90000	HexNAc27Hex32Fuc1	-1.09	56086.7	-19.4342	3.07286
25	56159.3	114000	HexNAc26Hex31Fuc4	-0.5	56159.8	-8.90316	3.87436
26	56231.9	74800	HexNAc27Hex32Fuc2	-0.97	56232.9	-17.2497	2.55323
27	56304.9	117000	HexNAc28Hex33Fuc0	-1.05	56305.9	-18.4705	4.0057
28	56377.7	64600	HexNAc27Hex32Fuc3	-1.35	56379	-23.9451	2.20335
29	56451.1	100000	HexNAc28Hex33Fuc1	-0.96	56452.1	-17.0056	3.4188
30	56525.1	65100	HexNAc27Hex32Fuc4	-0.02	56525.2	-0.353825	2.22149
31	56597.4	78700	HexNAc28Hex33Fuc2	-0.84	56598.2	-14.8415	2.68667
32	56670.9	69000	HexNAc29Hex34Fuc0	-0.41	56671.3	-7.23471	2.354
33	56742.8	58000	HexNAc28Hex33Fuc3	-1.6	56744.3	-28.1966	1.98072
34	56816.4	76700	HexNAc29Hex34Fuc1	-1.05	56817.4	-18.4803	2.61709
35	56891	41700	HexNAc28Hex33Fuc4	0.47	56890.5	8.43726	1.42332
36	56963.1	52200	HexNAc29Hex34Fuc2	-0.48	56963.6	-8.42644	1.78052
37	57035.7	40600	HexNAc28Hex33Fuc5	-0.93	57036.6	-16.3053	1.38508
38	57108.6	43600	HexNAc29Hex34Fuc3	-1.12	57109.7	-19.6114	1.48722
39	57182.1	40200	HexNAc28Hex33Fuc6	-0.67	57182.8	-11.7168	1.37077
40	57253.7	29200	HexNAc29Hex34Fuc4	-2.12	57255.8	-37.0268	0.997906
41	57328.8	34400	HexNAc28Hex33Fuc7	-0.14	57328.9	-2.44205	1.17366
42	57401.6	17900	HexNAc29Hex34Fuc5	-0.36	57402	-6.27156	0.611163
43	57476.4	15400	HexNAc28Hex33Fuc8	1.32	57475.1	23.1405	0.526927
44	57544.4	9790	HexNAc29Hex34Fuc6	-3.68	57548.1	-63.9465	0.334079
45	57619.4	20400	HexNAc28Hex33Fuc9	-1.76	57621.2	-30.5443	0.696788
46	57691.8	16000	HexNAc29Hex34Fuc7	-2.47	57694.2	-42.8119	0.546248
47	57765.9	15700	HexNAc28Hex33Fuc10	-1.41	57767.3	-24.4083	0.534369
T3-Proteoform	Observe deconvoluted mass (Da)	Intensity	Glycan composition	Delta mass	Calculated deconvoluted mass (Da)	Delta mass (ppm)	Relative abundance (%)
1	54114.2	1800000	HexNAc22Hex27Fuc0	0.3	54113.9	5.54386	1.00306
2	54260.4	1610000	HexNAc22Hex27Fuc1	0.35	54260.1	6.45042	0.89973
3	54479.2	3050000	HexNAc23Hex28Fuc0	-0.07	54479.3	-1.28489	1.70407
4	54626.9	4750000	HexNAc23Hex28Fuc1	1.49	54625.4	27.0936	2.64836
5	54772.8	4520000	HexNAc23Hex28Fuc2	1.28	54771.5	23.3698	2.52477
6	54844.7	4750000	HexNAc24Hex29Fuc0	0.1	54844.6	1.82333	2.64881
7	54915.2	792000	HexNAc23Hex28Fuc3	-2.45	54917.7	-44.7943	0.442119
8	54992	8280000	HexNAc24Hex29Fuc1	1.25	54990.7	22.7311	4.61922
9	55138.9	9370000	HexNAc24Hex29Fuc2	2.03	55136.9	36.8175	5.23161
10	55209.1	4070000	HexNAc25Hex30Fuc0	-0.83	55209.9	-15.0335	2.27246
11	55284.4	8120000	HexNAc24Hex29Fuc3	1.42	55283	25.686	4.53049
12	55356.4	7310000	HexNAc25Hex30Fuc1	0.37	55356.1	6.50335	4.08081
13	55429.7	4130000	HexNAc24Hex29Fuc4	0.52	55429.2	9.38135	2.30579
14	55503.8	9750000	HexNAc25Hex30Fuc2	1.62	55502.2	29.188	5.44281
15	55575.1	3600000	HexNAc26Hex31Fuc0	-0.2	55575.3	-3.59872	2.00781
16	55650.1	9390000	HexNAc25Hex30Fuc3	1.71	55648.3	30.7287	5.24252
17	55721.7	5540000	HexNAc26Hex31Fuc1	0.3	55721.4	5.38393	3.09373
18	55796.2	7470000	HexNAc25Hex30Fuc4	1.75	55794.5	31.3651	4.17104
19	55868.4	7340000	HexNAc26Hex31Fuc2	0.9	55867.5	16.1095	4.09375
20	55942	4620000	HexNAc27Hex32Fuc0	1.44	55940.6	25.7416	2.57764
21	56015.1	7220000	HexNAc26Hex31Fuc3	1.38	56013.7	24.8154	4.0296
22	56087.1	4100000	HexNAc27Hex32Fuc1	0.39	56086.7	6.95352	2.28838
23	56161.5	6660000	HexNAc26Hex31Fuc4	1.67	56159.8	29.7366	3.71816
24	56234	4190000	HexNAc27Hex32Fuc2	1.11	56232.9	19.7393	2.33883
25	56307.5	5280000	HexNAc28Hex33Fuc0	1.52	56305.9	27.173	2.94518
26	56380.3	4700000	HexNAc27Hex32Fuc3	1.33	56379	23.5903	2.62275
27	56453.3	3540000	HexNAc28Hex33Fuc1	1.21	56452.1	21.4341	1.97483
28	56526.9	4190000	HexNAc27Hex32Fuc4	1.71	56525.2	30.252	2.33886
29	56599.1	2530000	HexNAc28Hex33Fuc2	0.84	56598.2	15.0181	1.41067
30	56672.4	4020000	HexNAc29Hex34Fuc0	1.16	56671.3	20.4689	2.24602
31	56745.7	2530000	HexNAc28Hex33Fuc3	1.3	56744.3	22.9098	1.41142
32	56818.5	2910000	HexNAc29Hex34Fuc1	1.09	56817.4	19.1843	1.62143
33	56891.3	2470000	HexNAc28Hex33Fuc4	0.78	56890.5	13.7106	1.37559
34	56964.4	2010000	HexNAc29Hex34Fuc2	0.9	56963.6	15.7996	1.12062
35	57037.5	2210000	HexNAc28Hex33Fuc5	0.85	57036.6	14.9027	1.23518
36	57110.1	1320000	HexNAc29Hex34Fuc3	0.45	57109.7	7.87957	0.739197
37	57184.3	1990000	HexNAc28Hex33Fuc6	1.54	57182.8	26.9312	1.10888
38	57255.9	1190000	HexNAc29Hex34Fuc4	0.09	57255.8	1.57189	0.662332
39	57328.4	1600000	HexNAc28Hex33Fuc7	-0.51	57328.9	-8.89604	0.895628
40	57401.6	1190000	HexNAc29Hex34Fuc5	-0.35	57402	-6.09735	0.666333
41	57478	641000	HexNAc28Hex33Fuc8	2.92	57475.1	50.8047	0.35755
42	57546.4	777000	HexNAc29Hex34Fuc6	-1.75	57548.1	-30.4093	0.433631
43	57623.1	305000	HexNAc28Hex33Fuc9	1.95	57621.2	33.8417	0.170427
44	57693.8	481000	HexNAc29Hex34Fuc7	-0.49	57694.2	-8.49305	0.268185
45	57769.6	535000	HexNAc28Hex33Fuc10	2.28	57767.3	39.4687	0.298788
46	57838.1	324000	HexNAc29Hex34Fuc8	-2.32	57840.4	-40.1104	0.180916
T4 -Proteoform	Observe deconvoluted mass (Da)	Intensity	Glycan composition	Delta mass	Calculated deconvoluted mass (Da)	Delta mass (ppm)	Relative abundance (%)
1	54113.7	530000	HexNAc22Hex27Fuc0	-0.21	54113.9	-3.8807	0.361626
2	54262	966000	HexNAc22Hex27Fuc1	1.95	54260.1	35.938	0.65984
3	54409.1	491000	HexNAc22Hex27Fuc2	2.85	54406.2	52.3837	0.335556
4	54479.5	1220000	HexNAc23Hex28Fuc0	0.22	54479.3	3.85468	0.834615
5	54627.4	2210000	HexNAc23Hex28Fuc1	2.03	54625.4	37.1622	1.50925
6	54775	2640000	HexNAc23Hex28Fuc2	3.46	54771.5	62.9889	1.79918
7	54845.8	1660000	HexNAc24Hex29Fuc0	1.16	54844.6	21.1507	1.13389
8	54918.4	1840000	HexNAc23Hex28Fuc3	0.75	54917.7	13.4747	1.25767
9	54993	3790000	HexNAc24Hex29Fuc1	2.23	54990.7	40.5523	2.58855
10	55139.2	5850000	HexNAc24Hex29Fuc2	2.34	55136.9	42.4398	3.9969
11	55209.7	1120000	HexNAc25Hex30Fuc0	-0.27	55209.9	-4.89042	0.76466
12	55285.1	6730000	HexNAc24Hex29Fuc3	2.04	55283	36.901	4.59607
13	55357.6	3520000	HexNAc25Hex30Fuc1	1.57	55356.1	28.1812	2.40642
14	55431.3	4980000	HexNAc24Hex29Fuc4	2.12	55429.2	38.247	3.39887
15	55504.7	5650000	HexNAc25Hex30Fuc2	2.52	55502.2	45.4036	3.85796
16	55577.3	2890000	HexNAc26Hex31Fuc0	2.07	55575.3	37.2468	1.97359
17	55650.2	7560000	HexNAc25Hex30Fuc3	1.87	55648.3	33.6039	5.16318
18	55721.9	2940000	HexNAc26Hex31Fuc1	0.54	55721.4	9.69107	2.00987
19	55796.6	7290000	HexNAc25Hex30Fuc4	2.07	55794.5	36.9212	4.98047
20	55869.4	4520000	HexNAc26Hex31Fuc2	1.89	55867.5	33.83	3.08863
21	55942.6	5440000	HexNAc27Hex32Fuc0	2.04	55940.6	36.4673	3.71479
22	56016.1	6140000	HexNAc26Hex31Fuc3	2.37	56013.7	42.3111	4.18994
23	56089.2	2790000	HexNAc27Hex32Fuc1	2.41	56086.7	42.9692	1.90618
24	56161.6	6880000	HexNAc26Hex31Fuc4	1.8	56159.8	32.2294	4.69713
25	56234.3	3260000	HexNAc27Hex32Fuc2	1.45	56232.9	25.6078	2.22603
26	56308.2	5850000	HexNAc28Hex33Fuc0	2.25	56305.9	39.9603	3.9957
27	56380.9	3740000	HexNAc27Hex32Fuc3	1.86	56379	32.991	2.55162
28	56454	3950000	HexNAc28Hex33Fuc1	1.92	56452.1	34.0112	2.69917
29	56527.3	4740000	HexNAc27Hex32Fuc4	2.19	56525.2	38.7438	3.23429
30	56600.5	2220000	HexNAc28Hex33Fuc2	2.24	56598.2	39.7539	1.51652
31	56673.2	4630000	HexNAc29Hex34Fuc0	1.95	56671.3	34.409	3.16043
32	56745.7	2510000	HexNAc28Hex33Fuc3	1.33	56744.3	23.4385	1.71304
33	56819.5	3920000	HexNAc29Hex34Fuc1	2.07	56817.4	36.2565	2.67332
34	56892.8	2400000	HexNAc28Hex33Fuc4	2.34	56890.5	41.1317	1.64156
35	56965.5	2450000	HexNAc29Hex34Fuc2	1.91	56963.6	33.5302	1.676
36	57039	2970000	HexNAc28Hex33Fuc5	2.41	57036.6	42.2535	2.02782
37	57111.3	1650000	HexNAc29Hex34Fuc3	1.57	57109.7	27.491	1.12588
38	57184.4	2460000	HexNAc28Hex33Fuc6	1.65	57182.8	28.8548	1.67922
39	57256.5	1270000	HexNAc29Hex34Fuc4	0.68	57255.8	11.8765	0.868998
40	57331.1	1990000	HexNAc28Hex33Fuc7	2.19	57328.9	38.2006	1.35754
41	57401.8	1430000	HexNAc29Hex34Fuc5	-0.12	57402	-2.26473	0.976955
42	57478.2	938000	HexNAc28Hex33Fuc8	3.11	57475.1	54.1104	0.640472
43	57547.2	1410000	HexNAc29Hex34Fuc6	-0.86	57548.1	-14.944	0.964986
44	57623.3	722000	HexNAc28Hex33Fuc9	2.12	57621.2	36.792	0.492887
45	57694.5	1120000	HexNAc29Hex34Fuc7	0.25	57694.2	4.33319	0.767685
46	57767.1	456000	HexNAc28Hex33Fuc10	-0.2	57767.3	-3.46216	0.311436
47	57840	694000	HexNAc29Hex34Fuc8	-0.39	57840.4	-6.74269	0.47362

## Sheet: P7
T1-Proteoform	Observe deconvoluted mass (Da)	Intensity	Glycan composition	Delta mass	Calculated deconvoluted mass (Da)	Delta mass (ppm)	Relative abundance (%)
1	53383.5	1500000	HexNAc20Hex25Fuc0	0.21	53383.2	3.93382	1.30529
2	53750.2	4040000	HexNAc21Hex26Fuc0	1.64	53748.6	30.5124	3.50897
3	53895.5	1050000	HexNAc21Hex26Fuc1	0.76	53894.7	14.2871	0.907974
4	54116	7440000	HexNAc22Hex27Fuc0	2.05	54113.9	37.883	6.45827
5	54262	3030000	HexNAc22Hex27Fuc1	1.91	54260.1	35.2008	2.63425
6	54407.7	3770000	HexNAc22Hex27Fuc2	1.46	54406.2	26.8352	3.27687
7	54480.5	11000000	HexNAc23Hex28Fuc0	1.21	54479.3	22.2103	9.51911
8	54556.1	1430000	HexNAc22Hex27Fuc3	3.76	54552.3	68.7413	1.23864
9	54626.7	6190000	HexNAc23Hex28Fuc1	1.34	54625.4	24.5307	5.37629
10	54771.3	7270000	HexNAc23Hex28Fuc2	-0.2	54771.5	-3.65153	6.31177
11	54846.5	8340000	HexNAc24Hex29Fuc0	1.84	54844.6	33.5493	7.24187
12	54918.7	2570000	HexNAc23Hex28Fuc3	1.01	54917.7	18.3912	2.22816
13	54992.4	5040000	HexNAc24Hex29Fuc1	1.68	54990.7	30.5506	4.37425
14	55065.7	1290000	HexNAc23Hex28Fuc4	1.86	55063.8	33.5974	1.11607
15	55138	5990000	HexNAc24Hex29Fuc2	1.17	55136.9	21.2199	5.20244
16	55211.9	3850000	HexNAc25Hex30Fuc0	1.97	55209.9	35.5009	3.34212
17	55284.1	3920000	HexNAc24Hex29Fuc3	1.04	55283	18.8123	3.40045
18	55359.8	3890000	HexNAc25Hex30Fuc1	3.78	55356.1	68.1045	3.37909
19	55429.3	1810000	HexNAc24Hex29Fuc4	0.18	55429.2	3.24739	1.5757
20	55503.4	4060000	HexNAc25Hex30Fuc2	1.19	55502.2	21.2604	3.52574
21	55576.9	2390000	HexNAc26Hex31Fuc0	1.65	55575.3	29.6895	2.07893
22	55649.8	2940000	HexNAc25Hex30Fuc3	1.44	55648.3	25.8768	2.55247
23	55723.6	1720000	HexNAc26Hex31Fuc1	2.2	55721.4	39.4821	1.49043
24	55795.6	1890000	HexNAc25Hex30Fuc4	1.12	55794.5	19.8944	1.64018
25	55869.2	2370000	HexNAc26Hex31Fuc2	1.63	55867.5	29.1762	2.05893
26	55942.5	1850000	HexNAc27Hex32Fuc0	1.91	55940.6	33.9646	1.60232
27	56015.5	1870000	HexNAc26Hex31Fuc3	1.8	56013.7	32.135	1.62711
28	56088.4	1220000	HexNAc27Hex32Fuc1	1.71	56086.7	30.3102	1.05936
29	56161	1510000	HexNAc26Hex31Fuc4	1.18	56159.8	21.0115	1.31057
30	56234.7	1400000	HexNAc27Hex32Fuc2	1.77	56232.9	31.4762	1.21322
31	56307.1	1410000	HexNAc28Hex33Fuc0	1.19	56305.9	21.3121	1.2203
32	56381	1130000	HexNAc27Hex32Fuc3	2.01	56379	35.6516	0.981268
33	56453.8	929000	HexNAc28Hex33Fuc1	1.68	56452.1	29.7598	0.80665
34	56527.7	824000	HexNAc27Hex32Fuc4	2.56	56525.2	45.2896	0.715783
35	56598.9	873000	HexNAc28Hex33Fuc2	0.65	56598.2	11.4845	0.757818
36	56673.7	645000	HexNAc29Hex34Fuc0	2.43	56671.3	42.8789	0.559632
37	56744.9	426000	HexNAc28Hex33Fuc3	0.56	56744.3	9.86882	0.370173
38	56819.1	533000	HexNAc29Hex34Fuc1	1.68	56817.4	29.3924	0.462795
39	56889.1	216000	HexNAc28Hex33Fuc4	-1.42	56890.5	-24.9602	0.187322
40	56964.3	603000	HexNAc29Hex34Fuc2	0.78	56963.6	13.693	0.52331
41	57034.4	63100	HexNAc28Hex33Fuc5	-2.25	57036.6	-39.4483	0.0547946
42	57109.9	409000	HexNAc29Hex34Fuc3	0.27	57109.7	4.55264	0.355377
43	57255.2	364000	HexNAc29Hex34Fuc4	-0.61	57255.8	-10.6539	0.316156
44	57400.5	152000	HexNAc29Hex34Fuc5	-1.43	57402	-24.912	0.131753
T2-Proteoform	Observe deconvoluted mass (Da)	Intensity	Glycan composition	Delta mass	Calculated deconvoluted mass (Da)	Delta mass (ppm)	Relative abundance (%)
1	53748.3	108000	HexNAc21Hex26Fuc0	-0.31	53748.6	-5.58154	0.501065
2	54115.1	305000	HexNAc22Hex27Fuc0	1.19	54113.9	21.9906	1.41806
3	54260.2	320000	HexNAc22Hex27Fuc1	0.17	54260.1	3.13306	1.48744
4	54407	436000	HexNAc22Hex27Fuc2	0.83	54406.2	15.2556	2.02768
5	54479	609000	HexNAc23Hex28Fuc0	-0.28	54479.3	-5.32313	2.83317
6	54552.4	246000	HexNAc22Hex27Fuc3	0.08	54552.3	1.46648	1.14199
7	54625.9	557000	HexNAc23Hex28Fuc1	0.52	54625.4	9.33632	2.58949
8	54771	1020000	HexNAc23Hex28Fuc2	-0.5	54771.5	-9.31141	4.74784
9	54844.7	571000	HexNAc24Hex29Fuc0	0.05	54844.6	0.911666	2.65621
10	54917.7	778000	HexNAc23Hex28Fuc3	0.05	54917.7	0.728363	3.61925
11	54991.3	517000	HexNAc24Hex29Fuc1	0.62	54990.7	11.2746	2.4055
12	55063.4	491000	HexNAc23Hex28Fuc4	-0.43	55063.8	-7.80912	2.28198
13	55136.8	1250000	HexNAc24Hex29Fuc2	-0.03	55136.9	-0.544101	5.80852
14	55209.8	489000	HexNAc25Hex30Fuc0	-0.14	55209.9	-2.7169	2.27204
15	55282.9	1200000	HexNAc24Hex29Fuc3	-0.1	55283	-1.80887	5.56221
16	55356.4	436000	HexNAc25Hex30Fuc1	0.3	55356.1	5.41946	2.02927
17	55428.8	1000000	HexNAc24Hex29Fuc4	-0.38	55429.2	-6.8556	4.67009
18	55502.1	695000	HexNAc25Hex30Fuc2	-0.1	55502.2	-1.80173	3.23305
19	55574.7	812000	HexNAc26Hex31Fuc0	-0.59	55575.3	-10.6162	3.77736
20	55647.8	951000	HexNAc25Hex30Fuc3	-0.57	55648.3	-10.4226	4.42211
21	55721	499000	HexNAc26Hex31Fuc1	-0.38	55721.4	-6.81964	2.32138
22	55794.7	833000	HexNAc25Hex30Fuc4	0.17	55794.5	3.0469	3.8729
23	55867.5	487000	HexNAc26Hex31Fuc2	-0.03	55867.5	-0.536984	2.2655
24	55940.3	775000	HexNAc27Hex32Fuc0	-0.28	55940.6	-5.00531	3.60165
25	56013.7	484000	HexNAc26Hex31Fuc3	0.02	56013.7	0.357056	2.24974
26	56086.5	561000	HexNAc27Hex32Fuc1	-0.27	56086.7	-4.81397	2.60828
27	56159.5	542000	HexNAc26Hex31Fuc4	-0.29	56159.8	-5.16383	2.51926
28	56232.6	421000	HexNAc27Hex32Fuc2	-0.27	56232.9	-4.80146	1.95883
29	56305.8	550000	HexNAc28Hex33Fuc0	-0.08	56305.9	-1.42081	2.55541
30	56378.2	318000	HexNAc27Hex32Fuc3	-0.85	56379	-15.0765	1.4794
31	56450.9	452000	HexNAc28Hex33Fuc1	-1.16	56452.1	-20.5484	2.10109
32	56525.7	295000	HexNAc27Hex32Fuc4	0.55	56525.2	9.73018	1.37241
33	56596.9	386000	HexNAc28Hex33Fuc2	-1.28	56598.2	-22.6156	1.793
34	56669.8	274000	HexNAc29Hex34Fuc0	-1.42	56671.3	-25.0568	1.27555
35	56743.1	274000	HexNAc28Hex33Fuc3	-1.28	56744.3	-22.5573	1.2737
36	56816.7	233000	HexNAc29Hex34Fuc1	-0.69	56817.4	-12.1442	1.08165
37	56889.5	197000	HexNAc28Hex33Fuc4	-1	56890.5	-17.5776	0.916632
38	56961.4	231000	HexNAc29Hex34Fuc2	-2.11	56963.6	-37.0412	1.07214
39	57036.3	162000	HexNAc28Hex33Fuc5	-0.3	57036.6	-5.08445	0.753166
40	57107.1	211000	HexNAc29Hex34Fuc3	-2.62	57109.7	-45.8766	0.981066
41	57180.9	80000	HexNAc28Hex33Fuc6	-1.91	57182.8	-33.2268	0.371896
42	57255.1	142000	HexNAc29Hex34Fuc4	-0.72	57255.8	-12.5751	0.662001
43	57328.3	113000	HexNAc28Hex33Fuc7	-0.63	57328.9	-10.9892	0.524612
44	57400.4	97200	HexNAc29Hex34Fuc5	-1.57	57402	-27.351	0.452015
45	57473.3	39700	HexNAc28Hex33Fuc8	-1.71	57475.1	-29.752	0.184643
46	57544.9	57600	HexNAc29Hex34Fuc6	-3.16	57548.1	-54.9106	0.267767
T3-Proteoform	Observe deconvoluted mass (Da)	Intensity	Glycan composition	Delta mass	Calculated deconvoluted mass (Da)	Delta mass (ppm)	Relative abundance (%)
1	53747.1	297000	HexNAc21Hex26Fuc0	-1.49	53748.6	-27.7217	0.247906
2	54115.1	1300000	HexNAc22Hex27Fuc0	1.13	54113.9	20.8819	1.08478
3	54259	1090000	HexNAc22Hex27Fuc1	-1.09	54260.1	-20.0884	0.907185
4	54405.7	1770000	HexNAc22Hex27Fuc2	-0.54	54406.2	-9.92534	1.47595
5	54479.1	2300000	HexNAc23Hex28Fuc0	-0.14	54479.3	-2.75334	1.91923
6	54551.1	1150000	HexNAc22Hex27Fuc3	-1.25	54552.3	-23.0971	0.962129
7	54625.7	2310000	HexNAc23Hex28Fuc1	0.29	54625.4	5.12582	1.92569
8	54771.2	4890000	HexNAc23Hex28Fuc2	-0.35	54771.5	-6.57276	4.07824
9	54844.5	2710000	HexNAc24Hex29Fuc0	-0.1	54844.6	-1.82333	2.26277
10	54917	3970000	HexNAc23Hex28Fuc3	-0.68	54917.7	-12.5643	3.31007
11	54990.9	2760000	HexNAc24Hex29Fuc1	0.13	54990.7	2.36403	2.30208
12	55063.1	2740000	HexNAc23Hex28Fuc4	-0.72	55063.8	-13.2573	2.2835
13	55136.6	6300000	HexNAc24Hex29Fuc2	-0.3	55136.9	-5.44101	5.252
14	55209.9	2780000	HexNAc25Hex30Fuc0	-0.03	55209.9	-0.543381	2.31785
15	55283	5990000	HexNAc24Hex29Fuc3	0.01	55283	0.180887	4.99375
16	55355.5	2300000	HexNAc25Hex30Fuc1	-0.53	55356.1	-9.57438	1.91757
17	55428.5	5040000	HexNAc24Hex29Fuc4	-0.63	55429.2	-11.3659	4.20619
18	55501.9	4730000	HexNAc25Hex30Fuc2	-0.32	55502.2	-5.94571	3.94488
19	55574.8	4290000	HexNAc26Hex31Fuc0	-0.5	55575.3	-8.99681	3.57995
20	55648	5100000	HexNAc25Hex30Fuc3	-0.35	55648.3	-6.46919	4.25695
21	55720.6	3160000	HexNAc26Hex31Fuc1	-0.82	55721.4	-14.5366	2.63439
22	55793.8	4900000	HexNAc25Hex30Fuc4	-0.65	55794.5	-11.6499	4.08317
23	55866.7	3640000	HexNAc26Hex31Fuc2	-0.81	55867.5	-14.4986	3.03572
24	55940	4180000	HexNAc27Hex32Fuc0	-0.58	55940.6	-10.3681	3.48285
25	56012.6	3720000	HexNAc26Hex31Fuc3	-1.09	56013.7	-19.281	3.09999
26	56085.9	3050000	HexNAc27Hex32Fuc1	-0.8	56086.7	-14.4419	2.54232
27	56158.9	3680000	HexNAc26Hex31Fuc4	-0.88	56159.8	-15.6696	3.06635
28	56232.4	2810000	HexNAc27Hex32Fuc2	-0.52	56232.9	-9.24726	2.34432
29	56304.8	3430000	HexNAc28Hex33Fuc0	-1.11	56305.9	-19.7137	2.86463
30	56377.9	2350000	HexNAc27Hex32Fuc3	-1.11	56379	-19.6882	1.95735
31	56451.1	2590000	HexNAc28Hex33Fuc1	-0.93	56452.1	-16.4742	2.15709
32	56524.4	2110000	HexNAc27Hex32Fuc4	-0.77	56525.2	-13.6223	1.75561
33	56597.7	2210000	HexNAc28Hex33Fuc2	-0.49	56598.2	-8.65752	1.84727
34	56670.4	2170000	HexNAc29Hex34Fuc0	-0.89	56671.3	-15.7046	1.8078
35	56743.3	1650000	HexNAc28Hex33Fuc3	-1	56744.3	-17.6229	1.37617
36	56816.5	1770000	HexNAc29Hex34Fuc1	-0.91	56817.4	-16.0162	1.47754
37	56889.8	1240000	HexNAc28Hex33Fuc4	-0.72	56890.5	-12.6559	1.03639
38	56962.9	1500000	HexNAc29Hex34Fuc2	-0.68	56963.6	-11.9375	1.25048
39	57035.9	1050000	HexNAc28Hex33Fuc5	-0.7	57036.6	-12.0975	0.874851
40	57108.7	1190000	HexNAc29Hex34Fuc3	-0.98	57109.7	-17.16	0.99342
41	57182.9	813000	HexNAc28Hex33Fuc6	0.14	57182.8	2.62317	0.677679
42	57255	856000	HexNAc29Hex34Fuc4	-0.81	57255.8	-14.147	0.714279
43	57330	669000	HexNAc28Hex33Fuc7	1.1	57328.9	19.1875	0.557804
44	57400.3	578000	HexNAc29Hex34Fuc5	-1.68	57402	-29.2673	0.482074
45	57477.7	387000	HexNAc28Hex33Fuc8	2.66	57475.1	46.281	0.322646
46	57545.8	395000	HexNAc29Hex34Fuc6	-2.32	57548.1	-40.3141	0.329142
T4-Proteoform	Observe deconvoluted mass (Da)	Intensity	Glycan composition	Delta mass	Calculated deconvoluted mass (Da)	Delta mass (ppm)	Relative abundance (%)
1	54115.2	148000	HexNAc22Hex27Fuc0	1.23	54113.9	22.7298	1.04656
2	54262.1	67600	HexNAc22Hex27Fuc1	2.01	54260.1	37.0438	0.477032
3	54406.4	69100	HexNAc22Hex27Fuc2	0.21	54406.2	3.85985	0.487196
4	54481.5	320000	HexNAc23Hex28Fuc0	2.26	54479.3	41.3001	2.26081
5	54627.1	304000	HexNAc23Hex28Fuc1	1.7	54625.4	30.938	2.145
6	54772.4	432000	HexNAc23Hex28Fuc2	0.89	54771.5	16.2493	3.05049
7	54846.2	318000	HexNAc24Hex29Fuc0	1.56	54844.6	28.444	2.24133
8	54919.1	248000	HexNAc23Hex28Fuc3	1.41	54917.7	25.4927	1.7474
9	54993.8	465000	HexNAc24Hex29Fuc1	3.09	54990.7	56.1913	3.28233
10	55064.9	109000	HexNAc23Hex28Fuc4	1.04	55063.8	18.8872	0.772147
11	55139.6	628000	HexNAc24Hex29Fuc2	2.76	55136.9	50.0572	4.4333
12	55213.6	225000	HexNAc25Hex30Fuc0	3.71	55209.9	67.1981	1.58865
13	55285.6	518000	HexNAc24Hex29Fuc3	2.57	55283	46.4881	3.65625
14	55360.4	351000	HexNAc25Hex30Fuc1	4.31	55356.1	77.8596	2.47261
15	55431.1	350000	HexNAc24Hex29Fuc4	1.94	55429.2	34.9996	2.46808
16	55505.7	581000	HexNAc25Hex30Fuc2	3.49	55502.2	62.7002	4.09553
17	55577.6	332000	HexNAc26Hex31Fuc0	2.34	55575.3	42.1051	2.34517
18	55651.1	646000	HexNAc25Hex30Fuc3	2.74	55648.3	49.2378	4.55659
19	55723.6	295000	HexNAc26Hex31Fuc1	2.23	55721.4	40.2	2.08045
20	55797.7	490000	HexNAc25Hex30Fuc4	3.18	55794.5	56.9949	3.45827
21	55869.8	503000	HexNAc26Hex31Fuc2	2.27	55867.5	40.6318	3.55097
22	55943	418000	HexNAc27Hex32Fuc0	2.44	55940.6	43.6177	2.9481
23	56016.2	559000	HexNAc26Hex31Fuc3	2.46	56013.7	44.0964	3.94271
24	56088.5	324000	HexNAc27Hex32Fuc1	1.75	56086.7	31.2017	2.28716
25	56163	521000	HexNAc26Hex31Fuc4	3.14	56159.8	56.0899	3.67734
26	56235.6	440000	HexNAc27Hex32Fuc2	2.69	56232.9	47.8368	3.10115
27	56307.7	480000	HexNAc28Hex33Fuc0	1.76	56305.9	31.2578	3.38736
28	56381.5	414000	HexNAc27Hex32Fuc3	2.5	56379	44.3427	2.91887
29	56452.8	345000	HexNAc28Hex33Fuc1	0.68	56452.1	12.2228	2.43153
30	56527.1	393000	HexNAc27Hex32Fuc4	1.96	56525.2	34.6748	2.77401
31	56601.7	271000	HexNAc28Hex33Fuc2	3.48	56598.2	61.486	1.90825
32	56673.7	366000	HexNAc29Hex34Fuc0	2.47	56671.3	43.5847	2.57972
33	56745.7	240000	HexNAc28Hex33Fuc3	1.33	56744.3	23.4385	1.69453
34	56818.1	291000	HexNAc29Hex34Fuc1	0.65	56817.4	11.4402	2.05622
35	56891.9	186000	HexNAc28Hex33Fuc4	1.37	56890.5	24.0814	1.31326
36	56965.5	221000	HexNAc29Hex34Fuc2	1.97	56963.6	34.5835	1.56189
37	57039.2	161000	HexNAc28Hex33Fuc5	2.52	57036.6	44.1821	1.13373
38	57111.6	185000	HexNAc29Hex34Fuc3	1.9	57109.7	33.2693	1.30851
39	57182.3	156000	HexNAc28Hex33Fuc6	-0.49	57182.8	-8.39414	1.10267
40	57257.8	133000	HexNAc29Hex34Fuc4	1.92	57255.8	33.5337	0.935423
41	57329.5	131000	HexNAc28Hex33Fuc7	0.59	57328.9	10.2915	0.921067
42	57400.3	116000	HexNAc29Hex34Fuc5	-1.65	57402	-28.7447	0.821705
43	57479.1	113000	HexNAc28Hex33Fuc8	4.04	57475.1	70.4654	0.799476
44	57549.8	77800	HexNAc29Hex34Fuc6	1.66	57548.1	28.8454	0.54908
45	57623.1	39500	HexNAc28Hex33Fuc9	1.92	57621.2	33.3211	0.278395
46	57693.6	49100	HexNAc29Hex34Fuc7	-0.63	57694.2	-10.9196	0.346108
47	57771	55100	HexNAc28Hex33Fuc10	3.62	57767.3	62.8383	0.388967
48	57837.7	87400	HexNAc29Hex34Fuc8	-2.68	57840.4	-46.3344	0.616588

## Sheet: P8
T1-Proteoform	Observe deconvoluted mass (Da)	Intensity	Glycan composition	Delta mass	Calculated deconvoluted mass (Da)	Delta mass (ppm)	Relative abundance (%)
1	53382.9	44900	HexNAc20Hex25Fuc0	-0.34	53383.2	-6.36904	1.02792
2	53748.8	113000	HexNAc21Hex26Fuc0	0.26	53748.6	4.83734	2.57583
3	53894.8	58200	HexNAc21Hex26Fuc1	0.12	53894.7	2.22656	1.33203
4	54114.8	187000	HexNAc22Hex27Fuc0	0.91	54113.9	16.8164	4.28601
5	54259.9	140000	HexNAc22Hex27Fuc1	-0.18	54260.1	-3.31736	3.19752
6	54405.8	68500	HexNAc22Hex27Fuc2	-0.37	54406.2	-6.9845	1.56729
7	54479.2	269000	HexNAc23Hex28Fuc0	-0.07	54479.3	-1.46845	6.15109
8	54625.7	272000	HexNAc23Hex28Fuc1	0.27	54625.4	4.94276	6.22537
9	54771	176000	HexNAc23Hex28Fuc2	-0.52	54771.5	-9.67656	4.02554
10	54845.9	197000	HexNAc24Hex29Fuc0	1.27	54844.6	23.1563	4.51157
11	54917.1	76700	HexNAc23Hex28Fuc3	-0.57	54917.7	-10.3792	1.75615
12	54991.3	257000	HexNAc24Hex29Fuc1	0.59	54990.7	10.7291	5.88655
13	55137.1	239000	HexNAc24Hex29Fuc2	0.18	55136.9	3.44597	5.4756
14	55210.9	172000	HexNAc25Hex30Fuc0	0.94	55209.9	17.0259	3.93351
15	55283.2	172000	HexNAc24Hex29Fuc3	0.15	55283	2.71331	3.93017
16	55356.7	209000	HexNAc25Hex30Fuc1	0.64	55356.1	11.5615	4.78232
17	55430	84600	HexNAc24Hex29Fuc4	0.89	55429.2	16.0565	1.93661
18	55503.3	153000	HexNAc25Hex30Fuc2	1.09	55502.2	19.6389	3.49234
19	55576.3	122000	HexNAc26Hex31Fuc0	1.09	55575.3	19.613	2.80322
20	55648.7	155000	HexNAc25Hex30Fuc3	0.31	55648.3	5.391	3.54681
21	55721.9	125000	HexNAc26Hex31Fuc1	0.52	55721.4	9.33214	2.85651
22	55795.1	104000	HexNAc25Hex30Fuc4	0.64	55794.5	11.2914	2.39124
23	55868.4	118000	HexNAc26Hex31Fuc2	0.86	55867.5	15.3936	2.69979
24	55940.6	101000	HexNAc27Hex32Fuc0	0.02	55940.6	0.178761	2.31069
25	56014	105000	HexNAc26Hex31Fuc3	0.3	56013.7	5.35583	2.40872
26	56087.1	81100	HexNAc27Hex32Fuc1	0.36	56086.7	6.24033	1.8568
27	56160.4	84300	HexNAc26Hex31Fuc4	0.61	56159.8	11.0399	1.93039
28	56233.3	74400	HexNAc27Hex32Fuc2	0.47	56232.9	8.3581	1.70299
29	56305.8	76100	HexNAc28Hex33Fuc0	-0.08	56305.9	-1.42081	1.74251
30	56377.7	71300	HexNAc27Hex32Fuc3	-1.28	56379	-22.7035	1.63134
31	56452.6	56500	HexNAc28Hex33Fuc1	0.54	56452.1	9.74278	1.29258
32	56526	49800	HexNAc27Hex32Fuc4	0.85	56525.2	15.0376	1.14031
33	56600.3	23900	HexNAc28Hex33Fuc2	2.12	56598.2	37.457	0.547795
34	56672.6	48500	HexNAc29Hex34Fuc0	1.28	56671.3	22.5864	1.11102
35	56745.8	22200	HexNAc28Hex33Fuc3	1.41	56744.3	24.8483	0.508277
36	56819.1	26400	HexNAc29Hex34Fuc1	1.64	56817.4	28.8644	0.6041
37	56888.7	8710	HexNAc28Hex33Fuc4	-1.82	56890.5	-31.8155	0.199357
38	56963	13100	HexNAc29Hex34Fuc2	-0.57	56963.6	-10.0064	0.300954
39	57032.4	2700	HexNAc28Hex33Fuc5	-4.23	57036.6	-73.9875	0.0617611
40	57104.3	11300	HexNAc29Hex34Fuc3	-5.42	57109.7	-95.0802	0.259403
T2-Proteoform	Observe deconvoluted mass (Da)	Intensity	Glycan composition	Delta mass	Calculated deconvoluted mass (Da)	Delta mass (ppm)	Relative abundance (%)
1	53384.8	73900	HexNAc20Hex25Fuc0	1.56	53383.2	29.2226	0.144517
2	53747.9	698000	HexNAc21Hex26Fuc0	-0.73	53748.6	-13.3957	1.36574
3	53892.4	341000	HexNAc21Hex26Fuc1	-2.36	53894.7	-43.6035	0.66672
4	54113.8	1160000	HexNAc22Hex27Fuc0	-0.17	54113.9	-3.14152	2.27669
5	54259.1	1160000	HexNAc22Hex27Fuc1	-0.95	54260.1	-17.5083	2.27146
6	54404.5	894000	HexNAc22Hex27Fuc2	-1.7	54406.2	-31.2464	1.74947
7	54478.8	1550000	HexNAc23Hex28Fuc0	-0.5	54479.3	-9.36136	3.02299
8	54624.8	1860000	HexNAc23Hex28Fuc1	-0.64	54625.4	-11.8992	3.6436
9	54770.9	2100000	HexNAc23Hex28Fuc2	-0.64	54771.5	-11.6849	4.11049
10	54844.4	1800000	HexNAc24Hex29Fuc0	-0.15	54844.6	-2.735	3.51752
11	54916.5	1460000	HexNAc23Hex28Fuc3	-1.15	54917.7	-21.1225	2.86351
12	54990.8	2200000	HexNAc24Hex29Fuc1	0.05	54990.7	1.09109	4.31039
13	55061.7	693000	HexNAc23Hex28Fuc4	-2.1	55063.8	-38.3192	1.35526
14	55136.5	2730000	HexNAc24Hex29Fuc2	-0.37	55136.9	-6.71057	5.33648
15	55209.4	1610000	HexNAc25Hex30Fuc0	-0.56	55209.9	-10.1431	3.14206
16	55282.9	2560000	HexNAc24Hex29Fuc3	-0.16	55283	-2.71331	4.99943
17	55355.7	1750000	HexNAc25Hex30Fuc1	-0.32	55356.1	-5.96141	3.42504
18	55428.5	1820000	HexNAc24Hex29Fuc4	-0.66	55429.2	-11.9071	3.56763
19	55501.8	2070000	HexNAc25Hex30Fuc2	-0.36	55502.2	-6.48623	4.0535
20	55574.8	1690000	HexNAc26Hex31Fuc0	-0.41	55575.3	-7.37738	3.30945
21	55648.2	2100000	HexNAc25Hex30Fuc3	-0.11	55648.3	-1.9767	4.10715
22	55720.7	1440000	HexNAc26Hex31Fuc1	-0.69	55721.4	-12.383	2.8174
23	55794	1800000	HexNAc25Hex30Fuc4	-0.48	55794.5	-8.603	3.52042
24	55867.2	1410000	HexNAc26Hex31Fuc2	-0.38	55867.5	-6.8018	2.76255
25	55940.3	1550000	HexNAc27Hex32Fuc0	-0.26	55940.6	-4.64779	3.02604
26	56013.7	1340000	HexNAc26Hex31Fuc3	0	56013.7	0.178528	2.61718
27	56086.2	1150000	HexNAc27Hex32Fuc1	-0.59	56086.7	-10.5194	2.25794
28	56159.5	1240000	HexNAc26Hex31Fuc4	-0.31	56159.8	-5.51996	2.43114
29	56232.6	940000	HexNAc27Hex32Fuc2	-0.29	56232.9	-5.33496	1.83834
30	56305.8	1110000	HexNAc28Hex33Fuc0	-0.12	56305.9	-2.13121	2.18125
31	56379	784000	HexNAc27Hex32Fuc3	-0.02	56379	-0.354742	1.53311
32	56451.7	869000	HexNAc28Hex33Fuc1	-0.36	56452.1	-6.37709	1.7001
33	56525.1	691000	HexNAc27Hex32Fuc4	-0.03	56525.2	-0.530737	1.35142
34	56597.8	623000	HexNAc28Hex33Fuc2	-0.38	56598.2	-6.53731	1.21935
35	56671.2	626000	HexNAc29Hex34Fuc0	-0.08	56671.3	-1.41165	1.22519
36	56743.4	492000	HexNAc28Hex33Fuc3	-0.91	56744.3	-16.0368	0.962024
37	56817.1	518000	HexNAc29Hex34Fuc1	-0.27	56817.4	-4.92807	1.01268
38	56889.8	376000	HexNAc28Hex33Fuc4	-0.67	56890.5	-11.777	0.734886
39	56963.5	361000	HexNAc29Hex34Fuc2	-0.04	56963.6	-0.702203	0.705377
40	57036.4	322000	HexNAc28Hex33Fuc5	-0.26	57036.6	-4.55847	0.630344
41	57108.7	292000	HexNAc29Hex34Fuc3	-0.95	57109.7	-16.6347	0.572258
42	57187.1	222000	HexNAc28Hex33Fuc6	4.29	57182.8	75.1975	0.433471
43	57255.1	191000	HexNAc29Hex34Fuc4	-0.77	57255.8	-13.4484	0.373679
44	57331.9	301000	HexNAc28Hex33Fuc7	3.04	57328.9	53.0273	0.589348
45	57400.6	136000	HexNAc29Hex34Fuc5	-1.33	57402	-23.1699	0.265418
T3-Proteoform	Observe deconvoluted mass (Da)	Intensity	Glycan composition	Delta mass	Calculated deconvoluted mass (Da)	Delta mass (ppm)	Relative abundance (%)
1	53751.1	419000	HexNAc21Hex26Fuc0	2.48	53748.6	46.1408	1.08085
2	53890.2	105000	HexNAc21Hex26Fuc1	-4.56	53894.7	-84.6094	0.271943
3	54115.6	961000	HexNAc22Hex27Fuc0	1.66	54113.9	30.676	2.47794
4	54261.6	815000	HexNAc22Hex27Fuc1	1.56	54260.1	28.7504	2.10337
5	54407	200000	HexNAc22Hex27Fuc2	0.84	54406.2	15.4394	0.514717
6	54481	1590000	HexNAc23Hex28Fuc0	1.78	54479.3	32.673	4.10233
7	54627.1	1820000	HexNAc23Hex28Fuc1	1.74	54625.4	31.8533	4.6828
8	54773.7	1300000	HexNAc23Hex28Fuc2	2.2	54771.5	40.1668	3.35952
9	54846.5	1950000	HexNAc24Hex29Fuc0	1.92	54844.6	35.008	5.02614
10	54919.2	318000	HexNAc23Hex28Fuc3	1.52	54917.7	27.4957	0.820099
11	54992.4	2600000	HexNAc24Hex29Fuc1	1.7	54990.7	30.9143	6.70725
12	55138.5	2610000	HexNAc24Hex29Fuc2	1.66	55136.9	30.1069	6.73171
13	55211.1	1420000	HexNAc25Hex30Fuc0	1.2	55209.9	21.7352	3.66195
14	55285.5	1780000	HexNAc24Hex29Fuc3	2.49	55283	45.041	4.58266
15	55358	1850000	HexNAc25Hex30Fuc1	1.95	55356.1	35.2265	4.76003
16	55430.3	765000	HexNAc24Hex29Fuc4	1.16	55429.2	20.9276	1.97342
17	55504.1	2080000	HexNAc25Hex30Fuc2	1.89	55502.2	33.8725	5.37587
18	55576.6	863000	HexNAc26Hex31Fuc0	1.38	55575.3	24.8312	2.22507
19	55650	1730000	HexNAc25Hex30Fuc3	1.62	55648.3	29.1114	4.45952
20	55723	1170000	HexNAc26Hex31Fuc1	1.62	55721.4	29.0732	3.00532
21	55796.4	1260000	HexNAc25Hex30Fuc4	1.95	55794.5	34.7705	3.24881
22	55869.6	1320000	HexNAc26Hex31Fuc2	2.06	55867.5	36.8729	3.41341
23	55942.8	828000	HexNAc27Hex32Fuc0	2.17	55940.6	38.6124	2.13674
24	56015.3	1210000	HexNAc26Hex31Fuc3	1.66	56013.7	29.6356	3.1099
25	56088.4	648000	HexNAc27Hex32Fuc1	1.67	56086.7	29.7753	1.67117
26	56160.4	888000	HexNAc26Hex31Fuc4	0.6	56159.8	10.6838	2.2916
27	56234.4	735000	HexNAc27Hex32Fuc2	1.57	56232.9	27.9196	1.89486
28	56308	703000	HexNAc28Hex33Fuc0	2.1	56305.9	37.2962	1.8147
29	56380.4	683000	HexNAc27Hex32Fuc3	1.43	56379	25.1867	1.76167
30	56453.8	495000	HexNAc28Hex33Fuc1	1.71	56452.1	30.2912	1.27559
31	56526	566000	HexNAc27Hex32Fuc4	0.83	56525.2	14.6837	1.45925
32	56599.2	439000	HexNAc28Hex33Fuc2	1.02	56598.2	18.0218	1.13297
33	56673.2	487000	HexNAc29Hex34Fuc0	1.92	56671.3	33.8796	1.25735
34	56745.6	364000	HexNAc28Hex33Fuc3	1.21	56744.3	21.4999	0.939676
35	56819.4	313000	HexNAc29Hex34Fuc1	1.97	56817.4	34.6725	0.808156
36	56889.8	347000	HexNAc28Hex33Fuc4	-0.72	56890.5	-12.6559	0.893959
37	56965.2	271000	HexNAc29Hex34Fuc2	1.69	56963.6	29.6681	0.697976
38	57035.1	265000	HexNAc28Hex33Fuc5	-1.54	57036.6	-27.0002	0.68401
39	57109.8	180000	HexNAc29Hex34Fuc3	0.15	57109.7	2.62652	0.465543
40	57183	221000	HexNAc28Hex33Fuc6	0.21	57182.8	3.67243	0.569401
41	57257.4	109000	HexNAc29Hex34Fuc4	1.54	57255.8	26.8968	0.280474
42	57400.6	105000	HexNAc29Hex34Fuc5	-1.42	57402	-24.7378	0.27029
T4-Proteoform	Observe deconvoluted mass (Da)	Intensity	Glycan composition	Delta mass	Calculated deconvoluted mass (Da)	Delta mass (ppm)	Relative abundance (%)
1	54113.7	6620	HexNAc22Hex27Fuc0	-0.25	54113.9	-4.61988	0.599931
2	54262.9	2110	HexNAc22Hex27Fuc1	2.89	54260.1	53.262	0.191095
3	54410.3	3050	HexNAc22Hex27Fuc2	4.08	54406.2	74.9915	0.276585
4	54480.4	30900	HexNAc23Hex28Fuc0	1.19	54479.3	21.6596	2.79788
5	54626.9	22800	HexNAc23Hex28Fuc1	1.47	54625.4	26.7275	2.06705
6	54771.5	19200	HexNAc23Hex28Fuc2	-0.06	54771.5	-1.27804	1.73749
7	54846.3	42500	HexNAc24Hex29Fuc0	1.66	54844.6	30.2673	3.84518
8	54992.3	51100	HexNAc24Hex29Fuc1	1.61	54990.7	29.2777	4.63091
9	55137.8	38100	HexNAc24Hex29Fuc2	0.92	55136.9	16.6857	3.44713
10	55210.7	57300	HexNAc25Hex30Fuc0	0.8	55209.9	14.4901	5.19044
11	55283.1	19700	HexNAc24Hex29Fuc3	0.05	55283	0.904437	1.78132
12	55356.8	52900	HexNAc25Hex30Fuc1	0.73	55356.1	13.1874	4.79099
13	55424.9	7400	HexNAc24Hex29Fuc4	-4.25	55429.2	-76.6745	0.670234
14	55503.1	42200	HexNAc25Hex30Fuc2	0.89	55502.2	16.0354	3.82577
15	55575.3	49700	HexNAc26Hex31Fuc0	0.09	55575.3	1.61943	4.50552
16	55648.2	31300	HexNAc25Hex30Fuc3	-0.16	55648.3	-2.8752	2.83152
17	55723	54500	HexNAc26Hex31Fuc1	1.6	55721.4	28.8937	4.93576
18	55793.7	15700	HexNAc25Hex30Fuc4	-0.78	55794.5	-14.1591	1.42227
19	55868.4	48300	HexNAc26Hex31Fuc2	0.87	55867.5	15.5725	4.37713
20	55941.5	42700	HexNAc27Hex32Fuc0	0.92	55940.6	16.446	3.8653
21	56014.7	37400	HexNAc26Hex31Fuc3	1	56013.7	17.8528	3.38512
22	56087.5	44900	HexNAc27Hex32Fuc1	0.78	56086.7	13.7287	4.06371
23	56160.5	24000	HexNAc26Hex31Fuc4	0.64	56159.8	11.396	2.17698
24	56233.7	35800	HexNAc27Hex32Fuc2	0.82	56232.9	14.5822	3.24142
25	56307.1	31900	HexNAc28Hex33Fuc0	1.16	56305.9	20.6017	2.88585
26	56378.9	32900	HexNAc27Hex32Fuc3	-0.09	56379	-1.59634	2.97658
27	56452.5	23200	HexNAc28Hex33Fuc1	0.42	56452.1	7.61708	2.10135
28	56524.7	24400	HexNAc27Hex32Fuc4	-0.49	56525.2	-8.84562	2.20997
29	56598.1	21700	HexNAc28Hex33Fuc2	-0.07	56598.2	-1.23679	1.96145
30	56672	22900	HexNAc29Hex34Fuc0	0.74	56671.3	13.0578	2.07472
31	56743	21600	HexNAc28Hex33Fuc3	-1.38	56744.3	-24.3196	1.95353
32	56818.8	15500	HexNAc29Hex34Fuc1	1.36	56817.4	23.9363	1.4003
33	56890.9	13400	HexNAc28Hex33Fuc4	0.44	56890.5	7.73416	1.21508
34	56964.8	12500	HexNAc29Hex34Fuc2	1.22	56963.6	21.4172	1.12791
35	57036.2	12900	HexNAc28Hex33Fuc5	-0.44	57036.6	-7.71434	1.17013
36	57109	12000	HexNAc29Hex34Fuc3	-0.66	57109.7	-11.5567	1.08902
37	57183.5	12500	HexNAc28Hex33Fuc6	0.7	57182.8	12.4163	1.13415
38	57254	6480	HexNAc29Hex34Fuc4	-1.82	57255.8	-31.7872	0.586564
39	57328.4	8990	HexNAc28Hex33Fuc7	-0.48	57328.9	-8.19831	0.814134
40	57400.7	6660	HexNAc29Hex34Fuc5	-1.32	57402	-22.9957	0.603597
41	57472.7	6990	HexNAc28Hex33Fuc8	-2.38	57475.1	-41.2353	0.633437
42	57547	5370	HexNAc29Hex34Fuc6	-1.09	57548.1	-18.9407	0.486089
43	57621	5430	HexNAc28Hex33Fuc9	-0.19	57621.2	-3.12385	0.491962
44	57694.1	2820	HexNAc29Hex34Fuc7	-0.17	57694.2	-2.94657	0.255133
45	57763.1	1460	HexNAc28Hex33Fuc10	-4.19	57767.3	-72.5323	0.132137
46	57839.4	2100	HexNAc29Hex34Fuc8	-0.94	57840.4	-16.2516	0.190597
47	57911.1	2420	HexNAc28Hex33Fuc11	-2.4	57913.5	-41.2685	0.21949
48	57983.5	4380	HexNAc29Hex34Fuc9	-3.05	57986.5	-52.5984	0.396842
49	58060.4	4950	HexNAc28Hex33Fuc12	0.8	58059.6	13.9512	0.44821
50	58132	8670	HexNAc29Hex34Fuc10	-0.68	58132.7	-11.8694	0.785025

## Sheet: P9
T1-Proteoform	Observe deconvoluted mass (Da)	Intensity	Glycan composition	Delta mass	Calculated deconvoluted mass (Da)	Delta mass (ppm)	Relative abundance (%)
1	53750.2	758000	HexNAc21Hex26Fuc0	1.62	53748.6	30.1403	2.21118
2	53893.8	218000	HexNAc21Hex26Fuc1	-0.91	53894.7	-16.8848	0.636416
3	54115.5	1550000	HexNAc22Hex27Fuc0	1.62	54113.9	29.752	4.51941
4	54262.3	1060000	HexNAc22Hex27Fuc1	2.29	54260.1	42.0199	3.09018
5	54408	238000	HexNAc22Hex27Fuc2	1.84	54406.2	33.8197	0.693362
6	54480.7	2590000	HexNAc23Hex28Fuc0	1.43	54479.3	26.065	7.55787
7	54628.3	2350000	HexNAc23Hex28Fuc1	2.93	54625.4	53.455	6.86866
8	54772.4	1370000	HexNAc23Hex28Fuc2	0.9	54771.5	16.4319	4.00263
9	54845.9	2980000	HexNAc24Hex29Fuc0	1.34	54844.6	24.2503	8.70023
10	54992.4	2770000	HexNAc24Hex29Fuc1	1.69	54990.7	30.7325	8.08022
11	55139.1	1850000	HexNAc24Hex29Fuc2	2.18	55136.9	39.538	5.38349
12	55210.7	1760000	HexNAc25Hex30Fuc0	0.76	55209.9	13.7656	5.13227
13	55285.7	727000	HexNAc24Hex29Fuc3	2.71	55283	49.0205	2.12098
14	55359	1930000	HexNAc25Hex30Fuc1	2.93	55356.1	52.9301	5.61679
15	55503.6	1600000	HexNAc25Hex30Fuc2	1.37	55502.2	24.6837	4.67407
16	55577.7	868000	HexNAc26Hex31Fuc0	2.39	55575.3	43.0047	2.53327
17	55650.9	863000	HexNAc25Hex30Fuc3	2.59	55648.3	46.3626	2.51793
18	55723.1	1240000	HexNAc26Hex31Fuc1	1.68	55721.4	30.15	3.60346
19	55796.2	491000	HexNAc25Hex30Fuc4	1.7	55794.5	30.469	1.43121
20	55871	1010000	HexNAc26Hex31Fuc2	3.47	55867.5	62.1112	2.95608
21	55942.7	676000	HexNAc27Hex32Fuc0	2.07	55940.6	36.8248	1.97073
22	56016.3	704000	HexNAc26Hex31Fuc3	2.64	56013.7	47.1313	2.05273
23	56089.8	550000	HexNAc27Hex32Fuc1	3.03	56086.7	54.0235	1.60505
24	56161.3	461000	HexNAc26Hex31Fuc4	1.53	56159.8	27.2437	1.34374
25	56235.1	592000	HexNAc27Hex32Fuc2	2.19	56232.9	38.9452	1.72604
26	56309.6	427000	HexNAc28Hex33Fuc0	3.69	56305.9	65.5348	1.24447
27	56381	514000	HexNAc27Hex32Fuc3	1.99	56379	35.2968	1.49901
28	56455	401000	HexNAc28Hex33Fuc1	2.9	56452.1	51.5482	1.16976
29	56527.1	334000	HexNAc27Hex32Fuc4	1.93	56525.2	34.1441	0.975579
30	56601.9	243000	HexNAc28Hex33Fuc2	3.71	56598.2	65.7265	0.708686
31	56675.2	292000	HexNAc29Hex34Fuc0	3.89	56671.3	68.6415	0.851454
32	56747.1	248000	HexNAc28Hex33Fuc3	2.72	56744.3	47.9343	0.724764
33	56822.1	201000	HexNAc29Hex34Fuc1	4.67	56817.4	82.1931	0.586249
34	56893.7	141000	HexNAc28Hex33Fuc4	3.22	56890.5	56.6	0.409944
35	56968.6	110000	HexNAc29Hex34Fuc2	5.01	56963.6	87.951	0.320485
36	57038.8	165000	HexNAc28Hex33Fuc5	2.12	57036.6	37.1691	0.481618
T2-Proteoform	Observe deconvoluted mass (Da)	Intensity	Glycan composition	Delta mass	Calculated deconvoluted mass (Da)	Delta mass (ppm)	Relative abundance (%)
1	53747.8	199000	HexNAc21Hex26Fuc0	-0.79	53748.6	-14.6981	1.00256
2	54115.1	472000	HexNAc22Hex27Fuc0	1.19	54113.9	21.9906	2.38243
3	54259.8	253000	HexNAc22Hex27Fuc1	-0.22	54260.1	-4.05455	1.27737
4	54479.3	913000	HexNAc23Hex28Fuc0	0.08	54479.3	1.28489	4.60568
5	54626.3	768000	HexNAc23Hex28Fuc1	0.96	54625.4	17.3912	3.87497
6	54772.5	396000	HexNAc23Hex28Fuc2	0.93	54771.5	16.9796	1.9989
7	54844.6	1360000	HexNAc24Hex29Fuc0	0	54844.6	0	6.85981
8	54991.1	1370000	HexNAc24Hex29Fuc1	0.32	54990.7	5.81916	6.90785
9	55137.7	984000	HexNAc24Hex29Fuc2	0.87	55136.9	15.7789	4.96425
10	55210.1	1170000	HexNAc25Hex30Fuc0	0.19	55209.9	3.44141	5.89669
11	55283.9	597000	HexNAc24Hex29Fuc3	0.92	55283	16.6416	3.01189
12	55356.4	1250000	HexNAc25Hex30Fuc1	0.39	55356.1	6.86465	6.33116
13	55427.2	145000	HexNAc24Hex29Fuc4	-1.98	55429.2	-35.7213	0.732255
14	55503.1	998000	HexNAc25Hex30Fuc2	0.87	55502.2	15.6751	5.0344
15	55575.2	732000	HexNAc26Hex31Fuc0	-0.02	55575.3	-0.359872	3.6947
16	55649.7	665000	HexNAc25Hex30Fuc3	1.39	55648.3	24.7986	3.35714
17	55720.6	883000	HexNAc26Hex31Fuc1	-0.83	55721.4	-14.8955	4.45818
18	55793.7	391000	HexNAc25Hex30Fuc4	-0.77	55794.5	-13.8006	1.97226
19	55867.6	878000	HexNAc26Hex31Fuc2	0.01	55867.5	0.178995	4.43294
20	55939.1	540000	HexNAc27Hex32Fuc0	-1.48	55940.6	-26.4566	2.72482
21	56013	648000	HexNAc26Hex31Fuc3	-0.69	56013.7	-12.3184	3.26864
22	56085.8	535000	HexNAc27Hex32Fuc1	-0.93	56086.7	-16.5815	2.70094
23	56159.2	399000	HexNAc26Hex31Fuc4	-0.58	56159.8	-10.3277	2.01352
24	56232.3	441000	HexNAc27Hex32Fuc2	-0.56	56232.9	-9.95859	2.22474
25	56305.8	378000	HexNAc28Hex33Fuc0	-0.17	56305.9	-3.01922	1.90938
26	56379	381000	HexNAc27Hex32Fuc3	-0.05	56379	-0.886855	1.92342
27	56451.5	301000	HexNAc28Hex33Fuc1	-0.54	56452.1	-9.56564	1.51844
28	56523.1	271000	HexNAc27Hex32Fuc4	-2.05	56525.2	-36.267	1.36626
29	56597.8	237000	HexNAc28Hex33Fuc2	-0.36	56598.2	-6.36063	1.1965
30	56671	233000	HexNAc29Hex34Fuc0	-0.23	56671.3	-4.05849	1.176
31	56744.2	218000	HexNAc28Hex33Fuc3	-0.16	56744.3	-2.64343	1.10154
32	56816.4	127000	HexNAc29Hex34Fuc1	-0.97	56817.4	-17.0722	0.641388
33	56888.7	129000	HexNAc28Hex33Fuc4	-1.83	56890.5	-31.9913	0.650669
34	56963.1	97900	HexNAc29Hex34Fuc2	-0.49	56963.6	-8.60199	0.494139
35	57035.5	115000	HexNAc28Hex33Fuc5	-1.15	57036.6	-20.1625	0.581039
36	57108.4	80400	HexNAc29Hex34Fuc3	-1.28	57109.7	-22.413	0.405943
37	57180.3	95600	HexNAc28Hex33Fuc6	-2.44	57182.8	-42.4953	0.482674
38	57251.2	35700	HexNAc29Hex34Fuc4	-4.65	57255.8	-81.2144	0.180077
39	57328.7	73500	HexNAc28Hex33Fuc7	-0.17	57328.9	-2.96535	0.371034
40	57400.4	54200	HexNAc29Hex34Fuc5	-1.53	57402	-26.6541	0.273419
T3-Proteoform	Observe deconvoluted mass (Da)	Intensity	Glycan composition	Delta mass	Calculated deconvoluted mass (Da)	Delta mass (ppm)	Relative abundance (%)
1	53747.3	777000	HexNAc21Hex26Fuc0	-1.27	53748.6	-23.4425	0.563118
2	54113.6	2200000	HexNAc22Hex27Fuc0	-0.31	54113.9	-5.72866	1.59225
3	54258.8	1400000	HexNAc22Hex27Fuc1	-1.28	54260.1	-23.5901	1.01789
4	54478.1	4150000	HexNAc23Hex28Fuc0	-1.18	54479.3	-21.6596	3.00812
5	54624.7	4110000	HexNAc23Hex28Fuc1	-0.68	54625.4	-12.4484	2.98158
6	54770	2690000	HexNAc23Hex28Fuc2	-1.57	54771.5	-28.6645	1.94863
7	54843.2	6830000	HexNAc24Hex29Fuc0	-1.36	54844.6	-24.7973	4.95297
8	54990.1	7850000	HexNAc24Hex29Fuc1	-0.63	54990.7	-11.4565	5.68857
9	55136.3	6940000	HexNAc24Hex29Fuc2	-0.55	55136.9	-9.97518	5.03399
10	55209.6	5810000	HexNAc25Hex30Fuc0	-0.33	55209.9	-5.97719	4.21124
11	55282.5	4950000	HexNAc24Hex29Fuc3	-0.49	55283	-8.86348	3.58794
12	55355.1	7770000	HexNAc25Hex30Fuc1	-0.96	55356.1	-17.3423	5.63008
13	55427.3	1930000	HexNAc24Hex29Fuc4	-1.83	55429.2	-32.8347	1.40137
14	55501.6	7600000	HexNAc25Hex30Fuc2	-0.65	55502.2	-11.7112	5.50833
15	55574	3960000	HexNAc26Hex31Fuc0	-1.3	55575.3	-23.3917	2.86933
16	55647.2	5950000	HexNAc25Hex30Fuc3	-1.18	55648.3	-21.2046	4.31653
17	55720.5	5590000	HexNAc26Hex31Fuc1	-0.92	55721.4	-16.5107	4.05073
18	55793.8	3980000	HexNAc25Hex30Fuc4	-0.73	55794.5	-13.0837	2.88669
19	55867.1	5880000	HexNAc26Hex31Fuc2	-0.48	55867.5	-8.41276	4.26247
20	55939.3	3570000	HexNAc27Hex32Fuc0	-1.32	55940.6	-23.5965	2.58759
21	56012.6	5160000	HexNAc26Hex31Fuc3	-1.1	56013.7	-19.6381	3.74296
22	56085.7	3370000	HexNAc27Hex32Fuc1	-1.04	56086.7	-18.721	2.4434
23	56159.2	3890000	HexNAc26Hex31Fuc4	-0.64	56159.8	-11.396	2.81866
24	56232.1	3400000	HexNAc27Hex32Fuc2	-0.76	56232.9	-13.5152	2.46245
25	56305	3340000	HexNAc28Hex33Fuc0	-0.9	56305.9	-15.9841	2.42205
26	56377.8	3230000	HexNAc27Hex32Fuc3	-1.18	56379	-20.9298	2.34449
27	56451.1	2510000	HexNAc28Hex33Fuc1	-0.95	56452.1	-16.8284	1.82219
28	56524.3	2580000	HexNAc27Hex32Fuc4	-0.83	56525.2	-14.6837	1.8731
29	56597.5	2040000	HexNAc28Hex33Fuc2	-0.71	56598.2	-12.5446	1.4823
30	56670.4	2350000	HexNAc29Hex34Fuc0	-0.9	56671.3	-15.8811	1.70053
31	56743.2	1860000	HexNAc28Hex33Fuc3	-1.13	56744.3	-19.9139	1.34538
32	56816.6	1680000	HexNAc29Hex34Fuc1	-0.84	56817.4	-14.7842	1.21876
33	56889.9	1620000	HexNAc28Hex33Fuc4	-0.56	56890.5	-9.84347	1.17227
34	56963	1140000	HexNAc29Hex34Fuc2	-0.58	56963.6	-10.1819	0.827179
35	57036.3	1360000	HexNAc28Hex33Fuc5	-0.34	57036.6	-5.78576	0.984792
36	57108.6	791000	HexNAc29Hex34Fuc3	-1.1	57109.7	-19.2612	0.573339
37	57182	1030000	HexNAc28Hex33Fuc6	-0.78	57182.8	-13.6405	0.749144
38	57255	619000	HexNAc29Hex34Fuc4	-0.8	57255.8	-13.9724	0.448826
39	57329.9	756000	HexNAc28Hex33Fuc7	0.98	57328.9	17.0943	0.548204
40	57400.8	570000	HexNAc29Hex34Fuc5	-1.16	57402	-20.2084	0.413266
41	57475	334000	HexNAc28Hex33Fuc8	-0.04	57475.1	-0.521966	0.241778
42	57546.5	366000	HexNAc29Hex34Fuc6	-1.59	57548.1	-27.6291	0.265523
T4-Proteoform	Observe deconvoluted mass (Da)	Intensity	Glycan composition	Delta mass	Calculated deconvoluted mass (Da)	Delta mass (ppm)	Relative abundance (%)
1	54476.5	31900	HexNAc23Hex28Fuc0	-2.74	54479.3	-50.2944	0.134561
2	54623.2	85500	HexNAc23Hex28Fuc1	-2.16	54625.4	-39.542	0.361025
3	54769.7	96100	HexNAc23Hex28Fuc2	-1.83	54771.5	-33.4115	0.405984
4	54845.6	226000	HexNAc24Hex29Fuc0	1	54844.6	18.2333	0.952603
5	54992.7	392000	HexNAc24Hex29Fuc1	2.01	54990.7	36.5516	1.65396
6	55138.5	509000	HexNAc24Hex29Fuc2	1.67	55136.9	30.2883	2.15027
7	55210	286000	HexNAc25Hex30Fuc0	0.05	55209.9	0.905634	1.20846
8	55284.6	468000	HexNAc24Hex29Fuc3	1.56	55283	28.2184	1.97675
9	55357.8	542000	HexNAc25Hex30Fuc1	1.74	55356.1	31.2522	2.28823
10	55429.9	192000	HexNAc24Hex29Fuc4	0.8	55429.2	14.4328	0.812728
11	55503.2	749000	HexNAc25Hex30Fuc2	1.02	55502.2	18.1975	3.16258
12	55575.1	289000	HexNAc26Hex31Fuc0	-0.17	55575.3	-3.05892	1.22207
13	55649.8	791000	HexNAc25Hex30Fuc3	1.44	55648.3	25.6971	3.33934
14	55723.1	567000	HexNAc26Hex31Fuc1	1.65	55721.4	29.6116	2.39378
15	55796.1	712000	HexNAc25Hex30Fuc4	1.65	55794.5	29.5728	3.00652
16	55868.8	874000	HexNAc26Hex31Fuc2	1.28	55867.5	22.9113	3.68941
17	55941.7	559000	HexNAc27Hex32Fuc0	1.08	55940.6	19.3062	2.36202
18	56015.8	1030000	HexNAc26Hex31Fuc3	2.14	56013.7	38.205	4.3425
19	56087.5	608000	HexNAc27Hex32Fuc1	0.79	56086.7	14.0853	2.56809
20	56161.7	968000	HexNAc26Hex31Fuc4	1.9	56159.8	33.832	4.08634
21	56234.2	831000	HexNAc27Hex32Fuc2	1.27	56232.9	22.5847	3.50935
22	56307.3	848000	HexNAc28Hex33Fuc0	1.34	56305.9	23.7986	3.58115
23	56380.4	959000	HexNAc27Hex32Fuc3	1.4	56379	24.8319	4.05188
24	56453.7	724000	HexNAc28Hex33Fuc1	1.67	56452.1	29.5826	3.05668
25	56526.9	978000	HexNAc27Hex32Fuc4	1.73	56525.2	30.6058	4.13244
26	56599.5	694000	HexNAc28Hex33Fuc2	1.32	56598.2	23.3223	2.92906
27	56672.7	940000	HexNAc29Hex34Fuc0	1.42	56671.3	25.0568	3.9678
28	56745.5	799000	HexNAc28Hex33Fuc3	1.13	56744.3	20.0901	3.37412
29	56818.8	750000	HexNAc29Hex34Fuc1	1.36	56817.4	23.7603	3.16877
30	56891.6	896000	HexNAc28Hex33Fuc4	1.07	56890.5	18.8081	3.78371
31	56964.8	546000	HexNAc29Hex34Fuc2	1.2	56963.6	21.0661	2.30662
32	57038.1	754000	HexNAc28Hex33Fuc5	1.44	57036.6	25.2469	3.18568
33	57110	438000	HexNAc29Hex34Fuc3	0.35	57109.7	6.12856	1.85117
34	57185.1	595000	HexNAc28Hex33Fuc6	2.32	57182.8	40.5717	2.5111
35	57256.3	427000	HexNAc29Hex34Fuc4	0.46	57255.8	8.03412	1.80463
36	57330.7	396000	HexNAc28Hex33Fuc7	1.75	57328.9	30.7	1.67117
37	57401.8	455000	HexNAc29Hex34Fuc5	-0.13	57402	-2.26473	1.91969
38	57476.4	262000	HexNAc28Hex33Fuc8	1.34	57475.1	23.3145	1.10848
39	57548.1	335000	HexNAc29Hex34Fuc6	-0.04	57548.1	-0.695071	1.41454
40	57622.6	180000	HexNAc28Hex33Fuc9	1.42	57621.2	24.6437	0.75943
41	57695.3	248000	HexNAc29Hex34Fuc7	1.08	57694.2	18.546	1.04822
42	57768.9	116000	HexNAc28Hex33Fuc10	1.59	57767.3	27.5242	0.491695
43	57841.6	166000	HexNAc29Hex34Fuc8	1.25	57840.4	21.6112	0.702948
44	57914.9	72400	HexNAc28Hex33Fuc11	1.44	57913.5	24.8647	0.305831
45	57988.2	110000	HexNAc29Hex34Fuc9	1.66	57986.5	28.6273	0.465596
46	58060.6	65400	HexNAc28Hex33Fuc12	0.99	58059.6	17.2237	0.2762
47	58134.1	74300	HexNAc29Hex34Fuc10	1.38	58132.7	23.7388	0.313925
48	58280.3	45200	HexNAc29Hex34Fuc11	1.49	58278.8	25.5668	0.190878

## Sheet: P10
T1-Proteoform	Observe deconvoluted mass (Da)	Intensity	Glycan composition	Delta mass	Calculated deconvoluted mass (Da)	Delta mass (ppm)	Relative abundance (%)
1	53748.4	285000	HexNAc21Hex26Fuc0	-0.14	53748.6	-2.60472	1.04589
2	53894.4	109000	HexNAc21Hex26Fuc1	-0.29	53894.7	-5.19531	0.399018
3	54116	1330000	HexNAc22Hex27Fuc0	2.05	54113.9	37.6982	4.88099
4	54261.2	866000	HexNAc22Hex27Fuc1	1.19	54260.1	21.9314	3.17931
5	54409.2	169000	HexNAc22Hex27Fuc2	2.98	54406.2	54.5894	0.620206
6	54481.4	2070000	HexNAc23Hex28Fuc0	2.15	54479.3	39.4646	7.59926
7	54627.1	1840000	HexNAc23Hex28Fuc1	1.67	54625.4	30.5719	6.73675
8	54773.6	993000	HexNAc23Hex28Fuc2	2.11	54771.5	38.3411	3.64483
9	54846.7	2120000	HexNAc24Hex29Fuc0	2.11	54844.6	38.4723	7.80007
10	54914.3	201000	HexNAc23Hex28Fuc3	-3.38	54917.7	-61.7288	0.737048
11	54992.5	1980000	HexNAc24Hex29Fuc1	1.76	54990.7	32.0054	7.2718
12	55139	1400000	HexNAc24Hex29Fuc2	2.17	55136.9	39.3566	5.15045
13	55212.1	1520000	HexNAc25Hex30Fuc0	2.19	55209.9	39.6668	5.57167
14	55284.5	721000	HexNAc24Hex29Fuc3	1.51	55283	27.314	2.64504
15	55359	1470000	HexNAc25Hex30Fuc1	2.9	55356.1	52.3881	5.38117
16	55425.9	175000	HexNAc24Hex29Fuc4	-3.28	55429.2	-59.1746	0.642166
17	55504.4	1150000	HexNAc25Hex30Fuc2	2.2	55502.2	39.6381	4.20611
18	55576.6	895000	HexNAc26Hex31Fuc0	1.33	55575.3	23.9315	3.28559
19	55651.1	751000	HexNAc25Hex30Fuc3	2.72	55648.3	48.8784	2.75765
20	55723.2	1010000	HexNAc26Hex31Fuc1	1.8	55721.4	32.3036	3.69675
21	55796.1	377000	HexNAc25Hex30Fuc4	1.65	55794.5	29.5728	1.38257
22	55869.8	797000	HexNAc26Hex31Fuc2	2.23	55867.5	39.9158	2.92558
23	55943	553000	HexNAc27Hex32Fuc0	2.44	55940.6	43.6177	2.02833
24	56016.1	602000	HexNAc26Hex31Fuc3	2.37	56013.7	42.3111	2.20845
25	56088.4	485000	HexNAc27Hex32Fuc1	1.71	56086.7	30.4885	1.77944
26	56162.9	396000	HexNAc26Hex31Fuc4	3.05	56159.8	54.4874	1.45544
27	56235.1	412000	HexNAc27Hex32Fuc2	2.25	56232.9	40.0122	1.51142
28	56308.1	379000	HexNAc28Hex33Fuc0	2.19	56305.9	39.0723	1.39302
29	56381.3	342000	HexNAc27Hex32Fuc3	2.26	56379	40.0858	1.25524
30	56452.9	284000	HexNAc28Hex33Fuc1	0.86	56452.1	15.2342	1.04378
31	56527.1	246000	HexNAc27Hex32Fuc4	1.9	56525.2	33.6134	0.903622
32	56599.2	192000	HexNAc28Hex33Fuc2	0.97	56598.2	17.1384	0.703047
33	56672.9	246000	HexNAc29Hex34Fuc0	1.61	56671.3	28.4095	0.902315
34	56745.8	169000	HexNAc28Hex33Fuc3	1.5	56744.3	26.4343	0.621898
35	56818.6	170000	HexNAc29Hex34Fuc1	1.21	56817.4	21.2963	0.624541
36	56892.3	119000	HexNAc28Hex33Fuc4	1.79	56890.5	31.464	0.436488
37	56964.5	99900	HexNAc29Hex34Fuc2	0.98	56963.6	17.204	0.366839
38	57038.5	109000	HexNAc28Hex33Fuc5	1.88	57036.6	32.9613	0.399711
39	57111.2	47800	HexNAc29Hex34Fuc3	1.49	57109.7	26.0901	0.175326
40	57184.3	65000	HexNAc28Hex33Fuc6	1.51	57182.8	26.5814	0.238708
41	57258.9	42400	HexNAc29Hex34Fuc4	3.09	57255.8	53.9683	0.15556
42	57328.8	39700	HexNAc28Hex33Fuc7	-0.08	57328.9	-1.39546	0.145825
43	57401.7	24800	HexNAc29Hex34Fuc5	-0.27	57402	-4.70367	0.0910843
T2-Proteoform	Observe deconvoluted mass (Da)	Intensity	Glycan composition	Delta mass	Calculated deconvoluted mass (Da)	Delta mass (ppm)	Relative abundance (%)
1	53746.9	48500	HexNAc21Hex26Fuc0	-1.7	53748.6	-31.6287	1.18449
2	54117.4	104000	HexNAc22Hex27Fuc0	3.51	54113.9	64.8632	2.52577
3	54258.9	138000	HexNAc22Hex27Fuc1	-1.19	54260.1	-21.9314	3.35663
4	54407.7	128000	HexNAc22Hex27Fuc2	1.49	54406.2	27.3866	3.11838
5	54479.1	145000	HexNAc23Hex28Fuc0	-0.14	54479.3	-2.56979	3.53636
6	54625.7	221000	HexNAc23Hex28Fuc1	0.34	54625.4	6.22421	5.38153
7	54771.9	228000	HexNAc23Hex28Fuc2	0.35	54771.5	6.2076	5.57522
8	54847.4	240000	HexNAc24Hex29Fuc0	2.81	54844.6	51.2357	5.85976
9	54919.2	122000	HexNAc23Hex28Fuc3	1.54	54917.7	27.8599	2.97994
10	54992.4	227000	HexNAc24Hex29Fuc1	1.67	54990.7	30.3688	5.53186
11	55138.3	264000	HexNAc24Hex29Fuc2	1.46	55136.9	26.4796	6.43741
12	55212.1	156000	HexNAc25Hex30Fuc0	2.2	55209.9	39.8479	3.80897
13	55284.8	209000	HexNAc24Hex29Fuc3	1.78	55283	32.198	5.09114
14	55359.1	197000	HexNAc25Hex30Fuc1	3.05	55356.1	55.0978	4.8018
15	55431.4	109000	HexNAc24Hex29Fuc4	2.28	55429.2	41.1336	2.64904
16	55503.1	170000	HexNAc25Hex30Fuc2	0.86	55502.2	15.4949	4.14145
17	55577	129000	HexNAc26Hex31Fuc0	1.77	55575.3	32.0286	3.14991
18	55652.3	162000	HexNAc25Hex30Fuc3	3.97	55648.3	71.3408	3.95361
19	55723.6	107000	HexNAc26Hex31Fuc1	2.15	55721.4	38.5848	2.60102
20	55795.6	136000	HexNAc25Hex30Fuc4	1.06	55794.5	18.9983	3.318
21	55870.9	113000	HexNAc26Hex31Fuc2	3.32	55867.5	59.4263	2.76933
22	55941.8	59500	HexNAc27Hex32Fuc0	1.16	55940.6	20.5575	1.4526
23	56014.5	77600	HexNAc26Hex31Fuc3	0.81	56013.7	14.4608	1.89328
24	56085.9	50900	HexNAc27Hex32Fuc1	-0.85	56086.7	-15.1551	1.24155
25	56164.3	95400	HexNAc26Hex31Fuc4	4.47	56159.8	79.5943	2.32678
26	56233.6	54000	HexNAc27Hex32Fuc2	0.74	56232.9	12.9817	1.3178
27	56306.7	75800	HexNAc28Hex33Fuc0	0.8	56305.9	14.3857	1.85009
28	56380.9	42900	HexNAc27Hex32Fuc3	1.9	56379	33.7005	1.04787
29	56454.1	37800	HexNAc28Hex33Fuc1	2.02	56452.1	35.7826	0.921675
30	56524.6	39600	HexNAc27Hex32Fuc4	-0.54	56525.2	-9.55327	0.966953
31	56599.1	16200	HexNAc28Hex33Fuc2	0.88	56598.2	15.7249	0.395525
32	56672.8	61400	HexNAc29Hex34Fuc0	1.52	56671.3	26.8214	1.49775
33	56744.9	9240	HexNAc28Hex33Fuc3	0.58	56744.3	10.3975	0.225404
34	56811.9	64500	HexNAc29Hex34Fuc1	-5.49	56817.4	-96.6253	1.57367
35	56888.3	17500	HexNAc28Hex33Fuc4	-2.23	56890.5	-39.1981	0.426086
36	56963.1	11200	HexNAc29Hex34Fuc2	-0.44	56963.6	-7.72424	0.273081
37	57035.7	8870	HexNAc28Hex33Fuc5	-0.91	57036.6	-15.7793	0.216461
38	57108.3	2630	HexNAc29Hex34Fuc3	-1.39	57109.7	-24.3391	0.0641892
39	57183.8	10600	HexNAc28Hex33Fuc6	1.02	57182.8	17.8375	0.258509
40	57255.8	3680	HexNAc29Hex34Fuc4	-0.01	57255.8	-0.174655	0.0898239
41	57404.3	7760	HexNAc29Hex34Fuc5	2.32	57402	40.4167	0.189282
T3-Proteoform	Observe deconvoluted mass (Da)	Intensity	Glycan composition	Delta mass	Calculated deconvoluted mass (Da)	Delta mass (ppm)	Relative abundance (%)
1	53751.1	433000	HexNAc21Hex26Fuc0	2.51	53748.6	46.6989	1.08411
2	53897.4	104000	HexNAc21Hex26Fuc1	2.7	53894.7	50.2832	0.260173
3	54117.6	829000	HexNAc22Hex27Fuc0	3.65	54113.9	67.4503	2.07815
4	54260.5	876000	HexNAc22Hex27Fuc1	0.4	54260.1	7.3719	2.1941
5	54409.3	302000	HexNAc22Hex27Fuc2	3.1	54406.2	56.9788	0.757443
6	54482.2	1360000	HexNAc23Hex28Fuc0	2.99	54479.3	54.6997	3.39671
7	54628.1	1630000	HexNAc23Hex28Fuc1	2.73	54625.4	49.9768	4.09112
8	54773.8	1660000	HexNAc23Hex28Fuc2	2.22	54771.5	40.532	4.16118
9	54845.9	1410000	HexNAc24Hex29Fuc0	1.33	54844.6	24.2503	3.5447
10	54919.3	902000	HexNAc23Hex28Fuc3	1.68	54917.7	30.4092	2.25941
11	54993.8	2010000	HexNAc24Hex29Fuc1	3.04	54990.7	55.282	5.04027
12	55140.4	2330000	HexNAc24Hex29Fuc2	3.58	55136.9	64.9293	5.84206
13	55211.8	1240000	HexNAc25Hex30Fuc0	1.88	55209.9	34.0518	3.09953
14	55285.6	2250000	HexNAc24Hex29Fuc3	2.56	55283	46.4881	5.63055
15	55356.7	1370000	HexNAc25Hex30Fuc1	0.63	55356.1	11.3809	3.42868
16	55431.3	1230000	HexNAc24Hex29Fuc4	2.2	55429.2	39.6903	3.07981
17	55505.7	1620000	HexNAc25Hex30Fuc2	3.49	55502.2	62.8804	4.06539
18	55577.4	1010000	HexNAc26Hex31Fuc0	2.19	55575.3	39.406	2.5199
19	55651.1	1870000	HexNAc25Hex30Fuc3	2.71	55648.3	48.6987	4.69295
20	55723.8	905000	HexNAc26Hex31Fuc1	2.45	55721.4	43.9687	2.26856
21	55796.5	1620000	HexNAc25Hex30Fuc4	2	55794.5	35.8458	4.06591
22	55869.8	948000	HexNAc26Hex31Fuc2	2.24	55867.5	40.0948	2.37479
23	55942.9	1220000	HexNAc27Hex32Fuc0	2.32	55940.6	41.4726	3.06763
24	56017.6	1220000	HexNAc26Hex31Fuc3	3.9	56013.7	69.6258	3.05224
25	56088.6	675000	HexNAc27Hex32Fuc1	1.87	56086.7	33.3412	1.69225
26	56161.7	1260000	HexNAc26Hex31Fuc4	1.88	56159.8	33.654	3.16046
27	56235.1	533000	HexNAc27Hex32Fuc2	2.22	56232.9	39.4787	1.33672
28	56308.1	1040000	HexNAc28Hex33Fuc0	2.14	56305.9	38.1843	2.59494
29	56379.1	593000	HexNAc27Hex32Fuc3	0.06	56379	0.886855	1.48519
30	56454.9	656000	HexNAc28Hex33Fuc1	2.8	56452.1	49.5996	1.64344
31	56528.2	679000	HexNAc27Hex32Fuc4	3.09	56525.2	54.6659	1.70147
32	56600.4	348000	HexNAc28Hex33Fuc2	2.19	56598.2	38.8705	0.871095
33	56672.3	694000	HexNAc29Hex34Fuc0	1.05	56671.3	18.3515	1.7394
34	56744.4	331000	HexNAc28Hex33Fuc3	0.09	56744.3	1.76229	0.830204
35	56817.2	563000	HexNAc29Hex34Fuc1	-0.24	56817.4	-4.22406	1.41196
36	56888.6	418000	HexNAc28Hex33Fuc4	-1.94	56890.5	-33.9248	1.04657
37	56965.6	281000	HexNAc29Hex34Fuc2	2.04	56963.6	35.8124	0.70384
38	57036.4	387000	HexNAc28Hex33Fuc5	-0.22	57036.6	-3.68184	0.969488
39	57111.2	131000	HexNAc29Hex34Fuc3	1.48	57109.7	25.915	0.328262
40	57183.3	263000	HexNAc28Hex33Fuc6	0.56	57182.8	9.79316	0.658919
41	57254.3	68000	HexNAc29Hex34Fuc4	-1.57	57255.8	-27.4208	0.170337
42	57333.7	329000	HexNAc28Hex33Fuc7	4.76	57328.9	83.0297	0.824434
43	57400.9	150000	HexNAc29Hex34Fuc5	-1.11	57402	-19.3373	0.375423
44	57546.6	64500	HexNAc29Hex34Fuc6	-1.53	57548.1	-26.5865	0.161551
45	57692.3	67400	HexNAc29Hex34Fuc7	-1.93	57694.2	-33.4522	0.168872
46	57837.5	27900	HexNAc29Hex34Fuc8	-2.86	57840.4	-49.4464	0.0698119
T4-Proteoform	Observe deconvoluted mass (Da)	Intensity	Glycan composition	Delta mass	Calculated deconvoluted mass (Da)	Delta mass (ppm)	Relative abundance (%)
1	54832.6	855	HexNAc24Hex29Fuc0	-12.03	54844.6	-219.347	0.282499
2	54993.8	1720	HexNAc24Hex29Fuc1	3.05	54990.7	55.4639	0.568973
3	55137.8	4100	HexNAc24Hex29Fuc2	0.91	55136.9	16.5044	1.354
4	55212.3	631	HexNAc25Hex30Fuc0	2.4	55209.9	43.4704	0.208491
5	55284.3	6090	HexNAc24Hex29Fuc3	1.34	55283	24.2389	2.01396
6	55355.4	2140	HexNAc25Hex30Fuc1	-0.71	55356.1	-12.8261	0.70833
7	55428.8	4520	HexNAc24Hex29Fuc4	-0.4	55429.2	-7.21642	1.49503
8	55502.3	4560	HexNAc25Hex30Fuc2	0.14	55502.2	2.52242	1.50635
9	55574	3370	HexNAc26Hex31Fuc0	-1.25	55575.3	-22.492	1.11374
10	55649.1	8900	HexNAc25Hex30Fuc3	0.76	55648.3	13.6572	2.94127
11	55721	2540	HexNAc26Hex31Fuc1	-0.41	55721.4	-7.35803	0.83982
12	55794.4	9980	HexNAc25Hex30Fuc4	-0.1	55794.5	-1.97152	3.29751
13	55867.6	5710	HexNAc26Hex31Fuc2	0.04	55867.5	0.715979	1.88711
14	55940.3	8280	HexNAc27Hex32Fuc0	-0.26	55940.6	-4.64779	2.73856
15	56013.5	10000	HexNAc26Hex31Fuc3	-0.23	56013.7	-3.92761	3.31791
16	56086.2	4480	HexNAc27Hex32Fuc1	-0.57	56086.7	-10.1628	1.48053
17	56160.4	13700	HexNAc26Hex31Fuc4	0.61	56159.8	10.8619	4.54296
18	56231.9	4990	HexNAc27Hex32Fuc2	-0.96	56232.9	-17.0719	1.64799
19	56306	14000	HexNAc28Hex33Fuc0	0.08	56305.9	1.59841	4.63377
20	56377.5	8490	HexNAc27Hex32Fuc3	-1.49	56379	-26.4283	2.80656
21	56452.2	11100	HexNAc28Hex33Fuc1	0.16	56452.1	2.83426	3.68394
22	56524.4	12200	HexNAc27Hex32Fuc4	-0.77	56525.2	-13.7992	4.03225
23	56598.1	6760	HexNAc28Hex33Fuc2	-0.08	56598.2	-1.41347	2.23294
24	56671.9	15100	HexNAc29Hex34Fuc0	0.62	56671.3	10.9403	5.00422
25	56742.9	6730	HexNAc28Hex33Fuc3	-1.43	56744.3	-25.0245	2.22462
26	56816.9	15700	HexNAc29Hex34Fuc1	-0.52	56817.4	-9.15212	5.17846
27	56889.7	9350	HexNAc28Hex33Fuc4	-0.81	56890.5	-14.2379	3.08937
28	56963.6	10800	HexNAc29Hex34Fuc2	0.05	56963.6	0.877754	3.58328
29	57036.3	10800	HexNAc28Hex33Fuc5	-0.33	57036.6	-5.78576	3.57876
30	57109.8	6810	HexNAc29Hex34Fuc3	0.08	57109.7	1.40081	2.24973
31	57182.6	12400	HexNAc28Hex33Fuc6	-0.2	57182.8	-3.49756	4.09763
32	57254.3	5130	HexNAc29Hex34Fuc4	-1.5	57255.8	-26.1982	1.69675
33	57327.4	9600	HexNAc28Hex33Fuc7	-1.54	57328.9	-26.8625	3.17211
34	57400	5870	HexNAc29Hex34Fuc5	-1.98	57402	-34.4936	1.9411
35	57474.6	7140	HexNAc28Hex33Fuc8	-0.44	57475.1	-7.48151	2.36011
36	57545.9	6480	HexNAc29Hex34Fuc6	-2.25	57548.1	-39.0977	2.14322
37	57619.5	4790	HexNAc28Hex33Fuc9	-1.65	57621.2	-28.6353	1.58306
38	57693.7	5460	HexNAc29Hex34Fuc7	-0.58	57694.2	-10.053	1.80479
39	57768.6	2310	HexNAc28Hex33Fuc10	1.26	57767.3	21.8116	0.765143
40	57841.2	4180	HexNAc29Hex34Fuc8	0.82	57840.4	14.1769	1.38125
41	57911	3000	HexNAc28Hex33Fuc11	-2.47	57913.5	-42.6498	0.990118
42	57986.5	2600	HexNAc29Hex34Fuc9	0.01	57986.5	0.172454	0.859944
43	58058.5	2240	HexNAc28Hex33Fuc12	-1.13	58059.6	-19.2905	0.73977
44	58132.3	1910	HexNAc29Hex34Fuc10	-0.36	58132.7	-6.19273	0.631558
45	58204.9	1650	HexNAc28Hex33Fuc13	-0.83	58205.8	-14.2598	0.545249
46	58277.5	1200	HexNAc29Hex34Fuc11	-1.31	58278.8	-22.4782	0.396617
47	58427	1960	HexNAc29Hex34Fuc12	2.02	58424.9	34.7454	0.648661
