# Supplementary material for: Glycoproteoform Profiles of Individual Patients’ Plasma Alpha-1-Antichymotrypsin are Unique and Extensively Remodeled Following a Septic Episode
Source: Front Immunol. 2021 Jan 14;11:608466. doi: 10.3389/fimmu.2020.608466 (PMC7840657; doi:10.3389/fimmu.2020.608466)
Supplement: Supplementary file 3 [file Table_1.xlsx]

## Sheet: Supplementary Table 1
TableS1: 200 possible N-glycan compositions in mammalian without sodium and with multiple fucose
Glycan composition	Mass
HexNAc(1)	203.079
HexNAc(1)Fuc(1)	349.137
HexNAc(10)Hex(10)Fuc(1)	3797.38
HexNAc(10)Hex(7)	3165.16
HexNAc(11)Hex(11)NeuAc(1)	4307.55
HexNAc(2)	406.159
HexNAc(2)Fuc(1)	552.217
HexNAc(2)Hex(1)	568.212
HexNAc(2)Hex(1)Fuc(1)	714.269
HexNAc(2)Hex(10)	2026.69
HexNAc(2)Hex(11)	2188.74
HexNAc(2)Hex(12)	2350.79
HexNAc(2)Hex(2)	730.264
HexNAc(2)Hex(2)Fuc(1)	876.322
HexNAc(2)Hex(3)	892.317
HexNAc(2)Hex(3)Fuc(1)	1038.38
HexNAc(2)Hex(3)Fuc(2)	1184.43
HexNAc(2)Hex(4)	1054.37
HexNAc(2)Hex(4)Fuc(1)	1200.43
HexNAc(2)Hex(5)	1216.42
HexNAc(2)Hex(5)Fuc(1)	1362.48
HexNAc(2)Hex(6)	1378.48
HexNAc(2)Hex(7)	1540.53
HexNAc(2)Hex(8)	1702.58
HexNAc(2)Hex(9)	1864.63
HexNAc(3)Hex(3)	1095.4
HexNAc(3)Hex(3)Fuc(1)	1241.45
HexNAc(3)Hex(3)Fuc(2)	1387.51
HexNAc(3)Hex(4)	1257.45
HexNAc(3)Hex(4)Fuc(1)	1403.51
HexNAc(3)Hex(4)Fuc(1)NeuAc(1)	1694.6
HexNAc(3)Hex(4)Fuc(2)	1549.57
HexNAc(3)Hex(4)NeuAc(1)	1548.54
HexNAc(3)Hex(5)	1419.5
HexNAc(3)Hex(5)Fuc(1)	1565.56
HexNAc(3)Hex(5)NeuAc(1)	1710.6
HexNAc(3)Hex(6)	1581.56
HexNAc(3)Hex(6)Fuc(1)	1727.61
HexNAc(3)Hex(6)Fuc(1)NeuAc(1)	2018.71
HexNAc(3)Hex(6)NeuAc(1)	1872.65
HexNAc(4)Hex(3)	1298.48
HexNAc(4)Hex(3)Fuc(1)	1444.53
HexNAc(4)Hex(3)Fuc(2)	1590.59
HexNAc(4)Hex(3)Fuc(3)	1736.65
HexNAc(4)Hex(3)NeuAc(1)	1589.57
HexNAc(4)Hex(4)	1460.53
HexNAc(4)Hex(4)Fuc(1)	1606.59
HexNAc(4)Hex(4)Fuc(1)NeuAc(1)	1897.68
HexNAc(4)Hex(4)Fuc(2)	1752.64
HexNAc(4)Hex(4)Fuc(2)NeuAc(1)	2043.74
HexNAc(4)Hex(4)NeuAc(1)	1751.62
HexNAc(4)Hex(5)	1622.58
HexNAc(4)Hex(5)Fuc(1)	1768.64
HexNAc(4)Hex(5)Fuc(1)NeuAc(1)	2059.73
HexNAc(4)Hex(5)Fuc(1)NeuAc(2)	2350.83
HexNAc(4)Hex(5)Fuc(2)	1914.7
HexNAc(4)Hex(5)Fuc(2)NeuAc(1)	2205.79
HexNAc(4)Hex(5)Fuc(3)	2060.76
HexNAc(4)Hex(5)Fuc(3)NeuAc(1)	2351.85
HexNAc(4)Hex(5)Fuc(3)NeuAc(2)	2642.95
HexNAc(4)Hex(5)Fuc(4)	2206.81
HexNAc(4)Hex(5)NeuAc(1)	1913.68
HexNAc(4)Hex(5)NeuAc(2)	2204.77
HexNAc(4)Hex(6)	1784.63
HexNAc(4)Hex(6)Fuc(1)	1930.69
HexNAc(4)Hex(6)Fuc(1)NeuAc(1)	2221.79
HexNAc(4)Hex(6)Fuc(2)	2076.75
HexNAc(4)Hex(6)Fuc(3)	2222.81
HexNAc(4)Hex(6)NeuAc(1)	2075.73
HexNAc(4)Hex(7)	1946.69
HexNAc(4)Hex(7)Fuc(1)	2092.75
HexNAc(4)Hex(7)Fuc(2)	2238.8
HexNAc(4)Hex(7)NeuAc(1)	2237.78
HexNAc(5)Hex(3)	1501.56
HexNAc(5)Hex(3)Fuc(1)	1647.61
HexNAc(5)Hex(3)Fuc(1)NeuAc(1)	1938.71
HexNAc(5)Hex(4)	1663.61
HexNAc(5)Hex(4)Fuc(1)	1809.67
HexNAc(5)Hex(4)Fuc(1)NeuAc(1)	2100.76
HexNAc(5)Hex(4)Fuc(1)NeuAc(2)	2391.86
HexNAc(5)Hex(4)Fuc(2)	1955.72
HexNAc(5)Hex(4)Fuc(2)NeuAc(1)	2246.82
HexNAc(5)Hex(4)NeuAc(1)	1954.7
HexNAc(5)Hex(4)NeuAc(2)	2245.8
HexNAc(5)Hex(5)	1825.66
HexNAc(5)Hex(5)Fuc(1)	1971.72
HexNAc(5)Hex(5)Fuc(1)NeuAc(1)	2262.81
HexNAc(5)Hex(5)Fuc(1)NeuAc(2)	2553.91
HexNAc(5)Hex(5)Fuc(2)	2117.78
HexNAc(5)Hex(5)Fuc(3)	2263.83
HexNAc(5)Hex(5)NeuAc(1)	2116.76
HexNAc(5)Hex(5)NeuAc(2)	2407.85
HexNAc(5)Hex(6)	1987.71
HexNAc(5)Hex(6)Fuc(1)	2133.77
HexNAc(5)Hex(6)Fuc(1)NeuAc(1)	2424.87
HexNAc(5)Hex(6)Fuc(1)NeuAc(2)	2715.96
HexNAc(5)Hex(6)Fuc(1)NeuAc(3)	3007.06
HexNAc(5)Hex(6)Fuc(2)	2279.83
HexNAc(5)Hex(6)Fuc(2)NeuAc(1)	2570.93
HexNAc(5)Hex(6)Fuc(3)	2425.89
HexNAc(5)Hex(6)Fuc(3)NeuAc(1)	2716.98
HexNAc(5)Hex(6)NeuAc(1)	2278.81
HexNAc(5)Hex(6)NeuAc(2)	2569.9
HexNAc(5)Hex(6)NeuAc(3)	2861
HexNAc(5)Hex(7)	2149.77
HexNAc(5)Hex(7)Fuc(1)	2295.82
HexNAc(5)Hex(7)Fuc(1)NeuAc(1)	2586.92
HexNAc(5)Hex(7)Fuc(1)NeuAc(2)	2878.02
HexNAc(5)Hex(8)	2311.82
HexNAc(5)Hex(8)Fuc(1)	2457.88
HexNAc(5)Hex(8)Fuc(4)	2896.05
HexNAc(5)Hex(9)Fuc(1)	2619.93
HexNAc(6)Hex(10)Fuc(1)NeuAc(1)	3276.16
HexNAc(6)Hex(11)Fuc(1)	3147.12
HexNAc(6)Hex(3)	1704.63
HexNAc(6)Hex(3)Fuc(1)	1850.69
HexNAc(6)Hex(3)Fuc(1)NeuAc(1)	2141.79
HexNAc(6)Hex(3)Fuc(1)NeuAc(2)	2432.88
HexNAc(6)Hex(3)Fuc(2)	1996.75
HexNAc(6)Hex(3)Fuc(2)NeuAc(1)	2287.85
HexNAc(6)Hex(3)Fuc(3)	2142.81
HexNAc(6)Hex(4)	1866.69
HexNAc(6)Hex(4)Fuc(1)	2012.75
HexNAc(6)Hex(4)Fuc(2)	2158.8
HexNAc(6)Hex(4)NeuAc(1)	2157.78
HexNAc(6)Hex(5)	2028.74
HexNAc(6)Hex(5)Fuc(1)	2174.8
HexNAc(6)Hex(5)Fuc(1)NeuAc(1)	2465.89
HexNAc(6)Hex(5)Fuc(1)NeuAc(2)	2756.99
HexNAc(6)Hex(5)Fuc(1)NeuAc(3)	3048.08
HexNAc(6)Hex(5)Fuc(2)	2320.86
HexNAc(6)Hex(6)	2190.79
HexNAc(6)Hex(6)Fuc(1)	2336.85
HexNAc(6)Hex(6)Fuc(1)NeuAc(1)	2627.95
HexNAc(6)Hex(6)Fuc(1)NeuAc(2)	2919.04
HexNAc(6)Hex(6)Fuc(1)NeuAc(3)	3210.14
HexNAc(6)Hex(6)Fuc(2)	2482.91
HexNAc(6)Hex(6)Fuc(3)	2628.97
HexNAc(6)Hex(6)NeuAc(1)	2481.89
HexNAc(6)Hex(6)NeuAc(2)	2772.98
HexNAc(6)Hex(7)	2352.85
HexNAc(6)Hex(7)Fuc(1)	2498.9
HexNAc(6)Hex(7)Fuc(1)NeuAc(1)	2790
HexNAc(6)Hex(7)Fuc(1)NeuAc(2)	3081.09
HexNAc(6)Hex(7)Fuc(1)NeuAc(3)	3372.19
HexNAc(6)Hex(7)Fuc(1)NeuAc(4)	3663.29
HexNAc(6)Hex(7)Fuc(4)	2937.08
HexNAc(6)Hex(7)Fuc(4)NeuAc(1)	3228.17
HexNAc(6)Hex(7)Fuc(5)	3083.14
HexNAc(6)Hex(7)NeuAc(1)	2643.94
HexNAc(6)Hex(7)NeuAc(2)	2935.04
HexNAc(6)Hex(7)NeuAc(3)	3226.13
HexNAc(6)Hex(7)NeuAc(4)	3517.23
HexNAc(6)Hex(8)Fuc(1)NeuAc(1)	2952.05
HexNAc(6)Hex(8)NeuAc(1)	2805.99
HexNAc(6)Hex(9)	2676.95
HexNAc(6)Hex(9)Fuc(1)NeuAc(2)	3405.2
HexNAc(7)Hex(3)	1907.71
HexNAc(7)Hex(3)Fuc(1)	2053.77
HexNAc(7)Hex(4)	2069.77
HexNAc(7)Hex(4)Fuc(1)	2215.82
HexNAc(7)Hex(4)Fuc(2)	2361.88
HexNAc(7)Hex(6)	2393.87
HexNAc(7)Hex(6)Fuc(1)	2539.93
HexNAc(7)Hex(6)Fuc(1)NeuAc(4)	3704.31
HexNAc(7)Hex(7)	2555.93
HexNAc(7)Hex(7)Fuc(1)	2701.98
HexNAc(7)Hex(7)Fuc(1)NeuAc(2)	3284.17
HexNAc(7)Hex(7)Fuc(1)NeuAc(3)	3575.27
HexNAc(7)Hex(7)Fuc(1)NeuAc(4)	3866.36
HexNAc(7)Hex(8)	2717.98
HexNAc(7)Hex(8)Fuc(1)	2864.04
HexNAc(7)Hex(8)Fuc(1)NeuAc(1)	3155.13
HexNAc(7)Hex(8)Fuc(1)NeuAc(2)	3446.23
HexNAc(7)Hex(8)Fuc(1)NeuAc(3)	3737.32
HexNAc(7)Hex(8)Fuc(1)NeuAc(4)	4028.42
HexNAc(7)Hex(8)NeuAc(1)	3009.07
HexNAc(8)Hex(3)	2110.79
HexNAc(8)Hex(3)Fuc(1)	2256.85
HexNAc(8)Hex(4)	2272.85
HexNAc(8)Hex(5)	2434.9
HexNAc(8)Hex(5)Fuc(1)	2580.96
HexNAc(8)Hex(6)	2596.95
HexNAc(8)Hex(7)	2759
HexNAc(8)Hex(8)	2921.06
HexNAc(8)Hex(8)Fuc(1)	3067.12
HexNAc(8)Hex(9)	3083.11
HexNAc(8)Hex(9)Fuc(1)	3229.17
HexNAc(8)Hex(9)Fuc(1)NeuAc(3)	4102.45
HexNAc(8)Hex(9)Fuc(1)NeuAc(4)	4393.55
HexNAc(9)Hex(10)	3448.24
HexNAc(9)Hex(10)Fuc(1)	3594.3
HexNAc(9)Hex(10)Fuc(1)NeuAc(4)	4758.68
HexNAc(9)Hex(3)	2313.87
HexNAc(9)Hex(3)Fuc(1)	2459.93
HexNAc(9)Hex(4)	2475.93
HexNAc(9)Hex(4)Fuc(1)	2621.98
HexNAc(9)Hex(6)	2800.03
HexNAc(9)Hex(6)Fuc(1)	2946.09
HexNAc(9)Hex(9)Fuc(1)	3432.25

## Sheet: Supplementary Table 2
Table S2- Patient information
Patient	Sex	Age	Sample collection time (dd/mm/yy hrs:min)		Sample biobank time	Sample freeze time
P1	F	70	2017-09-08 06:09:00	post-op	2017-09-08 09:05:18	2017-09-08 10:14:15
			2017-09-11 05:55:00	CRP ctrl	2017-09-11 08:58:16	2017-09-11 09:37:19
			2017-09-12 06:13:00	CRP peak	2017-09-12 09:17:32	2017-09-12 10:19:40
			2017-09-24 06:56:00	discharge	2017-09-24 08:48:41	2017-09-24 09:48:26
P2	M	56	2016-08-27 06:30:00	post-op	2016-08-27 09:38:43	2016-08-27 11:04:35
			2016-09-02 04:26:00	CRP peak	2016-09-02 09:05:00	2016-09-02 09:49:12
			2016-09-03 06:12:00	CRP ctrl	2016-09-03 09:21:43	2016-09-03 10:19:24
			2016-09-08 05:38:00	discharge	2016-09-08 09:02:41	2016-09-08 09:50:13
P3	M	77	2018-09-15 05:58:00	post-op	2018-09-15 09:03:48	2018-09-15 09:47:50
			2018-09-20 06:18:00	CRP peak	2018-09-20 08:56:59	2018-09-20 09:19:50
			2018-09-21 06:06:00	CRP control	2018-09-21 09:05:37	2018-09-21 09:39:28
			2018-09-25 04:56:00	discharge	2018-09-25 09:01:57	2018-09-25 09:32:31
P4	F	59	2017-08-15 05:24:00	post-op	2017-08-15 09:00:56	2017-08-15 09:46:42
			2017-09-03 05:54:00	CRP peak	2017-09-03 08:46:45	2017-09-03 09:35:36
			2017-09-04 06:04:00	CRP control	2017-09-04 09:17:54	2017-09-04 10:30:20
			2017-09-06 06:13:00	discharge	2017-09-06 08:50:26	2017-09-06 09:30:38
P5	M	67	2018-01-12 06:10:00	post-op	2018-01-12 08:48:44	2018-01-12 09:40:02
			2018-01-15 06:13:00	CRP peak	2018-01-15 09:07:18	2018-01-15 09:54:49
			2018-01-16 05:45:00	CRP ctrl	2018-01-16 09:10:41	2018-01-16 10:22:56
			2018-01-24 05:31:00	discharge	2018-01-24 08:52:40	2018-01-24 09:39:37
P6	M	66	2014-04-01 05:52:00	post-op	2014-04-01 09:00:27	2014-04-01 10:21:48
			2014-04-19 06:29:00	CRP ctrl	2014-04-19 09:00:42	2014-04-19 10:25:06
			2014-04-20 06:20:00	CRP peak	2014-04-20 08:43:01	2014-04-20 09:45:16
			2014-04-24 06:00:00	discharge	2014-04-24 09:08:57	2014-04-24 10:41:15
P7	F	76	2014-05-10 06:13:00	post-op	2014-05-10 09:13:38	2014-05-10 10:57:32
			2014-05-12 05:49:00	CRP peak	2014-05-12 09:06:35	2014-05-12 10:31:13
			2014-05-13 05:45:00	CRP ctrl	2014-05-13 09:01:49	2014-05-13 10:21:53
			2014-07-12 06:04:00	discharge	2014-07-12 09:04:18	2014-07-12 09:52:08
P8	M	75	2014-05-06 06:27:00	post-op	2014-05-06 08:53:32	2014-05-06 10:09:43
			2014-05-08 05:53:00	CRP peak	2014-05-08 08:55:09	2014-05-08 10:13:15
			2014-05-09 06:09:00	CRP ctrl	2014-05-09 09:51:35	2014-05-09 11:25:23
			2014-06-20 06:54:00	discharge	2014-06-20 09:11:36	2014-06-20 10:38:48
P9	M	52	2016-09-13 06:00:00	post-op	2016-09-13 09:04:25	2016-09-13 10:07:58
			2016-09-16 06:38:00	CRP peak	2016-09-16 09:09:13	2016-09-16 10:41:48
			2016-09-17 07:16:00	CRP ctrl	2016-09-17 09:08:29	2016-09-17 10:18:04
			2016-09-27 06:17:00	discharge	2016-09-27 08:47:34	2016-09-27 09:40:49
P10	M	69	2016-10-21 05:55:00	post-op	2016-10-21 08:52:26	2016-10-21 09:47:29
			2016-10-23 05:52:00	CRP peak	2016-10-23 08:48:23	2016-10-23 10:01:10
			2016-10-24 06:24:00	CRP ctrl	2016-10-24 09:01:28	2016-10-24 09:58:32
			2016-11-16 06:18:00	discharge	2016-11-16 09:01:20	2016-11-16 10:05:32

## Sheet: Supplementary Table 3_1
Table S3-Plasma proteome search result		Majority protein IDs	Gene Names	Unique peptides 1	Unique peptides 10	Unique peptides 11	Unique peptides 12	Unique peptides 13	Unique peptides 14	Unique peptides 15	Unique peptides 16	Unique peptides 17	Unique peptides 18	Unique peptides 19	Unique peptides 2	Unique peptides 20	Unique peptides 21	Unique peptides 22	Unique peptides 23	Unique peptides 24	Unique peptides 25	Unique peptides 26	Unique peptides 27	Unique peptides 28	Unique peptides 29	Unique peptides 3	Unique peptides 30	Unique peptides 31	Unique peptides 32	Unique peptides 33	Unique peptides 34	Unique peptides 35	Unique peptides 36	Unique peptides 37	Unique peptides 38	Unique peptides 39	Unique peptides 4	Unique peptides 40	Unique peptides 5	Unique peptides 6	Unique peptides 7	Unique peptides 8	Unique peptides 9	Mol. weight [kDa]	Q-value	Score	Sequence coverage 1 [%]	Sequence coverage 10 [%]	Sequence coverage 11 [%]
		CON__P02768-1;sp|P02768|ALBU_HUMAN	ALBU	67	65	66	66	63	65	63	62	66	64	64	60	64	63	63	63	63	64	63	61	55	66	62	60	57	62	63	63	59	61	64	64	64	61	61	63	53	53	64	68	69.366	0	323.31	83.6	82.9	83.6
Number	Sample	sp|P02787|TRFE_HUMAN	TRFE	65	60	48	58	58	58	60	52	61	49	47	60	61	50	46	46	45	51	51	47	49	55	55	51	46	61	52	47	42	51	53	48	50	53	46	59	47	42	51	66	77.063	0	323.31	73.2	69.5	64.9
1	P1T1	sp|P02647|APOA1_HUMAN	APOA1	30	29	26	30	32	32	30	31	30	28	28	30	30	27	21	21	23	27	22	23	22	30	29	23	26	32	23	29	23	26	28	30	23	24	24	33	25	24	30	31	30.777	0	323.31	72.3	77.9	77.2
2	P1T2	sp|P01009|A1AT_HUMAN	A1AT	27	29	28	28	25	29	28	32	23	30	30	29	28	24	32	31	29	25	29	30	24	27	29	30	27	26	23	30	28	31	27	26	31	32	29	27	26	26	31	27	46.736	0	323.31	74.9	70.3	67
3	P1T3	sp|P01024|CO3_HUMAN	CO3	123	129	119	126	130	126	127	122	125	119	122	126	132	122	118	120	117	119	121	111	118	122	119	118	114	128	119	120	116	118	115	123	117	120	120	126	95	98	119	133	187.15	0	323.31	82.3	82.3	80.7
4	P1T4	sp|P01023|A2MG_HUMAN	A2MG	84	87	79	87	83	82	83	78	83	81	78	82	86	74	73	76	70	76	76	71	72	81	82	78	72	85	73	72	73	74	78	79	81	76	72	84	62	65	77	91	163.29	0	323.31	66.9	68.9	69.7
5	P2T1	sp|P02679|FIBG_HUMAN	FIBG	34	36	34	39	35	37	35	37	34	37	36	35	34	33	40	35	30	40	38	33	40	33	36	35	43	35	33	33	33	34	31	31	36	34	30	35	26	28	34	36	51.511	0	323.31	77.9	77.9	77.9
6	P2T2	sp|P02671|FIBA_HUMAN	FIBA	50	59	47	57	51	56	55	54	52	50	49	55	56	48	53	48	45	63	48	45	60	50	57	45	62	55	42	55	50	48	41	48	47	46	42	52	41	43	53	46	94.972	0	323.31	56.6	62.7	56.6
7	P2T3	sp|P04114|APOB_HUMAN	APOB	255	249	225	247	264	268	266	262	268	262	262	244	258	251	228	247	213	219	220	215	218	251	232	240	203	257	257	243	243	247	211	223	226	237	219	250	199	201	252	268	515.6	0	323.31	65.4	64	61
8	P2T4	sp|P02675|FIBB_HUMAN	FIBB	35	40	33	40	38	42	39	40	38	38	37	39	38	33	40	34	31	41	35	34	46	36	39	34	46	40	34	32	35	37	33	36	35	35	31	38	25	31	38	39	55.928	0	323.31	67	74.5	72.5
9	P3T1	sp|P00738|HPT_HUMAN	HPT	19	15	15	16	19	18	20	20	17	18	19	22	21	15	20	20	19	17	18	18	16	15	21	13	15	14	13	18	17	20	16	17	17	17	18	20	19	19	20	16	45.205	0	323.31	73.2	65	59.6
10	P3T2	sp|P0DOX5|IGG1_HUMAN;sp|P01857|IGHG1_HUMAN	IGG1	9	6	7	7	9	8	8	8	6	6	6	8	6	8	7	9	9	8	8	9	9	8	10	10	9	11	6	7	6	8	8	8	9	11	8	11	10	10	11	7	49.328	0	323.31	47.4	37	41.9
11	P3T3	sp|P01011|AACT_HUMAN	AACT	28	32	30	34	32	33	31	36	30	36	34	33	33	28	32	34	32	30	35	33	32	33	32	36	36	29	32	32	33	35	31	33	35	32	25	32	24	25	33	30	47.65	0	323.31	65	71.4	75.2
12	P3T4	sp|P02763|A1AG1_HUMAN	A1AG1	9	9	9	9	9	9	9	9	9	9	9	9	9	9	9	9	9	9	9	9	9	9	9	9	9	9	9	9	9	9	9	9	9	9	8	9	7	9	9	9	23.511	0	323.31	49.8	49.8	49.8
13	P4T1	sp|P01876|IGHA1_HUMAN	IGHA1	14	16	16	15	14	15	16	15	14	15	16	14	15	11	13	14	14	12	13	13	13	15	16	13	13	15	13	15	13	14	13	13	13	17	15	14	10	11	14	14	37.654	0	323.31	72.8	65.2	72.8
14	P4T2	sp|P00450|CERU_HUMAN	CERU	54	54	52	51	55	54	57	51	50	51	53	46	57	47	53	56	53	52	55	54	49	52	47	54	50	53	51	56	55	54	54	55	52	49	50	57	33	45	50	49	122.2	0	323.31	61.9	61	62.5
15	P4T3	sp|P02790|HEMO_HUMAN	HEMO	34	38	33	37	37	39	35	36	34	36	34	36	37	32	32	33	31	32	32	29	30	37	39	32	29	36	30	34	32	32	31	32	32	33	29	34	20	25	36	33	51.676	0	323.31	70.8	68	71.6
16	P4T4	sp|P02774|VTDB_HUMAN	VTDB	26	26	23	25	25	26	24	22	21	25	24	25	26	20	20	22	22	21	20	20	20	24	22	22	19	23	21	22	22	23	24	24	25	21	22	25	19	21	23	25	52.917	0	323.31	71.5	71.5	68.4
17	P5T1	sp|P01860|IGHG3_HUMAN	IGHG3	13	14	11	13	9	11	12	8	9	8	8	10	9	8	7	7	7	8	8	9	8	8	12	7	7	10	7	8	7	9	8	8	8	8	9	11	9	6	10	10	41.287	0	323.31	56.2	68.7	64.7
18	P5T2	sp|P00751|CFAB_HUMAN	CFAB	40	37	29	36	34	38	38	37	30	31	34	41	36	33	32	35	29	30	33	31	31	32	37	31	27	33	31	36	34	34	29	31	31	32	29	36	28	23	31	36	85.532	0	323.31	53.9	58	48.7
19	P5T3	sp|P19823|ITIH2_HUMAN	ITIH2	31	30	25	36	33	33	32	30	31	30	30	26	33	27	26	24	23	26	27	24	23	26	26	24	21	27	25	24	27	26	23	24	25	24	21	27	20	23	29	32	106.46	0	323.31	39.6	36.4	36.2
20	P5T4	sp|P06727|APOA4_HUMAN	APOA4	35	24	24	26	25	38	40	29	28	24	20	21	32	29	22	22	24	22	27	28	28	25	22	28	27	42	26	14	16	15	23	21	21	19	27	23	26	33	31	32	45.398	0	323.31	75.5	66.2	62.4
21	P6T1	sp|P01008|ANT3_HUMAN	ANT3	25	25	23	28	25	25	28	25	24	27	23	26	26	26	26	26	23	22	26	22	23	22	26	23	23	23	23	24	22	24	23	23	23	24	20	27	18	19	26	31	52.602	0	323.31	58	54.5	55.2
22	P6T2	sp|Q14624|ITIH4_HUMAN	ITIH4	52	55	47	52	49	53	61	51	46	49	50	55	58	42	47	50	45	43	44	45	44	42	49	46	47	51	45	49	47	50	44	44	44	47	42	52	29	32	51	55	103.36	0	323.31	55.2	55.3	54.1
23	P6T3	sp|P08603|CFAH_HUMAN	CFAH	40	46	43	38	51	43	49	46	40	42	44	45	45	43	43	40	46	36	40	44	43	42	50	41	35	46	44	46	46	44	39	42	37	46	44	47	42	45	45	42	139.09	0	323.31	45.8	48.4	48.4
24	P6T4	sp|P02766|TTHY_HUMAN	TTHY	12	10	10	11	13	10	9	10	13	9	9	8	12	12	9	7	10	10	9	9	12	12	9	9	6	13	10	10	7	11	10	8	8	11	10	12	5	6	10	12	15.887	0	323.31	73.5	69.4	69.4
25	P7T1	sp|P05155|IC1_HUMAN	IC1	21	21	20	21	21	21	20	20	19	20	19	19	20	20	18	20	20	19	21	20	18	19	20	20	18	20	20	18	17	20	21	19	20	20	19	21	14	17	20	21	55.154	0	323.31	42.6	40.6	39
26	P7T2	sp|P02765|FETUA_HUMAN	FETUA	16	10	6	11	13	11	13	10	11	7	8	9	11	9	8	8	9	8	9	10	7	9	9	9	8	11	11	11	10	10	8	9	8	10	9	11	7	9	9	11	39.34	0	323.31	49.9	43.3	33
27	P7T3	sp|P01859|IGHG2_HUMAN	IGHG2	5	6	5	6	4	5	5	5	3	4	4	5	3	4	4	5	6	5	5	6	4	5	4	5	4	4	4	5	4	7	5	5	4	5	5	5	5	5	6	4	35.9	0	323.31	57.1	59.8	59.5
28	P7T4	sp|P01042|KNG1_HUMAN	KNG1	19	17	16	17	16	18	18	17	17	16	17	16	20	17	18	17	17	13	15	14	13	14	18	15	16	16	16	14	16	16	16	18	17	15	13	17	14	12	15	17	71.957	0	323.31	33.7	30.1	29.2
29	P8T1	sp|P19827|ITIH1_HUMAN	ITIH1	33	34	27	38	39	38	36	38	34	35	31	33	38	35	26	25	22	37	29	26	30	32	30	29	24	34	33	26	31	29	24	28	24	33	26	32	18	19	32	38	101.39	0	323.31	48.7	49.3	49.6
30	P8T2	sp|P00747|PLMN_HUMAN	PLMN	37	40	41	42	45	39	42	41	40	39	40	38	46	37	39	32	35	43	37	33	44	38	41	30	40	41	37	41	41	40	34	39	34	41	37	42	26	33	44	42	90.568	0	323.31	61.1	65.6	66.7
31	P8T3	sp|P01031|CO5_HUMAN	CO5	65	67	65	72	74	77	78	78	69	68	68	69	75	63	71	68	65	64	66	69	67	53	68	63	63	69	63	69	67	72	59	63	63	69	61	61	49	52	68	62	188.3	0	323.31	57.5	52	54.4
32	P8T4	sp|P19652|A1AG2_HUMAN	A1AG2	8	10	8	8	8	11	10	8	5	7	6	10	9	7	8	8	8	8	8	8	7	6	8	8	8	8	7	9	8	8	7	8	8	8	7	10	6	7	9	7	23.602	0	323.31	45.8	48.3	48.3
33	P9T1	sp|P0DJI8|SAA1_HUMAN	SAA1	6	5	2	3	7	9	9	5	7	4	4	9	5	4	3	4	4	4	3	3	2	4	9	3	5	5	3	6	4	3	3	4	4	3	3	7	3	4	6	5	13.532	0	323.31	83.6	81.1	51.6
34	P9T2	sp|P69905|HBA_HUMAN	HBA	5	5	5	5	5	6	5	5	6	5	6	5	5	5	5	5	5	6	5	5	5	6	5	6	5	6	5	5	5	5	5	5	5	5	5	5	3	4	5	6	15.257	0	323.31	83.1	83.1	83.1
35	P9T3	sp|P02649|APOE_HUMAN	APOE	20	23	14	18	25	22	21	21	21	20	16	20	19	18	15	21	14	19	19	19	18	17	21	15	12	23	17	20	19	19	12	18	17	16	16	17	20	21	26	18	36.154	0	323.31	53.6	60.9	45.7
36	P9T4	sp|P00734|THRB_HUMAN	THRB	28	38	35	31	37	38	39	36	32	29	34	39	34	31	32	33	33	33	30	32	30	34	34	33	28	36	34	36	33	32	32	34	32	28	30	34	22	28	31	31	70.036	0	323.31	58.7	65.9	64.3
37	P10T1	sp|P02751|FINC_HUMAN	FINC	47	65	36	91	82	53	70	78	52	42	44	56	60	83	88	33	41	123	51	71	129	85	47	33	107	100	58	45	81	69	44	24	13	73	52	31	31	37	43	41	262.62	0	323.31	30.5	37.3	25.3
38	P10T2	sp|P02656|APOC3_HUMAN	APOC3	5	5	2	3	5	4	4	3	4	4	4	4	4	4	3	3	4	4	4	3	3	4	3	3	2	4	4	2	3	4	4	2	2	4	3	3	4	2	3	5	10.852	0	323.31	53.5	53.5	27.3
39	P10T3	sp|P02654|APOC1_HUMAN	APOC1	4	3	3	3	3	3	3	3	3	3	3	3	3	3	2	3	3	3	3	3	3	3	3	3	3	3	3	3	3	3	3	3	3	3	3	3	3	3	3	3	9.3318	0	49.424	34.9	24.1	24.1
40	P10T4	sp|P68871|HBB_HUMAN	HBB	8	6	8	7	8	9	9	8	9	7	9	8	9	9	7	7	8	8	7	8	7	8	9	8	6	8	8	7	7	7	7	8	7	8	8	9	5	5	6	8	15.998	0	311.12	93.2	84.4	87.8
		sp|P02743|SAMP_HUMAN	SAMP	4	7	6	5	5	5	7	5	5	7	5	6	6	7	6	5	5	4	5	6	5	6	6	5	5	7	6	6	6	5	5	5	4	5	7	5	5	6	6	6	25.387	0	323.31	27.4	27.4	27.4
		sp|P04196|HRG_HUMAN	HRG	16	22	22	23	18	21	19	24	17	20	19	16	19	21	17	19	17	18	15	19	19	22	17	14	11	18	20	17	18	19	21	15	17	21	16	18	11	16	19	22	59.578	0	323.31	31	36.2	43.2
		sp|P02748|CO9_HUMAN	CO9	22	27	22	28	25	26	28	29	24	28	27	27	29	22	25	28	27	25	26	26	21	22	26	23	25	24	21	24	28	28	24	23	28	28	24	28	21	25	26	22	63.173	0	323.31	46.7	51	45.4
		sp|P04004|VTNC_HUMAN	VTNC	22	20	18	21	23	25	25	24	20	20	23	23	21	17	21	18	20	17	19	18	15	19	20	17	17	19	19	24	21	20	17	17	20	15	12	18	18	16	18	20	54.305	0	323.31	42.3	41.6	44.8
		sp|P01834|IGKC_HUMAN	IGKC	2	2	2	2	2	2	2	2	2	2	2	2	2	2	2	2	2	2	2	2	2	2	2	2	2	2	2	2	2	2	2	2	2	2	2	2	2	2	2	2	11.765	0	130.24	83.2	83.2	83.2
		sp|P05546|HEP2_HUMAN	HEP2	20	24	22	21	24	28	21	22	23	22	23	20	25	22	21	23	23	18	24	23	23	19	21	18	14	21	21	17	19	26	22	21	22	24	20	25	12	17	25	26	57.07	0	323.31	49.7	55.1	52.1
		sp|P10909|CLUS_HUMAN	CLUS	16	17	13	17	16	16	13	16	17	15	14	15	16	14	14	15	15	14	13	17	14	14	13	13	10	16	15	13	14	15	15	14	15	13	15	14	12	12	17	16	52.494	0	323.31	33.6	32.5	29.8
		sp|P0DJI9|SAA2_HUMAN	SAA2	4	5	3	4	8	9	9	7	7	5	4	5	4	4	4	4	4	4	3	4	0	4	5	3	4	3	3	4	4	3	3	5	3	3	3	5	3	3	4	5	13.527	0	257.72	69.7	69.7	37.7
		sp|P05156|CFAI_HUMAN	CFAI	23	24	22	23	21	25	24	21	21	21	21	22	20	19	22	21	21	22	20	21	23	21	23	17	17	23	20	21	21	21	20	21	20	21	22	22	20	18	23	24	65.75	0	323.31	46.1	42.9	45.3
		sp|P01019|ANGT_HUMAN	ANGT	13	14	13	13	13	15	12	13	13	13	13	13	13	11	14	14	15	12	13	13	12	13	12	14	14	14	13	14	13	14	13	14	12	13	14	13	10	11	14	14	53.154	0	323.31	39	46.8	39
		sp|P35542|SAA4_HUMAN	SAA4	5	8	6	5	6	7	6	6	5	5	5	5	5	4	3	5	3	5	4	5	3	5	4	3	5	6	5	5	2	4	4	3	3	3	5	7	2	3	5	6	14.746	0	220.36	46.2	46.2	42.3
		sp|P02741|CRP_HUMAN	CRP	5	6	6	5	4	5	6	6	5	6	6	6	5	5	6	6	6	5	6	6	4	6	6	6	6	3	6	6	6	6	6	6	6	6	6	6	4	5	5	6	25.038	0	104.22	21	21	21
		sp|P04217|A1BG_HUMAN	A1BG	19	21	14	16	21	20	21	17	22	16	16	16	20	16	16	16	16	15	17	16	17	16	20	15	15	20	15	20	16	16	17	17	15	17	15	20	16	16	19	19	54.253	0	323.31	50.3	56.4	48.7
		sp|P02652|APOA2_HUMAN	APOA2	3	3	3	4	4	3	2	4	4	3	3	4	2	3	3	3	4	4	4	4	3	3	2	3	3	4	3	3	3	3	4	3	3	4	5	3	3	3	3	4	11.175	0	323.31	51	51	51
		sp|P00739|HPTR_HUMAN	HPTR	9	8	7	7	9	9	8	9	8	6	6	7	6	6	4	5	5	9	9	8	5	8	6	7	5	7	8	8	7	5	8	8	7	4	7	7	2	4	4	7	39.029	0	323.31	64.9	61.5	61.5
		sp|P25311|ZA2G_HUMAN	ZA2G	12	13	19	15	16	16	16	18	11	14	14	13	12	17	14	14	13	12	15	15	15	13	15	13	11	15	16	17	14	16	14	16	12	14	13	16	11	16	17	16	34.258	0	323.31	37.2	49	52.3
		sp|P06396|GELS_HUMAN	GELS	24	26	20	25	21	21	19	19	24	19	18	17	18	20	14	16	22	19	18	20	19	24	21	19	15	20	19	18	20	21	21	20	21	17	19	25	13	16	18	26	85.696	0	323.31	39.4	47.8	38
		sp|P04003|C4BPA_HUMAN	C4BPA	16	24	16	12	18	18	26	18	16	13	13	21	19	12	12	18	16	12	14	15	16	15	24	14	10	23	16	21	16	15	13	16	15	14	15	15	18	12	18	10	67.033	0	323.31	33.3	52.8	40.2
		sp|P02749|APOH_HUMAN	APOH	12	14	14	15	13	15	12	13	15	15	15	14	11	13	11	12	13	12	14	13	11	13	10	13	12	12	14	13	12	13	14	13	15	12	13	12	15	12	13	15	38.298	0	323.31	43.5	51	58.3
		sp|P08697|A2AP_HUMAN	A2AP	16	15	15	17	17	17	16	17	16	16	16	15	16	15	15	15	16	14	14	14	15	15	17	15	17	16	15	17	14	16	14	16	15	16	14	17	13	13	16	17	54.565	0	323.31	45	45.6	48.9
		sp|P02750|A2GL_HUMAN	A2GL	17	18	11	17	16	18	17	12	14	12	13	17	15	11	9	11	12	10	14	13	11	12	17	13	12	13	9	16	14	12	13	13	12	12	12	17	13	13	17	14	38.177	0	323.31	51.3	47.8	45
		sp|P27169|PON1_HUMAN	PON1	12	15	12	13	15	15	10	12	15	12	10	13	13	14	12	9	11	9	12	11	11	9	11	11	11	11	14	11	10	12	11	10	12	11	10	14	8	9	13	13	39.731	0	323.31	56.1	58.6	64.8
		sp|P09871|C1S_HUMAN	C1S	22	21	19	22	22	17	28	24	18	22	20	23	21	17	20	21	21	13	18	18	14	17	29	15	18	20	18	22	18	20	18	20	19	18	21	18	19	20	20	16	76.684	0	323.31	40.3	42.2	35.2
		sp|P0C0L5|CO4B_HUMAN	CO4B	4	4	4	4	3	2	2	2	5	4	4	4	5	4	4	3	3	4	3	4	4	2	4	3	4	3	4	3	3	4	3	3	3	4	4	5	2	2	4	4	192.75	0	323.31	69.3	63.6	61.2
		sp|P00736|C1R_HUMAN	C1R	24	28	22	24	24	22	31	24	23	22	26	26	24	21	24	22	21	21	22	23	19	20	29	20	21	26	17	26	23	21	21	22	22	21	20	26	15	23	23	24	80.118	0	323.31	49.9	48.7	45.1
		sp|P05090|APOD_HUMAN	APOD	5	5	5	4	5	4	3	3	5	5	6	4	5	5	3	3	5	4	4	4	4	5	5	4	2	3	6	5	4	3	5	6	6	3	5	5	3	2	4	3	21.275	0	49.586	21.2	21.2	21.2
		sp|P02760|AMBP_HUMAN	AMBP	16	15	11	14	14	12	15	13	14	13	13	16	13	12	11	12	11	12	13	13	11	14	14	11	12	15	14	15	14	13	11	13	13	13	14	15	10	13	14	18	38.999	0	323.31	47.2	53.1	46.9
		sp|P02655|APOC2_HUMAN	APOC2	4	4	3	4	2	4	4	3	4	5	5	3	4	5	5	2	2	4	4	3	3	3	2	4	3	3	4	3	3	3	4	3	3	4	3	3	3	4	2	4	11.284	0	118	47.5	47.5	40.6
		sp|P08185|CBG_HUMAN	CBG	12	12	11	11	11	12	11	12	9	10	11	9	11	11	9	11	10	11	8	10	8	8	10	7	7	6	10	10	10	11	9	10	11	8	10	11	5	9	11	10	45.14	0	323.31	39	37.3	31.1
		sp|P0DOX8|IGL1_HUMAN;sp|B9A064|IGLL5_HUMAN;sp|P0CG04|IGLC1_HUMAN	IGL1	2	2	2	3	2	2	2	2	3	2	1	2	2	3	2	3	2	2	2	2	2	3	2	3	2	2	2	2	2	2	2	2	2	2	3	2	2	2	2	3	22.83	0	323.31	46.8	46.8	46.8
		sp|P43652|AFAM_HUMAN	AFAM	24	19	22	19	22	18	15	22	23	18	19	19	19	24	10	11	19	19	17	14	23	28	12	17	14	22	28	22	20	16	18	15	18	20	15	18	10	13	16	23	69.068	0	323.31	40.6	35.6	38.1
		sp|P07225|PROS_HUMAN	PROS	20	14	18	18	18	19	18	15	17	16	15	15	18	13	13	15	14	13	18	18	15	17	10	18	13	16	21	15	18	17	12	19	17	13	19	17	16	12	15	15	75.122	0	323.31	31.4	26.2	32.1
		sp|O14791|APOL1_HUMAN	APOL1	11	9	7	8	11	16	16	9	12	6	10	9	9	8	8	6	7	9	8	6	7	8	9	8	7	9	8	9	7	6	7	7	7	8	7	12	3	2	8	10	43.974	0	323.31	43	38.2	30.9
		sp|O95445|APOM_HUMAN	APOM	8	8	7	8	7	7	6	6	7	6	7	7	5	7	5	5	4	5	6	6	6	4	6	4	3	7	5	4	4	5	6	5	5	5	6	5	1	1	5	7	21.253	0	323.31	50.5	51.6	48.4
		sp|P07357|CO8A_HUMAN	CO8A	18	16	17	19	15	20	19	19	15	19	19	13	16	12	15	15	15	17	19	18	15	15	17	18	17	14	17	15	19	20	19	17	17	15	17	18	15	16	18	21	65.163	0	323.31	46.6	41.1	44.5
		sp|P07358|CO8B_HUMAN	CO8B	22	24	22	24	25	29	25	26	25	21	26	19	22	21	20	19	17	22	24	27	23	27	21	28	25	22	22	28	25	26	25	24	27	21	20	27	16	23	20	27	67.046	0	323.31	51.6	56.7	50.6
		sp|P02753|RET4_HUMAN	RET4	6	6	7	6	9	6	6	7	7	5	5	5	6	8	5	6	10	4	5	5	8	7	2	3	3	10	10	5	6	6	7	5	6	6	10	7	4	6	7	7	23.01	0	323.31	52.7	41.8	47.3
		sp|P13671|CO6_HUMAN	CO6	19	26	19	21	20	20	24	22	18	18	19	14	20	20	17	15	17	19	20	20	18	16	11	16	14	19	23	23	17	24	20	19	19	17	20	19	19	22	22	18	104.79	0	323.31	28.5	33.9	29.9
		sp|P36955|PEDF_HUMAN	PEDF	11	10	9	13	9	8	11	9	8	8	8	10	12	9	10	11	10	10	9	12	9	11	11	12	11	12	12	13	11	12	11	11	11	8	8	13	10	10	14	11	46.312	0	323.31	34.9	34.2	31.6
		sp|P02745|C1QA_HUMAN	C1QA	3	5	6	7	5	5	4	5	5	5	5	5	4	5	4	7	7	5	5	6	4	5	3	7	5	6	5	6	6	7	5	6	5	5	6	5	3	5	6	6	26.016	0	208.72	23.3	23.7	28.2
		sp|P06681|CO2_HUMAN	CO2	15	21	22	23	23	25	25	27	22	27	24	26	24	21	25	24	23	20	21	21	21	22	24	22	19	24	19	26	23	22	21	20	24	21	22	23	15	21	25	24	83.267	0	323.31	22.5	34.4	31.4
		sp|P10643|CO7_HUMAN	CO7	15	26	24	25	19	23	19	22	16	15	20	23	16	16	19	20	17	15	22	20	19	15	23	18	12	17	16	19	18	18	24	24	23	20	25	19	20	23	24	23	93.517	0	323.31	28.8	38.3	43.3
		sp|P01871|IGHM_HUMAN	IGHM	4	3	3	3	2	2	3	2	3	3	4	3	3	2	2	2	2	6	6	4	4	2	2	2	2	3	2	2	2	2	2	2	3	3	2	3	1	2	3	2	49.439	0	323.31	36.9	43.5	49.2
		sp|P08519|APOA_HUMAN	APOA	15	0	0	0	0	0	0	0	0	0	0	14	1	3	1	0	2	6	7	8	7	0	7	0	0	0	4	1	1	1	0	0	0	19	0	1	0	0	1	1	501.31	0	323.31	4.6	0.4	0.4
		sp|P03952|KLKB1_HUMAN	KLKB1	14	17	16	11	18	14	14	14	17	13	13	12	16	20	15	13	17	16	17	16	15	17	12	14	5	18	19	18	15	17	16	10	12	14	17	14	13	10	16	15	71.369	0	323.31	29.2	35.9	36.1
		sp|P01742|HV169_HUMAN	HV169	1	2	1	2	2	2	2	2	2	2	2	2	1	2	2	1	1	1	1	1	0	1	1	2	0	1	0	0	0	1	2	2	2	1	2	1	1	2	2	1	12.659	0	67.75	18.8	29.9	18.8
		sp|P51884|LUM_HUMAN	LUM	9	8	9	9	11	10	6	9	8	8	8	9	6	8	10	9	9	8	8	8	11	9	9	8	10	8	8	8	6	7	9	10	10	8	9	6	8	11	8	8	38.429	0	323.31	32.8	29	31.7
		sp|P00740|FA9_HUMAN	FA9	13	15	14	12	11	12	16	13	12	15	15	12	11	11	11	12	14	12	13	16	12	12	14	13	11	12	13	12	12	14	13	12	12	11	10	11	8	11	12	11	51.778	0	323.31	45.6	47.3	44.9
		sp|P18428|LBP_HUMAN	LBP	9	9	10	11	16	15	16	14	12	16	12	17	11	11	14	16	12	12	14	10	10	11	16	16	13	9	9	17	16	14	11	14	12	11	12	13	8	13	11	11	53.383	0	323.31	28.9	26	34.3
		sp|P20851|C4BPB_HUMAN	C4BPB	5	6	5	5	5	6	7	6	4	6	6	6	5	6	6	6	6	5	6	5	5	5	6	5	5	5	5	5	6	6	5	4	3	7	6	5	4	5	5	5	28.357	0	141.14	22.6	29.4	25.4
		sp|P0C0L4|CO4A_HUMAN	CO4A	3	3	4	3	4	4	3	4	3	3	3	3	4	4	3	4	2	3	3	3	3	2	4	3	2	3	0	1	1	1	1	1	1	4	1	4	2	2	3	5	192.78	0	323.31	69	63.3	62.7
		sp|P05452|TETN_HUMAN	TETN	8	6	7	8	6	8	7	7	6	7	6	8	5	8	9	7	10	6	10	10	10	8	7	7	4	5	8	8	8	9	8	9	10	6	5	9	7	9	9	7	22.537	0	270.76	59.9	32.7	39.6
		sp|P07360|CO8G_HUMAN	CO8G	8	7	9	8	7	8	11	8	7	8	8	8	8	5	7	7	5	6	7	8	6	7	9	6	7	6	7	10	8	6	6	8	7	7	6	7	7	8	7	7	22.277	0	323.31	46	46	54.5
		sp|P22792|CPN2_HUMAN	CPN2	7	10	9	8	10	11	13	12	7	10	11	13	6	10	10	11	8	6	10	10	9	9	10	7	6	5	10	12	7	11	7	7	10	9	10	6	4	4	4	6	60.556	0	323.31	21.1	28.8	27.5
		sp|P22352|GPX3_HUMAN	GPX3	5	6	6	2	3	3	5	5	5	7	6	7	5	4	10	8	8	5	6	6	7	6	9	8	5	8	6	6	5	6	4	5	9	6	4	6	4	6	7	4	25.552	0	43.496	35.4	26.5	28.3
		sp|P01861|IGHG4_HUMAN	IGHG4	7	10	7	8	8	6	6	5	7	5	5	5	5	8	7	7	7	7	5	7	6	7	7	5	7	10	7	7	7	9	5	6	6	6	8	9	5	5	9	7	35.94	0	323.31	56	63	62.7
		sp|Q06033|ITIH3_HUMAN	ITIH3	11	18	16	18	16	21	27	23	15	23	23	19	19	16	24	23	21	18	22	24	16	17	19	20	21	17	14	25	24	23	16	23	22	19	23	19	15	19	17	19	99.848	0	323.31	18.1	26.1	27.6
		sp|P0DOX2|IGA2_HUMAN	IGA2	3	1	1	1	3	3	3	2	2	2	2	3	1	2	1	1	2	3	2	3	2	3	2	1	2	3	2	2	2	2	2	1	3	3	4	1	2	2	2	1	48.934	0	246.51	54.1	32.5	40.2
		sp|P05543|THBG_HUMAN	THBG	13	15	13	14	13	17	15	16	13	16	18	11	13	13	11	13	12	14	15	16	13	15	13	11	7	12	17	15	14	15	15	12	16	15	15	12	9	11	11	17	46.324	0	323.31	39.3	43.6	39.8
		sp|P20742|PZP_HUMAN	PZP	13	0	1	0	15	17	13	19	0	0	0	12	0	0	1	0	0	23	28	28	28	3	13	1	0	3	0	0	0	0	0	0	0	19	0	0	0	0	0	1	163.86	0	323.31	19.4	7.5	8.6
		sp|P01701|LV151_HUMAN	LV151	2	2	1	2	2	2	1	2	1	2	2	2	2	2	1	2	2	2	2	2	1	2	1	2	1	3	2	2	2	1	2	2	2	1	1	1	1	2	2	2	12.249	0	16.749	17.9	17.9	6.8
		sp|Q96PD5|PGRP2_HUMAN	PGRP2	14	8	10	11	18	11	13	18	18	12	13	10	12	15	9	9	8	13	12	10	12	18	11	12	6	17	15	11	10	9	14	12	9	14	11	13	6	10	8	15	62.216	0	323.31	36.1	23.3	27.3
		sp|Q14520|HABP2_HUMAN	HABP2	10	11	11	10	8	9	13	13	10	11	12	10	10	9	11	10	8	7	9	12	10	6	9	8	10	10	4	11	10	10	5	8	9	9	11	8	10	8	9	9	62.671	0	323.31	22.9	23.9	24.5
		sp|P00748|FA12_HUMAN	FA12	10	10	8	11	12	11	9	10	11	12	11	10	10	11	9	10	11	10	10	10	10	8	8	8	5	7	9	9	9	8	11	11	7	12	10	8	7	6	11	15	67.791	0	323.31	24.2	19.5	19.3
		sp|P02747|C1QC_HUMAN	C1QC	5	5	5	6	6	5	6	3	6	5	5	4	6	5	4	5	5	3	3	3	3	3	5	3	3	6	3	4	4	4	3	2	3	5	4	4	5	5	7	5	25.773	0	306.93	20.4	21.2	21.6
		sp|Q96KN2|CNDP1_HUMAN	CNDP1	7	4	7	1	9	1	1	4	12	10	6	5	5	9	9	9	8	8	5	6	4	6	5	1	1	5	12	7	8	9	8	3	5	4	2	6	1	3	2	9	56.705	0	323.31	21.3	13.8	22.3
		sp|A0A0C4DH34|HV428_HUMAN	HV428	2	2	2	2	2	2	2	2	2	2	2	2	2	2	2	2	2	2	2	2	2	1	2	1	0	2	2	2	2	2	2	2	2	2	1	2	2	2	1	1	13.124	0	22.048	9.4	9.4	9.4
		sp|P01833|PIGR_HUMAN	PIGR	3	1	2	2	2	2	2	2	1	0	0	3	5	1	3	6	5	0	2	1	2	0	5	0	0	0	0	1	2	5	1	1	2	6	1	1	0	2	2	1	83.283	0	281.33	6.3	1.7	2.6
		sp|P80748|LV321_HUMAN	LV321	2	1	1	1	1	1	1	2	0	0	0	2	0	1	1	1	1	1	2	2	1	1	2	2	2	2	2	2	1	2	1	0	0	2	1	1	2	2	2	2	12.446	0	203.23	25.6	18.8	18.8
		sp|Q96IY4|CBPB2_HUMAN	CBPB2	7	9	8	7	7	7	6	5	6	5	5	6	11	8	7	5	5	9	8	8	8	6	7	6	10	6	6	8	8	6	7	8	8	10	6	8	5	6	7	6	48.424	0	323.31	18.2	27.4	26.5
		sp|P06312|KV401_HUMAN	KV401	3	3	3	3	3	3	3	3	3	3	3	3	3	3	2	3	3	3	3	3	3	3	3	3	3	3	3	3	3	3	3	3	3	3	3	3	2	3	3	3	13.38	0	35.747	24.8	24.8	24.8
		sp|P02746|C1QB_HUMAN	C1QB	3	7	8	8	6	7	8	7	7	5	6	5	7	6	7	7	8	7	7	6	6	9	7	6	5	8	7	7	7	7	6	6	6	9	7	7	5	6	9	5	26.721	0	323.31	14.2	28.9	31.6
		sp|P35858|ALS_HUMAN	ALS	14	2	0	0	15	9	8	13	14	13	10	10	11	15	11	11	8	15	18	16	15	13	10	12	11	12	17	13	12	8	6	3	2	13	2	13	1	4	9	7	66.034	0	323.31	27.1	5.6	0
		sp|P29622|KAIN_HUMAN	KAIN	11	9	10	11	13	9	1	8	12	10	9	3	11	12	7	9	12	11	9	7	12	10	5	7	4	10	13	7	9	9	12	6	8	9	5	11	4	4	12	13	48.541	0	233.22	32.8	27.9	33.7
		sp|P00742|FA10_HUMAN	FA10	6	5	7	3	8	10	8	8	3	6	7	5	3	5	6	5	4	4	6	5	5	4	6	5	5	5	5	7	4	6	5	5	7	5	5	6	6	9	8	5	54.731	0	323.31	19.7	15	19.1
		sp|A0A0C4DH43|HV70D_HUMAN	HV70D	2	1	1	1	1	0	1	1	1	1	1	2	1	1	0	2	2	1	1	1	1	2	1	1	1	2	0	0	0	0	1	1	2	2	2	1	0	0	2	1	13.312	0	62.373	11.8	11.8	18.5
		sp|O43866|CD5L_HUMAN	CD5L	4	7	6	4	5	8	10	6	6	7	5	7	9	4	2	2	5	7	12	10	5	3	7	1	1	4	4	7	5	4	8	5	5	11	11	6	5	2	7	3	38.087	0	323.31	14.4	23.3	21.3
		sp|P00488|F13A_HUMAN	F13A	10	6	4	7	8	7	4	3	9	6	3	7	4	9	9	4	4	12	5	5	14	4	7	3	11	4	7	3	5	3	5	5	4	7	4	7	1	0	2	7	83.266	0	262.03	22	13.4	8.7
		sp|P01591|IGJ_HUMAN	IGJ	4	4	6	4	4	2	4	2	6	3	4	5	3	2	4	2	3	6	7	5	3	5	6	5	2	5	5	3	3	6	5	4	5	5	6	5	4	3	7	4	18.098	0	35.424	23.3	28.3	41.5
		sp|P12259|FA5_HUMAN	FA5	9	9	15	12	20	14	14	19	16	19	19	14	14	17	14	11	13	11	15	18	16	10	11	10	5	6	12	17	18	12	11	14	16	15	10	7	11	8	10	12	251.7	0	323.31	5.8	6	8.9
		sp|P15169|CBPN_HUMAN	CBPN	5	6	9	5	8	11	12	11	8	10	12	9	4	7	8	11	11	9	9	11	5	8	12	9	5	5	11	11	10	9	8	9	9	8	8	8	5	9	7	9	52.286	0	323.31	22.1	24.9	32.5
		sp|A0A0B4J1V0|HV315_HUMAN	HV315	2	2	3	3	1	2	2	2	3	2	2	2	2	2	2	2	3	2	2	3	3	2	2	2	1	3	1	1	2	1	2	1	2	3	2	3	2	3	3	3	12.926	0	25.267	35.3	35.3	37
		sp|O75882|ATRN_HUMAN	ATRN	4	4	4	1	5	5	4	5	6	5	4	4	5	6	2	4	4	8	4	6	1	5	3	5	1	3	5	5	4	3	4	7	4	3	3	3	1	1	5	7	158.54	0	279.96	3.8	4.2	3.8
		sp|P05109|S10A8_HUMAN	S10A8	2	4	4	4	4	4	5	5	1	3	3	5	3	1	3	4	5	1	3	4	1	3	5	3	3	3	1	4	4	7	3	4	4	2	1	3	4	4	5	2	10.834	0	42.82	24.7	45.2	37.6
		sp|P04180|LCAT_HUMAN	LCAT	4	5	7	6	7	6	7	9	6	7	8	8	6	8	2	5	6	7	7	7	6	8	4	6	0	6	8	6	4	5	5	5	5	7	6	7	2	5	7	8	49.577	0	269.34	17.5	23.9	27
		sp|P06732|KCRM_HUMAN	KCRM	7	0	0	0	0	0	0	0	0	0	0	0	0	1	0	0	0	0	0	0	0	0	0	0	0	0	1	0	1	0	0	0	0	0	0	0	0	0	0	0	43.101	0	87.478	29.1	0	0
		sp|Q96PL1|SG3A2_HUMAN	SG3A2	3	0	0	0	0	0	0	0	0	0	0	0	0	0	0	0	0	0	0	0	0	0	1	0	0	0	0	0	0	0	0	0	0	0	0	0	0	0	0	0	10.161	0	17.067	44.1	0	0
		sp|Q9UK55|ZPI_HUMAN	ZPI	9	8	7	10	13	15	10	10	9	12	9	14	9	10	11	8	10	6	10	6	5	6	13	8	8	5	6	12	10	8	9	13	10	8	5	6	4	4	8	9	50.706	0	251.11	35.1	34.2	25.9
		sp|P0DOX7|IGK_HUMAN	IGK	2	1	1	1	2	1	1	0	2	1	1	2	2	2	1	1	3	2	1	1	1	1	1	1	1	3	2	1	1	2	2	1	1	1	2	1	1	1	1	1	23.379	0	323.31	52.8	46.7	46.7
		sp|P06702|S10A9_HUMAN	S10A9	3	4	4	3	5	4	4	5	3	3	4	4	5	2	7	5	5	2	4	4	2	4	4	5	5	5	2	4	5	6	3	3	4	5	1	5	3	4	6	4	13.242	0	323.31	43	61.4	61.4
		sp|P61769|B2MG_HUMAN	B2MG	3	2	2	3	2	2	3	2	2	2	2	3	3	2	2	2	2	2	2	2	2	1	3	2	2	3	2	2	2	2	2	2	2	2	2	2	3	2	2	2	13.714	0	118.54	40.3	26.9	26.9
		sp|Q15582|BGH3_HUMAN	BGH3	4	10	8	7	6	5	7	6	5	6	7	7	5	7	9	9	7	5	5	4	4	5	8	7	5	7	5	8	7	10	6	5	6	5	6	5	1	4	8	7	74.68	0	323.31	14.5	25.2	22.5
		sp|O75110|ATP9A_HUMAN	ATP9A	1	1	0	1	1	1	1	0	1	0	0	1	1	0	0	0	0	0	0	0	0	0	1	0	0	1	0	0	0	0	0	0	0	0	0	1	1	0	1	1	118.58	0.0075	1.9485	1.1	1.1	0
		sp|Q13790|APOF_HUMAN	APOF	3	3	3	3	3	3	4	6	3	2	3	5	4	2	5	3	3	1	3	3	2	3	4	2	3	4	2	4	5	4	2	4	5	2	3	2	4	4	2	2	35.399	0	245.21	8.9	9.5	9.5
		sp|P05160|F13B_HUMAN	F13B	3	7	6	5	5	3	9	3	5	4	5	5	3	11	8	6	7	11	3	6	15	6	8	3	6	10	7	5	8	4	4	5	3	3	10	4	3	3	4	4	75.51	0	323.31	7	13.2	14.7
		sp|P01817|HV205_HUMAN	HV205	2	1	0	1	2	2	1	1	1	1	1	2	2	1	1	0	1	3	1	1	1	1	0	3	2	0	2	1	0	1	0	2	0	1	0	1	0	0	1	0	13.231	0	5.6276	18.5	6.7	0
		sp|P49908|SEPP1_HUMAN	SEPP1	5	2	5	6	3	0	1	3	5	4	5	3	3	7	2	4	7	2	2	2	6	3	2	2	1	5	5	2	1	4	5	5	2	5	4	5	5	4	4	4	43.173	0	16.801	13.6	5.8	11.8
		sp|P01615|KVD28_HUMAN;sp|A0A075B6P5|KV228_HUMAN	KVD28	2	1	3	2	0	2	2	2	3	2	3	2	2	2	2	3	3	3	3	3	3	2	2	2	2	3	3	2	2	2	2	3	2	3	3	2	1	2	3	2	12.957	0	323.31	29.2	29.2	45.8
		REV__sp|Q6UVK1|CSPG4_HUMAN	CSPG4	1	1	1	1	1	1	1	1	1	1	1	1	1	1	1	1	1	1	1	1	1	1	1	1	1	1	1	1	1	1	1	1	1	1	1	1	1	1	1	1	250.53	0.0050505	2.0336	0	0	0
		sp|P05062|ALDOB_HUMAN	ALDOB	8	0	0	0	4	0	0	0	6	0	0	0	0	4	0	0	0	2	0	0	0	1	0	0	0	1	4	0	0	0	1	0	0	1	0	0	0	10	0	6	39.473	0	162.73	38.7	0	0
		sp|P08571|CD14_HUMAN	CD14	6	8	9	8	9	10	9	8	7	9	9	10	7	9	11	10	8	8	9	7	5	8	8	8	6	6	9	9	9	6	8	6	9	5	7	10	7	8	9	7	40.076	0	323.31	25.1	27.7	30.1
		sp|A0A0C4DH68|KV224_HUMAN	KV224	2	1	1	2	3	2	1	2	3	2	3	3	3	3	3	1	3	3	2	4	1	0	2	2	0	1	2	3	3	2	2	3	2	4	3	3	3	3	2	0	13.079	0	164.51	20	16.7	16.7
		sp|P0DOX3|IGD_HUMAN	IGD	2	1	1	1	2	2	1	1	1	1	1	2	1	0	0	2	2	4	3	2	1	1	0	1	1	2	2	2	2	2	1	2	1	0	1	1	1	1	0	1	56.224	0	323.31	19.9	18.9	24.4
		sp|A0A087WSX0|LV545_HUMAN;sp|A0A0G2JS06|LV539_HUMAN	LV545	2	0	0	0	0	2	0	0	0	0	0	1	0	1	1	0	1	1	2	1	2	1	2	1	0	3	0	1	0	2	2	0	0	1	2	1	3	1	3	0	13.162	0	11.476	9.8	0	0
		sp|P23142|FBLN1_HUMAN	FBLN1	4	11	13	12	10	9	5	12	11	9	10	13	8	8	13	13	12	13	12	13	15	12	10	9	9	7	13	10	8	15	15	13	12	11	14	5	3	7	11	12	77.213	0	323.31	10.4	28.6	33.4
		sp|P01714|LV319_HUMAN	LV319	2	1	2	1	2	2	2	1	1	1	2	2	1	2	2	3	3	2	2	1	2	2	1	2	2	4	1	1	1	2	3	2	4	2	3	2	3	2	2	2	12.042	0	11.881	18.8	8.9	19.6
		sp|P06276|CHLE_HUMAN	CHLE	3	1	1	0	4	2	3	3	7	5	5	2	3	6	3	3	4	5	7	5	2	4	3	4	0	4	5	5	3	2	5	2	2	2	0	2	0	0	2	3	68.417	0	142.72	5.1	1.7	1.7
		sp|P06310|KV230_HUMAN	KV230	1	2	2	2	2	1	2	2	2	1	2	1	2	2	2	1	2	2	2	2	2	2	2	2	2	1	2	2	2	2	2	2	2	2	1	1	2	2	2	2	13.185	0	78.193	20	20	20
		sp|A0A0A0MS15|HV349_HUMAN	HV349	2	3	2	3	1	2	2	2	4	4	4	2	4	3	3	4	3	1	3	3	2	2	2	1	2	3	4	3	2	4	2	3	3	3	3	3	2	3	4	4	13.056	0	18.018	18.5	27.7	26.1
		sp|A0A075B6I0|LV861_HUMAN	LV861	1	0	0	1	2	1	2	2	3	1	2	2	3	0	0	0	0	3	3	3	2	2	2	1	0	2	3	2	0	3	3	2	3	3	3	3	3	3	3	1	12.814	0	37.496	13.1	0	0
		sp|P43251|BTD_HUMAN	BTD	6	7	8	5	8	7	8	6	6	7	6	5	7	6	3	4	7	6	7	6	5	3	6	4	2	2	4	6	5	5	5	4	5	5	4	3	0	4	5	8	61.132	0	323.31	19.7	20.3	23.9
		sp|P00915|CAH1_HUMAN	CAH1	6	1	4	0	2	4	4	1	8	2	6	0	2	6	0	0	0	3	3	1	0	3	6	4	0	2	5	4	5	4	1	2	2	2	1	2	2	3	4	5	28.87	0	58.008	34.9	3.4	22.2
		sp|A0A0C4DH38|HV551_HUMAN	HV551	3	2	2	2	2	2	1	2	2	2	2	2	1	1	1	1	2	2	2	2	1	1	2	1	1	1	2	2	2	2	2	2	2	2	2	3	1	2	2	2	12.674	0	63.214	54.7	37.6	37.6
		sp|A0A0B4J1V2|HV226_HUMAN	HV226	1	2	2	2	2	1	1	1	1	2	2	2	1	2	1	1	2	2	2	2	2	2	1	1	1	2	2	2	1	1	2	2	2	2	2	1	1	2	2	2	13.182	0	89.435	11.8	17.6	17.6
		sp|P63261|ACTG_HUMAN;sp|P60709|ACTB_HUMAN	ACTG	2	3	3	3	2	2	1	2	2	1	2	3	1	2	3	3	3	2	3	3	1	2	3	2	1	0	2	1	2	4	2	1	2	3	2	2	1	3	1	2	41.792	0	315.05	10.9	16.5	19.5
		sp|Q08380|LG3BP_HUMAN	LG3BP	2	9	8	7	4	4	5	6	3	6	8	0	6	1	7	7	9	3	4	4	1	4	3	5	1	2	5	3	4	9	2	4	4	4	3	3	3	6	9	5	65.33	0	278.57	7	21.5	14.7
		sp|A0A075B6R2|HV404_HUMAN	HV404	2	1	1	2	2	2	2	2	0	0	0	1	0	0	1	2	2	2	2	2	1	2	1	2	2	2	3	1	2	2	1	1	2	1	2	1	1	2	2	1	12.848	0	229.8	25.6	17.9	17.9
		sp|P36980|FHR2_HUMAN	FHR2	2	4	3	2	3	3	5	4	0	3	4	3	3	4	3	3	3	3	3	3	2	2	3	3	1	2	2	4	4	4	2	3	3	3	2	3	3	4	3	0	30.65	0	66.187	14.1	41.9	38.5
		sp|P02042|HBD_HUMAN	HBD	2	2	4	2	3	3	4	3	3	2	3	1	3	3	1	1	3	4	3	5	1	4	5	4	1	2	2	5	4	3	1	1	3	2	3	3	2	3	4	4	16.055	0	42.363	56.5	56.5	66
		sp|P27918|PROP_HUMAN	PROP	2	2	2	1	2	2	1	1	4	2	1	1	2	2	2	2	2	2	3	1	2	3	1	2	0	3	4	2	1	3	2	1	2	0	1	3	4	3	3	1	51.276	0	28.806	5.5	5.5	4.9
		sp|P33908|MA1A1_HUMAN	MA1A1	2	2	2	2	2	4	3	4	4	4	4	4	1	1	5	2	4	2	5	4	1	2	2	1	3	1	2	4	6	4	4	2	3	0	3	5	1	0	3	1	72.968	0	53.14	2.5	4.9	4.4
		sp|O75636|FCN3_HUMAN	FCN3	3	4	4	4	4	5	5	6	3	6	6	6	4	4	6	6	5	6	5	6	4	4	5	4	3	2	4	8	6	5	5	3	5	7	3	4	3	6	4	4	32.903	0	97.53	11	14.4	14.4
		sp|P80108|PHLD_HUMAN	PHLD	3	1	3	2	8	5	3	5	8	7	4	5	5	10	5	2	2	8	6	7	8	8	2	4	3	5	12	1	2	2	3	3	3	9	1	3	0	1	2	9	92.335	0	323.31	6.5	3.9	9.9
		sp|P03951|FA11_HUMAN	FA11	2	5	6	3	7	6	5	9	2	2	4	2	7	7	8	7	7	3	5	3	3	3	2	4	0	5	4	6	4	2	4	3	3	3	5	4	1	3	3	5	70.108	0	181.34	7	16.6	16.8
		sp|P05154|IPSP_HUMAN	IPSP	2	3	2	4	2	0	2	1	2	2	4	0	4	3	0	1	3	1	0	0	3	4	1	2	0	3	5	2	0	3	2	1	1	3	2	2	1	3	2	4	45.674	0	196.65	5.9	7.9	5.9
		sp|P04278|SHBG_HUMAN	SHBG	2	7	7	7	8	8	6	7	5	7	6	2	5	6	5	6	5	5	4	4	5	5	2	5	5	7	6	6	4	3	7	6	6	5	6	6	1	4	3	4	43.779	0	198.75	10.4	30.3	26.1
		sp|P02144|MYG_HUMAN	MYG	2	0	0	0	0	0	0	0	0	0	0	0	0	3	4	1	0	0	0	0	0	0	0	0	0	0	0	0	1	0	0	0	0	0	0	0	0	0	0	0	17.184	0	77.209	19.5	0	0
		sp|Q6ZSZ5|ARHGI_HUMAN	ARHGI	1	0	0	0	0	0	0	0	0	0	0	0	0	0	0	0	0	0	0	0	0	0	0	0	0	0	0	0	0	0	0	0	0	0	0	0	0	0	0	0	151.64	1	-2	2.4	0	0
		sp|Q9UGM5|FETUB_HUMAN	FETUB	2	1	1	0	3	1	1	1	1	0	0	1	2	3	1	1	2	1	1	2	3	2	0	0	0	1	2	1	3	3	1	0	1	5	3	2	3	2	1	3	42.054	0	165.02	6.8	2.1	2.1
		sp|P32119|PRDX2_HUMAN	PRDX2	2	0	1	0	1	3	2	1	2	0	2	1	0	2	0	0	0	1	2	2	1	2	6	3	0	1	2	1	2	1	0	0	1	0	1	1	0	0	2	2	21.892	0	15.756	13.6	0	4
		sp|Q9UHG3|PCYOX_HUMAN	PCYOX	2	1	1	1	4	1	3	3	2	1	3	1	3	4	0	1	0	3	2	2	2	1	1	1	0	0	4	2	2	1	0	1	0	0	1	1	0	0	0	2	56.639	0	48.078	7.1	5.1	5.1
		sp|P01766|HV313_HUMAN	HV313	1	0	0	0	0	0	0	0	0	0	0	0	0	0	0	0	0	0	0	0	0	0	0	0	0	0	0	0	0	0	0	0	0	0	0	0	0	0	0	0	12.506	1	-2	29.3	9.5	9.5
		sp|Q6Q788|APOA5_HUMAN	APOA5	1	1	0	0	0	0	0	0	0	1	0	1	0	0	0	1	1	1	1	1	0	2	1	1	1	1	1	1	1	1	1	1	1	0	1	1	0	0	0	1	41.212	0	89.678	5.5	5.5	0
		sp|P04275|VWF_HUMAN	VWF	2	27	15	59	39	19	27	28	3	17	11	26	16	26	67	23	11	85	25	38	95	40	33	23	100	74	12	30	60	44	10	17	9	22	17	2	20	25	18	1	309.26	0	323.31	0.7	13.6	8.7
		sp|P07451|CAH3_HUMAN	CAH3	1	0	0	0	0	0	0	0	0	0	0	0	0	0	0	0	0	0	0	0	0	0	0	0	0	0	0	0	0	0	0	0	0	0	0	0	0	0	0	0	29.557	0.0050251	1.9817	6.5	0	0
		sp|P02533|K1C14_HUMAN;CON__P02533	K1C14	0	0	0	0	0	0	0	0	0	0	0	0	0	0	0	0	0	0	0	0	0	2	0	0	0	0	0	0	0	0	0	0	0	0	0	0	0	0	0	0	51.561	0	13.078	0	0	0
		sp|P07477|TRY1_HUMAN;CON__P07477	TRY1	1	1	1	1	1	1	1	1	1	1	1	1	1	1	1	1	1	1	1	1	1	0	1	1	1	1	1	1	1	1	1	1	1	1	1	1	1	1	1	1	26.558	0	8.2578	4	4	4
		sp|P08779|K1C16_HUMAN;CON__P08779	K1C16	0	0	0	0	0	0	0	0	0	0	0	0	0	0	0	0	0	0	0	0	0	4	0	0	0	0	0	0	0	0	0	0	0	0	0	0	0	0	0	0	51.267	0	273.98	0	0	0
		sp|P13645|K1C10_HUMAN;CON__P13645	K1C10	0	0	1	0	0	2	1	0	0	0	0	0	0	0	0	1	0	1	0	0	0	8	0	1	0	0	0	4	0	0	0	0	0	0	0	0	0	0	0	0	58.826	0	227.16	0	0	3.1
		sp|P35527|K1C9_HUMAN;CON__P35527	K1C9	0	0	0	0	0	0	0	0	0	0	0	0	0	0	0	0	0	0	0	0	0	18	0	0	0	0	0	0	0	0	0	0	0	0	0	0	0	0	0	0	62.064	0	323.31	0	0	0
		sp|P35908|K22E_HUMAN;CON__P35908v2;CON__P35908	K22E	0	0	1	0	0	0	0	0	0	0	0	0	0	0	0	0	0	0	0	0	0	5	0	0	0	0	0	2	0	0	0	0	0	0	0	0	0	0	0	0	65.432	0	34.679	0	0	1.9
		sp|Q04695|K1C17_HUMAN;CON__Q04695	K1C17	0	0	0	0	0	0	0	0	0	0	0	0	0	0	0	0	0	0	0	0	0	1	0	0	0	0	0	0	0	0	0	0	0	0	0	0	0	0	0	0	48.105	0	4.7213	0	0	0
		REV__sp|O94986|CE152_HUMAN	CE152	1	1	0	0	1	1	1	1	1	1	1	1	0	1	1	1	1	1	1	1	0	1	1	1	1	0	1	1	1	1	1	1	1	1	1	1	0	1	1	1	195.62	0.0097087	1.6743	0	0	0
		REV__sp|P51617|IRAK1_HUMAN	IRAK1	0	0	1	0	1	0	1	0	1	1	0	0	1	1	0	0	0	1	1	0	0	1	0	0	0	1	1	0	0	0	1	0	0	0	0	1	1	1	0	1	76.536	0.0075377	1.962	0	0	0
		REV__sp|Q6ZR62|RTL4_HUMAN	RTL4	0	0	0	0	0	0	0	0	0	0	0	0	0	0	0	0	0	0	0	0	0	0	0	0	0	1	0	0	0	0	0	0	0	0	0	0	0	0	1	0	34.685	1	-2	0	0	0
		REV__sp|Q86UU0|BCL9L_HUMAN	BCL9L	0	1	1	1	1	1	1	1	1	1	1	0	1	1	1	1	1	1	1	1	0	1	0	1	1	1	0	0	1	1	0	0	0	0	0	1	1	1	1	1	157.13	1	-2	0	0	0
		REV__sp|Q9NYQ6|CELR1_HUMAN	CELR1	0	0	0	0	0	0	0	0	0	0	0	0	0	0	0	0	0	0	0	0	0	0	0	0	0	0	0	0	0	0	0	0	0	0	1	0	0	0	0	0	329.48	0.0025253	2.0447	0	0	0
		REV__sp|Q9P2G3|KLH14_HUMAN	KLH14	0	1	0	0	0	0	0	1	0	1	0	0	0	0	0	1	0	0	0	0	1	0	0	0	0	0	0	1	1	1	0	0	0	0	0	0	0	0	0	0	70.713	1	-2	0	0	0
		sp|A0A075B6H9|LV469_HUMAN	LV469	1	0	0	0	1	0	0	0	1	0	0	1	0	1	0	1	0	0	0	0	0	1	0	0	0	0	1	0	0	0	0	1	1	0	1	0	0	1	1	0	12.773	0	2.1083	14.3	0	0
		sp|A0A075B6I9|LV746_HUMAN;sp|P04211|LV743_HUMAN	LV746	1	1	1	3	0	3	1	0	1	1	1	2	2	1	0	1	0	2	1	0	0	1	2	1	1	1	1	0	0	0	2	1	1	2	3	2	0	0	1	3	12.468	0	43.577	13.7	13.7	13.7
		sp|A0A075B6J1|LV537_HUMAN	LV537	0	0	0	0	1	2	2	2	0	0	0	0	0	0	0	0	0	0	0	0	0	0	0	0	0	0	0	0	0	0	0	0	0	0	0	0	0	0	0	0	13.277	0	3.0562	0	0	0
		sp|A0A075B6J9|LV218_HUMAN	LV218	0	0	0	0	0	0	0	0	1	1	1	0	1	1	0	1	1	0	0	0	0	0	0	0	0	1	0	0	0	0	0	1	0	0	2	0	1	1	0	0	12.412	0	13.012	0	0	0
		sp|A0A075B6K0|LV316_HUMAN	LV316	0	0	0	0	0	0	0	0	0	0	0	0	0	0	0	0	0	0	0	0	1	0	0	0	0	0	0	0	0	0	0	0	0	0	0	0	0	0	0	0	12.466	0.007371	1.8697	9.6	16.5	9.6
		sp|A0A075B6K4|LV310_HUMAN	LV310	0	0	0	0	0	0	1	0	0	0	0	0	0	0	0	0	0	0	0	0	0	0	1	0	0	0	0	0	0	0	0	0	0	1	0	0	0	0	0	0	12.441	0	3.1757	15.7	7	7
		sp|A0A075B6K5|LV39_HUMAN	LV39	1	0	0	0	2	1	1	1	0	0	1	1	1	2	1	1	1	0	1	1	0	1	1	1	0	0	2	0	1	0	1	1	1	1	2	0	1	1	1	1	12.332	0	127.13	7	0	0
		sp|A0A075B6Q5|HV364_HUMAN	HV364	0	0	0	0	0	0	0	0	0	0	0	0	1	0	0	0	0	0	0	0	0	0	0	0	0	0	0	0	0	0	0	0	0	0	0	0	0	0	0	0	12.891	0	5.5302	9.3	9.3	0
		sp|A0A075B6S2|KVD29_HUMAN	KVD29	0	0	0	0	0	0	0	0	0	0	0	0	0	0	0	0	0	0	0	0	0	0	0	0	0	0	0	0	0	0	0	0	0	0	0	1	0	1	1	0	13.143	0	3.336	7.5	13.3	7.5
		sp|A0A075B6S5|KV127_HUMAN	KV127	0	0	0	0	0	0	0	0	0	0	0	0	1	0	0	1	0	0	0	0	0	0	0	0	0	0	1	1	1	0	1	0	0	0	1	0	0	0	1	0	12.711	0	38.231	0	0	13.7
		sp|A0A075B6S6|KVD30_HUMAN	KVD30	0	0	0	0	0	0	0	0	0	0	1	0	0	0	0	0	0	0	0	0	0	0	0	1	1	0	0	0	0	0	0	0	0	0	0	0	0	0	0	0	13.215	0	3.3168	0	0	0
		sp|A0A087WSY6|KVD15_HUMAN	KVD15	0	0	1	1	1	1	0	1	0	0	0	1	0	1	1	1	1	1	1	1	0	1	1	1	1	1	1	1	1	1	0	0	1	1	1	1	0	0	1	0	12.534	0	2.9123	0	0	7.8
		sp|P01614|KVD40_HUMAN;sp|A0A087WW87|KV240_HUMAN	KVD40	0	0	0	0	0	0	0	0	0	0	0	0	1	1	2	1	2	0	0	0	0	0	0	0	0	0	0	0	0	0	1	0	0	1	0	0	0	0	0	0	13.31	0	83.071	16.5	16.5	16.5
		sp|A0A0A0MRZ8|KVD11_HUMAN;sp|P04433|KV311_HUMAN	KVD11	1	0	2	1	0	1	0	1	2	1	1	0	2	2	0	2	1	0	1	1	0	1	0	3	0	1	1	1	1	1	2	2	1	2	1	0	1	0	2	1	12.625	0	71.823	7.8	0	20.9
		sp|A0A0B4J1U3|LV136_HUMAN	LV136	1	0	0	1	1	1	1	1	1	0	0	0	1	1	1	1	1	1	1	1	1	1	1	0	0	1	1	1	1	1	1	0	0	2	1	1	0	0	1	0	12.478	0	6.6755	17.9	0	0
		sp|A0A0B4J1U7|HV601_HUMAN	HV601	2	1	1	1	1	1	1	1	1	1	1	1	1	1	1	2	2	1	1	1	1	1	1	1	1	1	1	1	1	1	1	1	1	1	1	1	2	1	2	1	13.481	0	2.1663	14.9	5.8	5.8
		sp|A0A0B4J1V6|HV373_HUMAN	HV373	1	0	1	1	1	1	3	1	1	1	1	1	1	0	1	1	2	2	1	1	1	0	0	0	0	0	0	1	1	1	0	1	0	0	0	1	1	1	1	0	12.858	0	17.001	24.4	15.1	24.4
		sp|A0A0B4J1X5|HV374_HUMAN	HV374	1	2	1	1	1	1	1	1	2	2	2	1	1	1	1	1	2	1	1	1	1	1	1	1	1	1	1	1	1	1	1	1	1	1	1	1	1	1	1	1	12.839	0	220.95	24.8	47	34.2
		sp|A0A0B4J1Y8|LV949_HUMAN	LV949	1	0	0	0	3	2	2	3	2	1	1	0	1	0	0	0	0	2	3	3	0	1	0	3	1	4	2	2	1	4	2	0	2	0	4	2	1	0	3	0	13.024	0	24.391	17.9	0	0
		sp|A0A0B4J1Y9|HV372_HUMAN	HV372	2	1	1	2	1	2	0	1	2	1	1	2	3	1	1	1	3	1	2	2	1	2	2	1	1	1	1	1	1	1	2	0	2	3	2	1	1	1	2	1	13.203	0	39.025	35.3	24.4	24.4
		sp|P0DP09|KV113_HUMAN;sp|A0A0B4J2D9|KVD13_HUMAN	KV113	0	0	1	0	0	0	0	0	0	0	0	0	0	0	0	0	1	0	0	0	0	2	0	1	1	2	1	1	1	1	0	1	1	0	1	0	0	0	0	0	12.569	0	94.498	0	0	13.7
		sp|A0A0B4J2H0|HV69D_HUMAN	HV69D	0	0	0	0	0	0	0	0	0	0	0	0	0	0	1	0	1	0	0	0	0	0	0	0	0	0	0	1	0	0	0	0	0	0	1	0	0	0	0	0	12.66	0	58.996	9.4	9.4	9.4
		sp|A0A0C4DH25|KVD20_HUMAN	KVD20	0	0	1	0	0	1	0	1	1	1	1	1	1	1	1	0	1	0	0	0	0	0	1	0	0	1	0	0	0	0	1	0	1	1	0	0	1	0	0	1	12.515	0.0073892	1.8731	13.8	13.8	27.6
		sp|A0A0C4DH29|HV103_HUMAN	HV103	0	0	1	0	1	1	1	1	0	0	0	1	0	1	1	1	1	0	0	0	0	1	0	0	0	0	1	1	1	1	0	1	0	0	1	0	1	1	1	0	13.008	0	70.34	9.4	9.4	22.2
		sp|A0A0C4DH31|HV118_HUMAN	HV118	0	0	0	0	0	1	0	0	0	0	0	1	0	0	0	0	1	1	1	1	1	0	0	0	0	0	0	1	0	1	0	1	1	0	1	0	1	1	1	0	12.82	0	32.518	0	0	0
		sp|A0A0C4DH32|HV320_HUMAN	HV320	0	0	0	0	0	0	0	0	0	0	0	0	1	0	0	0	0	0	0	0	0	0	0	0	0	0	0	0	0	0	0	0	0	0	0	0	0	0	0	0	12.673	1	-2	18.8	18.8	18.8
		sp|A0A0C4DH33|HV124_HUMAN	HV124	0	1	2	1	0	1	0	1	1	0	1	0	0	2	1	2	2	0	0	0	0	0	0	0	0	1	2	1	2	2	1	0	1	0	2	2	1	0	2	2	12.824	0	133.72	0	17.1	17.1
		sp|P01611|KVD12_HUMAN;sp|A0A0C4DH73|KV112_HUMAN	KVD12	0	0	0	0	0	0	0	0	0	0	0	0	0	0	0	0	0	0	0	0	0	0	0	0	0	0	0	0	0	0	0	0	0	0	0	0	0	0	0	0	12.62	0	6.067	0	0	13.7
		sp|A0A0G2JMI3|HV692_HUMAN	HV692	1	0	0	0	0	0	0	0	0	0	0	1	0	0	0	0	0	0	0	0	0	0	0	0	0	0	0	0	0	0	1	1	1	1	0	1	0	1	1	0	12.87	0	41.692	17.1	0	0
		sp|A0A0J9YX35|HV64D_HUMAN	HV64D	0	0	0	0	0	0	0	1	1	1	1	0	0	0	0	0	1	0	0	0	0	0	0	0	0	0	0	0	0	0	0	0	0	1	0	0	0	0	0	0	12.822	0	10.821	9.4	9.4	0
		sp|A1L4H1|SRCRL_HUMAN	SRCRL	0	0	0	0	0	0	0	0	0	0	0	0	0	0	0	0	0	0	0	0	0	0	0	0	0	0	0	0	0	0	0	0	1	0	1	0	0	0	0	0	165.74	0	2.1978	0	0	0
		sp|A2NJV5|KV229_HUMAN	KV229	0	1	0	2	1	1	0	1	0	0	0	0	0	0	0	0	0	0	0	0	0	0	0	0	0	0	0	0	0	0	0	0	0	0	0	0	0	0	0	1	13.085	0	31.66	7.5	36.7	7.5
		sp|O00187|MASP2_HUMAN	MASP2	0	2	2	2	1	2	2	1	2	0	1	0	2	1	1	2	2	0	0	1	1	1	1	0	0	1	3	1	1	1	1	1	0	2	0	1	1	0	2	0	75.702	0	19.585	0	5.8	3.9
		sp|O00391|QSOX1_HUMAN	QSOX1	1	4	5	5	1	2	2	4	2	4	3	2	2	1	4	4	4	3	2	2	4	4	3	6	4	4	4	2	2	2	6	4	7	2	7	4	0	6	7	6	82.577	0	80.247	2.1	8.8	11.4
		sp|O00533|NCHL1_HUMAN	NCHL1	0	0	0	0	0	0	0	0	0	0	0	0	0	0	0	0	1	0	0	0	0	0	0	0	0	0	0	0	0	0	0	0	0	0	0	0	0	0	0	0	135.07	0.0074257	1.9189	0	0	0
		sp|O14786|NRP1_HUMAN	NRP1	1	0	0	0	0	0	0	1	0	1	0	0	1	0	1	1	1	0	0	0	0	0	0	0	0	0	0	0	0	0	0	1	0	0	0	0	0	0	0	1	103.13	0	2.0811	1.5	0	0
		sp|O15195|VILL_HUMAN	VILL	1	1	0	1	1	1	0	1	1	0	1	0	1	1	1	0	0	0	1	0	0	1	0	1	1	1	1	0	0	1	1	0	1	1	0	1	1	0	1	1	95.906	1	-2	1.6	1.6	0
		sp|O43633|CHM2A_HUMAN	CHM2A	0	0	0	0	0	0	0	0	0	0	0	0	0	0	0	0	0	0	0	0	0	0	0	0	0	0	0	0	0	0	1	0	0	0	0	1	0	0	0	0	25.104	1	-2	0	0	0
		sp|Q99880|H2B1L_HUMAN;sp|Q99879|H2B1M_HUMAN;sp|Q99877|H2B1N_HUMAN;sp|Q93079|H2B1H_HUMAN;sp|Q8N257|H2B3B_HUMAN;sp|Q5QNW6|H2B2F_HUMAN;sp|Q16778|H2B2E_HUMAN;sp|P62807|H2B1C_HUMAN;sp|P58876|H2B1D_HUMAN;sp|P57053|H2BFS_HUMAN;sp|P33778|H2B1B_HUMAN;sp|P23527|H2B1O_HUMAN;sp|P06899|H2B1J_HUMAN;sp|O60814|H2B1K_HUMAN	H2B1L	0	1	0	0	0	0	0	0	0	0	0	1	0	0	0	0	0	0	0	0	0	0	0	0	0	0	0	0	1	1	0	0	0	0	0	0	0	0	1	0	13.952	0	3.1576	0	11.9	0
		sp|O75015|FCG3B_HUMAN	FCG3B	1	1	0	0	1	1	0	1	0	0	0	1	0	0	0	0	0	1	0	0	0	0	1	0	0	0	0	0	0	1	0	0	0	1	0	0	0	0	0	0	26.216	0.0075188	1.9589	6.4	6.4	0
		sp|O75460|ERN1_HUMAN	ERN1	1	1	1	1	1	1	1	1	1	1	1	1	1	1	1	1	1	1	1	1	1	1	1	1	1	1	0	1	1	1	1	1	1	1	1	1	1	1	1	1	109.73	0	3.6956	0.9	0.9	0.9
		sp|O95428|PPN_HUMAN	PPN	0	0	0	0	0	0	0	0	0	0	0	0	0	0	0	0	0	1	0	0	1	0	0	0	0	0	0	0	0	0	0	0	0	0	0	0	0	0	0	0	137.7	0	7.5858	0	0	0
		sp|P00167|CYB5_HUMAN	CYB5	0	0	0	0	0	0	0	0	0	0	0	0	0	0	0	0	0	0	0	0	0	0	0	0	0	0	0	0	0	0	0	0	0	0	0	0	0	1	0	0	15.33	0.0096618	1.4311	0	0	0
		sp|P00325|ADH1B_HUMAN;sp|P07327|ADH1A_HUMAN	ADH1B	1	0	0	0	0	0	0	0	0	0	0	0	0	0	0	0	0	0	0	0	0	0	0	0	0	0	0	0	0	0	0	0	0	0	0	0	0	1	0	1	39.854	0	42.814	4	0	0
		sp|P00338|LDHA_HUMAN	LDHA	1	1	0	0	0	0	0	0	0	1	0	0	0	0	0	0	1	1	0	0	0	0	3	0	0	0	1	0	0	1	1	1	0	0	0	0	0	0	1	1	36.688	0	15.385	4.5	4.5	0
		sp|P00480|OTC_HUMAN	OTC	0	0	0	0	0	0	0	0	0	0	0	0	0	0	0	0	0	0	0	0	0	0	0	0	0	0	0	0	0	0	0	0	0	0	0	0	0	1	0	0	39.935	0	2.0759	0	0	0
		sp|P00746|CFAD_HUMAN	CFAD	1	2	3	3	1	2	2	3	0	3	1	0	1	3	5	2	2	1	3	2	1	1	1	1	2	1	1	0	1	1	2	0	1	0	3	0	1	1	1	0	27.033	0	106.68	6.7	12.3	25.7
		sp|P00918|CAH2_HUMAN	CAH2	0	0	1	0	0	0	1	0	1	0	0	0	0	0	0	0	0	1	0	0	0	0	1	0	0	1	0	1	1	0	0	0	0	0	0	0	0	1	1	1	29.246	0.0096386	1.4304	0	0	6.2
		sp|P00995|ISK1_HUMAN	ISK1	0	0	0	0	0	0	1	0	0	0	1	1	0	0	0	0	0	0	0	0	0	0	1	1	0	0	0	0	1	1	0	1	1	0	1	0	1	1	0	0	8.5067	0	3.8752	0	0	0
		sp|P01033|TIMP1_HUMAN	TIMP1	0	0	0	0	0	0	0	0	0	0	0	0	0	0	0	0	0	0	0	0	0	0	1	0	0	0	0	0	0	0	0	0	0	0	0	0	1	1	0	0	23.171	0	4.7905	0	0	0
		sp|P01034|CYTC_HUMAN	CYTC	1	2	3	2	1	1	1	0	1	2	2	3	2	1	1	1	2	0	2	0	0	1	2	1	1	0	1	1	0	0	1	1	1	2	0	1	3	2	2	1	15.799	0	37.44	7.5	19.2	30.8
		sp|P01594|KV133_HUMAN;sp|P01593|KVD33_HUMAN	KV133	0	0	1	0	1	1	0	1	1	1	1	1	1	1	1	1	1	1	1	1	1	1	1	1	1	1	1	1	1	1	1	1	1	1	1	1	1	1	1	0	12.848	0	55.888	0	0	13.7
		sp|P04432|KVD39_HUMAN;sp|P01597|KV139_HUMAN	KVD39	0	0	0	0	0	0	0	0	0	0	0	0	0	1	1	1	0	0	0	0	0	0	0	0	0	0	0	0	0	0	0	0	0	0	0	0	0	0	0	0	12.737	0	48.603	0	0	13.7
		sp|P01599|KV117_HUMAN	KV117	0	1	1	0	0	0	0	0	0	0	0	0	0	0	0	1	1	0	1	1	0	0	0	0	0	0	0	0	0	0	0	0	0	1	1	0	0	0	0	1	12.778	0	7.9791	7.7	12.8	13.7
		sp|P01601|KVD16_HUMAN	KVD16	0	0	0	0	0	0	0	0	0	0	0	0	0	1	0	1	1	0	0	0	0	0	0	0	0	0	0	0	0	0	0	0	0	0	0	0	0	0	0	0	12.73	0	22.93	0	0	0
		sp|P01602|KV105_HUMAN	KV105	0	0	0	0	0	1	0	0	1	0	0	0	0	1	1	1	0	1	1	1	1	1	1	1	0	1	1	1	1	1	1	1	1	1	1	1	0	0	0	1	12.781	0	87.212	0	9.4	9.4
		sp|P01619|KV320_HUMAN	KV320	1	1	2	2	1	1	1	1	2	2	3	1	2	1	1	3	3	2	1	2	1	2	0	2	1	2	2	2	2	3	2	1	2	2	2	3	1	2	1	1	12.557	0	179.78	21.6	21.6	41.4
		sp|P01624|KV315_HUMAN;sp|A0A0C4DH55|KVD07_HUMAN	KV315	1	0	1	0	1	1	1	1	2	2	0	1	2	1	1	1	2	1	1	1	1	1	1	1	1	1	1	1	1	0	1	0	1	1	1	2	0	0	2	1	12.496	0	56.879	7.8	0	7.8
		sp|P01699|LV144_HUMAN	LV144	0	0	0	0	0	0	0	0	0	0	0	0	0	0	0	0	0	0	0	0	0	0	0	0	0	0	0	0	0	0	0	0	0	0	0	0	0	0	1	0	12.201	0	2.3623	17.9	17.9	17.9
		sp|P01700|LV147_HUMAN	LV147	1	1	1	1	1	1	1	1	1	1	1	1	1	1	1	1	1	1	1	1	1	1	1	1	1	1	1	1	1	1	1	1	1	1	2	1	1	1	1	1	12.283	0	62.035	29.1	29.1	29.1
		sp|P01703|LV140_HUMAN	LV140	0	0	0	1	1	1	1	1	1	1	1	0	1	1	1	1	2	0	0	0	1	1	0	1	1	2	1	0	0	1	2	1	2	1	2	1	0	0	1	0	12.301	0	61.017	0	0	0
		sp|P01704|LV214_HUMAN	LV214	1	2	1	1	2	2	2	2	1	1	2	2	1	1	1	2	2	2	2	2	2	2	1	1	2	2	2	2	1	2	2	1	0	2	1	2	0	1	2	1	12.597	0	48.013	17.5	17.5	17.5
		sp|P01705|LV223_HUMAN	LV223	1	1	1	1	1	1	0	1	1	1	1	1	1	1	1	1	1	1	1	2	0	1	0	1	1	1	1	2	2	1	1	1	2	0	2	1	2	2	2	1	11.893	0	12.354	11.5	11.5	11.5
		sp|P01706|LV211_HUMAN	LV211	1	0	1	0	1	2	2	1	1	1	2	0	2	1	2	2	2	1	1	2	0	1	1	0	0	2	0	0	1	0	0	0	1	1	1	1	1	1	2	0	12.644	0	134.68	17.6	10.9	17.6
		sp|P01715|LV301_HUMAN	LV301	1	2	1	1	1	1	1	1	0	1	1	1	1	1	1	1	0	1	1	1	0	1	1	1	0	2	1	0	0	1	0	1	0	1	0	2	2	2	2	2	12.296	0	89.436	19.1	19.1	19.1
		sp|P01717|LV325_HUMAN	LV325	1	1	0	1	0	1	0	0	1	1	1	1	0	0	0	0	0	1	0	0	0	0	0	0	0	1	0	0	0	0	0	0	0	0	0	0	0	0	0	0	12.011	0	22.178	26.8	27.7	19.6
		sp|P01718|LV327_HUMAN	LV327	1	0	0	0	0	0	0	1	0	0	0	0	0	0	0	0	0	0	0	0	0	1	0	0	0	1	0	0	0	1	0	0	0	0	1	0	0	0	1	0	12.165	0.0073171	1.7792	18.6	19.5	19.5
		sp|P01721|LV657_HUMAN	LV657	0	0	1	0	0	0	0	0	0	0	0	0	0	0	1	1	1	0	0	0	0	0	0	0	0	0	0	0	0	0	0	1	0	0	1	0	1	1	0	0	12.566	0	72.565	0	0	17.1
		sp|P01743|HV146_HUMAN	HV146	0	0	1	0	0	0	0	0	0	1	1	0	0	0	0	1	1	0	0	0	0	0	0	0	0	0	1	0	0	0	0	1	0	1	1	0	0	0	0	0	12.933	0	17.217	9.4	9.4	22.2
		sp|P01764|HV323_HUMAN	HV323	0	0	0	0	0	0	0	0	0	0	0	0	0	0	0	0	0	0	0	0	0	0	0	0	0	1	0	0	0	0	0	0	0	0	0	0	0	0	0	0	12.582	1	-2	28.2	18.8	18.8
		sp|P0DP03|HV335_HUMAN;sp|P01768|HV330_HUMAN	HV335	0	0	0	0	0	0	0	0	0	0	0	0	0	0	0	0	0	0	0	0	0	0	0	0	0	0	0	0	0	0	0	0	0	0	0	0	0	0	0	0	12.947	0	4.1569	28.2	18.8	18.8
		sp|P01780|HV307_HUMAN;sp|P01763|HV348_HUMAN;sp|P01762|HV311_HUMAN;sp|A0A0B4J1V1|HV321_HUMAN	HV307	1	1	1	1	1	1	1	1	1	1	1	1	1	1	1	1	1	1	1	1	1	1	1	1	1	1	1	1	1	1	1	1	1	1	1	2	1	1	1	1	12.943	0	5.3828	26.5	35.9	35.9
		sp|P01782|HV309_HUMAN	HV309	0	0	0	1	1	1	0	0	0	0	0	1	0	0	0	0	0	0	0	0	0	0	0	0	0	0	0	0	0	0	0	0	0	0	0	0	0	0	0	0	12.945	0	150.22	34.7	34.7	34.7
		sp|P01814|HV270_HUMAN	HV270	0	0	1	0	1	1	0	1	0	0	0	0	0	1	1	1	0	1	1	1	0	1	0	0	1	0	1	1	1	1	1	1	1	1	1	0	0	1	0	1	13.26	0	15.794	0	0	18.5
		sp|P01880|IGHD_HUMAN	IGHD	0	0	0	0	0	0	0	0	0	1	1	0	1	0	0	0	0	0	0	0	0	0	0	0	0	0	0	0	0	0	0	0	0	0	0	0	0	0	0	0	42.352	0	2.2048	21.1	21.9	29.2
		sp|P02730|B3AT_HUMAN	B3AT	0	0	0	0	0	0	0	0	0	0	0	0	0	0	0	0	0	1	0	0	0	0	0	0	0	0	0	0	0	0	0	0	0	0	0	0	0	0	0	0	101.79	0	8.2331	0	0	0
		sp|P02775|CXCL7_HUMAN	CXCL7	0	3	2	2	2	3	2	1	1	2	2	1	3	1	2	2	3	2	1	1	0	1	0	2	0	1	1	2	1	2	2	2	0	2	4	0	0	0	0	2	13.894	0	173.09	0	29.7	18
		sp|P02776|PLF4_HUMAN	PLF4	0	0	1	1	1	1	1	1	1	1	1	0	1	1	1	1	1	1	1	1	0	1	1	1	1	0	0	1	1	1	1	1	1	1	1	0	1	0	0	1	10.845	0	80.958	0	23.8	25.7
		sp|P02786|TFR1_HUMAN	TFR1	0	3	1	0	1	1	1	2	2	0	1	0	1	1	0	1	3	0	2	0	0	1	1	0	0	0	1	0	0	1	0	0	1	1	1	2	2	5	2	1	84.87	0	142.95	0	4.1	1.2
		sp|P03950|ANGI_HUMAN	ANGI	0	0	1	0	0	0	0	0	0	0	0	0	1	0	0	0	1	0	0	0	0	1	0	0	0	0	0	0	0	1	0	0	1	0	1	0	1	0	0	0	16.55	0	4.6896	0	0	6.8
		sp|P04070|PROC_HUMAN	PROC	1	2	3	3	5	2	1	3	4	6	3	1	2	4	1	3	4	4	6	6	6	5	1	3	2	5	6	4	4	6	4	4	3	6	4	3	0	1	4	5	52.071	0	114.77	2.8	9.3	11.5
		sp|P04264|K2C1_HUMAN;CON__P04264	K2C1	0	0	0	0	1	0	0	0	0	0	0	0	0	0	0	0	0	0	0	0	0	16	0	0	0	0	0	1	0	0	1	0	0	0	0	0	0	0	0	0	66.038	0	191.99	0	0	1.9
		sp|P04406|G3P_HUMAN	G3P	0	1	0	0	1	1	1	1	1	0	0	0	0	0	1	0	1	1	1	1	0	1	1	1	0	0	0	1	1	1	1	0	1	0	1	1	0	1	1	1	36.053	0	40.727	0	7.2	0
		sp|P04424|ARLY_HUMAN	ARLY	1	0	0	0	0	0	0	0	0	0	0	0	0	0	0	0	0	0	0	0	0	0	0	0	0	0	0	0	0	0	0	0	0	0	0	0	0	2	0	0	51.657	0	4.936	2.6	0	0
		sp|P04430|KV116_HUMAN	KV116	1	1	1	1	2	1	1	1	2	1	1	1	2	1	1	2	2	0	0	0	0	1	0	0	1	2	1	1	0	2	2	0	0	0	1	1	1	1	2	1	12.618	0	55.87	13.7	13.7	13.7
		sp|P19961|AMY2B_HUMAN;sp|P04746|AMYP_HUMAN;sp|P04745|AMY1_HUMAN	AMY2B	0	0	0	0	0	0	0	0	0	0	0	0	0	0	0	0	0	0	0	0	0	2	0	0	0	0	0	0	0	0	0	0	0	0	0	0	0	0	0	0	57.709	0	91.572	0	0	0
		sp|Q99878|H2A1J_HUMAN;sp|Q96KK5|H2A1H_HUMAN;sp|Q9BTM1|H2AJ_HUMAN;sp|Q16777|H2A2C_HUMAN;sp|Q93077|H2A1C_HUMAN;sp|Q7L7L0|H2A3_HUMAN;sp|Q6FI13|H2A2A_HUMAN;sp|P20671|H2A1D_HUMAN;sp|P0C0S8|H2A1_HUMAN;sp|P04908|H2A1B_HUMAN	H2A1J	0	0	0	0	0	0	0	0	0	0	0	0	0	0	0	0	0	0	0	0	0	0	0	0	0	0	0	0	0	0	0	0	0	0	0	0	0	1	0	0	13.936	0	2.6519	0	0	0
		sp|P05362|ICAM1_HUMAN	ICAM1	0	0	0	0	0	0	0	0	0	1	0	0	0	0	1	1	0	0	0	0	0	0	0	0	0	0	0	2	0	1	0	0	0	1	0	0	1	3	0	0	57.825	0	6.046	0	0	0
		sp|P48304|REG1B_HUMAN;sp|P05451|REG1A_HUMAN	REG1B	0	0	1	0	0	0	0	0	0	0	0	0	0	0	0	0	0	0	0	0	0	0	0	1	0	0	0	0	0	0	0	0	0	0	0	0	0	0	0	0	18.665	0	6.2624	0	0	7.2
		sp|P06331|HV434_HUMAN	HV434	1	1	1	1	1	1	1	1	1	1	1	1	0	1	1	1	1	0	1	0	0	0	1	0	0	0	0	0	0	0	1	1	0	1	1	1	1	1	0	1	13.815	0	289.37	26	26	26
		sp|P07195|LDHB_HUMAN	LDHB	1	2	2	2	1	1	1	1	1	1	1	4	1	2	1	1	1	1	1	1	1	1	1	1	0	0	1	0	1	2	1	1	1	1	0	0	0	1	2	2	36.638	0	24.105	4.5	10.5	7.8
		sp|P07237|PDIA1_HUMAN	PDIA1	1	1	1	1	1	1	1	1	1	1	1	1	1	1	1	1	1	2	1	1	1	0	1	0	1	0	0	1	2	1	0	1	1	1	0	1	0	2	0	0	57.116	0	5.0033	6.1	6.1	6.1
		sp|P07307|ASGR2_HUMAN	ASGR2	0	0	0	0	0	0	0	0	0	0	1	0	0	0	0	0	0	0	0	0	0	0	0	0	0	0	0	0	0	0	0	0	0	1	0	0	0	0	0	0	35.092	0	2.2856	0	0	0
		sp|P07359|GP1BA_HUMAN	GP1BA	0	0	2	1	0	1	0	2	0	0	1	0	1	0	1	1	2	1	1	2	0	0	0	0	0	0	0	1	1	2	0	0	0	1	2	1	0	1	0	1	71.539	0	6.4103	0	0	3.2
		sp|Q58FG0|HS905_HUMAN;sp|P07900|HS90A_HUMAN	HS905	0	0	0	0	0	0	0	0	0	0	0	0	0	0	0	0	0	0	0	0	0	0	0	0	0	0	0	0	0	0	0	0	0	0	0	0	0	1	0	0	38.738	0	14.742	0	0	0
		sp|P07942|LAMB1_HUMAN	LAMB1	0	0	0	0	0	0	0	0	0	0	0	1	0	0	0	0	0	0	0	0	0	0	0	0	0	0	0	0	0	0	0	0	0	0	0	0	0	0	0	0	198.04	0	3.4657	0	0	0
		sp|P07988|PSPB_HUMAN	PSPB	0	0	0	0	1	1	0	1	0	1	0	1	0	0	0	0	0	1	1	1	1	0	0	0	0	0	0	0	0	0	1	0	2	0	2	0	0	0	0	0	42.117	0	8.0783	0	0	0
		sp|P07996|TSP1_HUMAN;CON__Q28194	TSP1	0	15	18	23	4	6	7	4	10	2	3	1	3	0	11	2	13	1	2	4	0	1	3	1	0	1	0	6	4	6	2	1	3	7	14	0	0	0	0	4	129.38	0	323.31	0	16.5	19.6
		sp|P07998|RNAS1_HUMAN	RNAS1	0	0	0	0	0	0	0	0	0	0	0	0	0	0	0	0	0	0	0	1	0	0	1	0	0	0	0	1	1	0	0	1	0	0	0	0	0	1	0	0	17.644	0	19.445	0	0	0
		sp|P08319|ADH4_HUMAN	ADH4	0	0	0	0	0	0	0	0	0	0	0	0	0	0	0	0	0	0	0	0	0	0	0	0	0	0	0	0	0	0	0	0	0	0	0	0	0	2	0	1	40.221	0	6.0232	0	0	0
		sp|P08637|FCG3A_HUMAN	FCG3A	0	0	0	0	0	0	0	0	1	0	0	0	1	0	1	1	2	0	1	1	0	1	0	1	0	1	1	0	1	1	0	0	0	0	1	0	0	0	1	0	29.089	0	8.2245	0	0	0
		sp|P08709|FA7_HUMAN	FA7	0	0	0	0	0	0	0	0	0	0	1	0	0	0	0	0	0	0	0	1	0	0	0	0	0	0	0	0	0	0	0	0	0	0	0	0	0	0	0	0	51.593	0	3.4528	0	0	0
		sp|P09172|DOPO_HUMAN	DOPO	0	0	2	0	0	0	0	0	3	0	1	0	0	0	0	0	1	0	0	1	0	0	0	0	0	0	4	2	3	3	0	1	1	0	0	0	0	0	1	1	69.064	0	29.568	0	0	3.6
		sp|P09486|SPRC_HUMAN	SPRC	0	0	2	0	1	0	0	0	0	0	0	0	0	0	2	0	0	0	0	0	0	0	0	0	0	0	0	0	0	0	0	0	0	0	2	0	0	0	0	0	34.632	0	7.6853	0	0	9.9
		sp|P09603|CSF1_HUMAN	CSF1	0	0	1	1	0	1	0	1	0	1	1	1	0	0	1	1	0	0	0	0	0	0	0	0	0	0	0	1	0	0	0	1	0	0	1	0	0	0	1	0	60.179	0	4.3324	0	0	2.5
		sp|P09960|LKHA4_HUMAN	LKHA4	0	0	0	0	0	0	0	1	0	0	0	3	0	0	0	0	0	0	0	0	0	0	1	0	0	0	0	0	0	0	0	0	0	0	0	0	0	0	0	0	69.284	0	7.4938	0	0	0
		sp|P0DOX4|IGE_HUMAN;sp|P01854|IGHE_HUMAN	IGE	0	0	0	1	0	0	0	0	0	0	0	0	0	0	0	1	2	0	0	0	0	0	0	0	0	0	0	0	0	0	0	0	0	0	1	0	1	1	1	0	60.322	0	3.2728	0	0	0
		sp|P0DOX6|IGM_HUMAN	IGM	0	0	0	0	0	0	0	0	0	0	0	0	0	0	0	0	0	0	0	0	0	0	0	0	0	0	0	0	0	0	1	1	0	0	0	0	0	0	0	0	63.485	1	-2	26	31.2	30.7
		sp|P0DOY2|IGLC2_HUMAN;sp|P0DOY3|IGLC3_HUMAN	IGLC2	1	1	1	1	1	1	1	1	1	1	1	1	1	1	1	1	1	1	1	1	1	1	1	1	1	1	1	1	1	1	1	1	1	1	1	1	1	1	1	1	11.293	0	26.75	84.9	84.9	84.9
		sp|P0DP01|HV108_HUMAN	HV108	0	0	0	0	0	0	0	0	0	0	0	0	0	0	0	0	0	0	0	0	1	0	0	0	0	0	0	0	0	0	0	0	0	0	0	0	0	1	0	0	12.992	0	7.4548	9.4	9.4	9.4
		sp|P0DP02|HVC33_HUMAN;sp|P01772|HV333_HUMAN;sp|P01767|HV353_HUMAN;sp|A0A0C4DH42|HV366_HUMAN	HVC33	0	0	0	0	0	0	0	0	0	0	0	0	0	0	0	0	0	0	0	0	0	0	0	0	0	0	0	0	0	0	0	0	0	0	0	0	0	0	0	0	12.989	0	51.759	18.8	28.2	18.8
		sp|P0DP08|HVD82_HUMAN	HVD82	0	0	0	0	0	1	0	1	0	0	0	0	0	0	0	0	0	0	0	0	0	0	0	0	0	0	0	0	0	0	0	0	0	0	0	0	0	0	0	0	13.016	0	6.0963	9.4	9.4	9.4
		sp|P10720|PF4V_HUMAN	PF4V	0	0	1	0	0	0	0	0	0	0	0	0	0	0	0	0	0	0	0	0	0	0	0	0	0	0	0	0	0	0	0	0	0	0	0	0	0	0	0	0	11.553	0.0074627	1.9325	0	23.1	25
		sp|P11021|BIP_HUMAN	BIP	0	2	2	0	0	0	0	0	0	1	0	1	0	0	0	0	0	0	0	0	1	0	0	0	1	1	0	0	0	0	0	1	0	1	0	0	0	7	0	0	72.332	0	89.378	0	3.4	4
		sp|P11226|MBL2_HUMAN	MBL2	0	4	4	7	6	7	8	7	3	5	6	0	8	2	6	5	6	4	4	3	2	3	2	2	2	2	3	1	3	5	1	0	1	3	3	2	6	5	2	1	26.143	0	277.1	0	25	25.4
		sp|P11597|CETP_HUMAN	CETP	1	3	3	2	3	3	3	5	3	3	3	3	9	3	4	2	2	2	2	3	1	3	1	2	1	3	5	2	3	8	3	1	3	3	2	4	0	2	2	3	54.756	0	134.99	3	8.9	8.9
		sp|P12109|CO6A1_HUMAN	CO6A1	0	1	1	1	1	0	0	0	0	2	2	1	0	1	2	2	0	1	1	1	2	0	1	1	1	0	0	2	0	0	1	2	1	0	1	0	0	1	2	1	108.53	0	48.062	0	1.3	1.8
		sp|P12111|CO6A3_HUMAN	CO6A3	0	0	0	0	0	0	0	1	0	0	0	0	0	0	1	1	1	0	0	0	0	0	0	0	0	0	0	0	0	0	0	0	0	1	0	0	0	2	0	0	343.67	0	8.4377	0	0	0
		sp|P12955|PEPD_HUMAN	PEPD	0	1	0	0	0	0	0	0	0	0	0	0	0	0	0	0	0	0	0	0	0	0	0	0	0	0	0	0	0	0	0	0	0	0	0	0	0	1	0	0	54.548	0	2.2511	0	4.1	0
		sp|P13598|ICAM2_HUMAN	ICAM2	0	0	0	0	0	0	0	0	0	0	0	0	0	0	0	0	0	0	0	0	0	0	0	0	0	0	0	0	0	0	1	0	0	0	0	0	1	1	1	0	30.654	0	6.5774	0	0	0
		sp|P13796|PLSL_HUMAN	PLSL	0	2	6	1	2	1	2	3	0	1	2	5	0	0	5	5	8	2	4	4	1	3	8	5	3	1	2	3	5	6	1	3	4	1	2	1	1	8	10	0	70.288	0	208.14	0	6.4	18.7
		sp|P14151|LYAM1_HUMAN	LYAM1	0	1	1	1	1	0	0	0	0	0	0	1	0	1	0	0	0	1	0	0	0	0	0	1	0	0	0	0	0	0	0	0	1	0	0	0	0	0	0	0	42.187	0	22.488	0	2.4	4.6
		sp|P14543|NID1_HUMAN	NID1	0	0	0	0	0	1	0	0	0	1	1	0	0	0	1	0	0	0	0	0	0	0	0	0	2	0	0	0	0	0	0	0	0	0	0	0	0	0	0	0	136.38	0.0050378	1.9914	0	0	0
		sp|P14618|KPYM_HUMAN	KPYM	1	1	1	0	0	0	0	0	0	0	0	0	0	1	0	1	1	0	0	0	0	0	1	0	0	0	0	0	0	3	0	0	1	0	0	0	0	1	1	0	57.936	0	29.104	2.6	4.7	3
		sp|P14625|ENPL_HUMAN	ENPL	0	2	1	0	1	0	2	1	0	1	0	0	0	0	1	2	1	0	0	1	0	0	2	2	0	0	0	0	0	0	1	1	2	0	1	1	1	6	3	1	92.468	0	18.296	0	2.7	1.5
		sp|P15090|FABP4_HUMAN	FABP4	0	0	0	0	0	0	0	0	0	0	0	0	0	1	0	0	0	0	0	0	0	0	0	0	0	0	0	0	0	0	0	0	0	0	0	0	0	0	0	0	14.719	0	3.337	0	0	0
		sp|P15144|AMPN_HUMAN	AMPN	0	0	0	1	1	0	0	0	0	0	0	1	4	0	3	3	1	0	0	0	0	0	2	0	0	0	0	0	0	2	0	0	0	4	0	0	0	0	0	0	109.54	0	38.054	0	0	0
		sp|P15151|PVR_HUMAN	PVR	0	1	1	0	1	0	0	1	0	0	0	0	0	1	2	2	1	0	0	0	0	0	0	0	0	0	0	0	0	0	1	0	1	0	0	0	0	0	0	0	45.302	0	15.091	0	2.9	1.7
		sp|P15291|B4GT1_HUMAN	B4GT1	0	0	0	0	0	0	0	0	0	1	0	0	0	0	1	1	0	0	2	0	0	0	0	0	0	0	0	0	2	0	0	0	0	0	0	0	1	0	0	0	43.92	0	22.262	0	0	0
		sp|P15814|IGLL1_HUMAN	IGLL1	0	0	0	0	1	1	1	1	1	0	0	0	0	0	0	0	0	0	0	0	1	0	0	0	0	1	0	0	0	0	0	0	0	0	0	1	0	0	0	0	22.963	0	15.602	0	0	0
		sp|P16070|CD44_HUMAN	CD44	1	0	2	1	1	2	1	1	1	1	1	1	0	1	1	2	2	1	1	1	0	1	1	1	0	1	1	1	1	1	1	1	1	1	1	1	0	2	1	1	81.537	0	6.5219	1.6	0	3
		sp|P17936|IBP3_HUMAN	IBP3	0	0	0	0	1	1	0	1	1	0	0	1	0	1	1	1	0	0	1	1	0	1	0	1	0	1	1	1	1	1	0	0	0	1	0	0	0	0	1	0	31.674	0	4.1937	0	0	0
		sp|P18065|IBP2_HUMAN	IBP2	0	0	0	1	0	0	0	1	0	0	0	0	0	0	1	0	1	0	1	2	0	0	0	0	0	0	1	1	2	1	2	1	0	0	0	0	0	3	0	0	34.814	0	5.5105	0	0	0
		sp|P18206|VINC_HUMAN	VINC	0	2	1	1	1	1	1	2	1	0	1	1	1	1	1	1	3	1	1	1	1	0	1	0	0	0	0	0	0	2	0	0	0	1	1	0	1	3	4	1	123.8	0	34.676	0	4.2	2.5
		sp|P19320|VCAM1_HUMAN	VCAM1	0	2	2	4	2	3	1	2	1	3	1	0	0	0	2	3	1	1	3	2	1	0	1	2	0	1	0	1	2	1	3	4	5	1	2	0	2	9	2	2	81.275	0	53.103	0	4.5	4.5
		sp|P20774|MIME_HUMAN	MIME	0	0	1	0	0	0	1	2	0	0	0	0	0	0	1	0	0	2	1	1	0	0	0	1	1	0	0	0	0	0	1	1	0	0	0	0	0	0	0	0	33.922	0	12.254	0	0	6.4
		sp|P22314|UBA1_HUMAN	UBA1	0	0	0	0	0	0	0	0	0	0	0	0	0	0	0	0	0	0	0	0	0	0	0	0	0	0	0	0	0	0	0	0	0	0	1	0	0	0	0	0	117.85	1	-2	0	0	0
		sp|P22692|IBP4_HUMAN	IBP4	0	0	1	1	0	1	0	1	0	1	0	0	0	1	1	1	0	0	1	0	0	0	1	0	1	0	0	0	0	1	0	0	1	0	1	0	0	2	0	0	27.934	0	32.52	0	0	5.4
		sp|P22891|PROZ_HUMAN	PROZ	1	1	3	3	6	3	2	2	3	2	2	0	2	3	2	3	3	0	0	0	0	1	1	0	0	1	2	2	1	2	0	1	1	0	1	1	0	0	2	1	44.743	0	192.83	4.2	2.5	8.8
		sp|P22897|MRC1_HUMAN	MRC1	0	0	0	0	0	0	0	0	0	1	0	0	0	0	2	3	2	0	0	0	0	0	0	0	0	0	0	0	0	1	0	0	0	0	0	0	3	3	1	0	166.01	0	12.243	0	0	0
		sp|P23083|HV102_HUMAN	HV102	0	0	0	0	0	0	0	0	1	1	1	1	0	1	1	1	1	0	0	0	1	0	0	0	0	1	0	1	0	0	1	1	0	1	2	0	0	1	1	0	13.085	0	9.9919	0	0	0
		sp|P23141|EST1_HUMAN	EST1	0	0	0	0	0	0	0	0	0	0	0	0	0	0	1	0	0	0	0	0	0	0	0	0	0	0	0	0	0	0	0	0	0	0	0	0	0	9	0	0	62.52	0	12.303	0	0	0
		sp|P24821|TENA_HUMAN	TENA	0	1	0	0	0	0	0	0	0	0	0	0	0	0	1	0	0	0	0	0	0	0	1	0	2	0	0	0	1	0	0	0	0	1	0	0	2	8	0	0	240.85	0	18.642	0	1.1	0
		sp|P25787|PSA2_HUMAN	PSA2	0	0	0	0	0	0	0	0	0	0	0	0	0	0	0	0	0	0	0	0	0	0	0	0	0	0	0	0	0	0	0	0	0	0	0	0	0	0	1	0	25.898	0	25.068	0	0	0
		sp|P26022|PTX3_HUMAN	PTX3	0	0	0	0	0	0	0	0	0	0	0	0	0	0	0	0	0	0	0	0	0	1	0	0	0	0	1	0	0	0	0	0	0	0	0	0	0	0	0	0	41.975	0	4.5925	0	0	0
		sp|P26927|HGFL_HUMAN;sp|Q2TV78|MST1L_HUMAN	HGFL	1	3	3	0	1	1	1	5	2	7	7	1	0	2	3	2	1	0	1	2	0	2	1	3	5	2	3	7	3	3	4	3	2	4	4	2	4	2	5	2	80.319	0	38.934	4.1	6.6	7.2
		sp|P27797|CALR_HUMAN	CALR	0	0	0	0	0	0	0	0	0	0	0	0	0	0	0	0	0	0	0	0	0	0	0	0	0	0	0	0	0	0	0	0	0	0	0	0	0	1	0	0	48.141	0	4.1175	0	0	0
		sp|P29401|TKT_HUMAN	TKT	1	1	0	0	1	0	0	0	0	0	0	1	0	0	1	2	1	0	1	1	0	0	2	0	0	0	0	0	0	0	0	0	0	0	0	0	0	1	1	1	67.877	0	10.847	2.7	3	0
		sp|P30043|BLVRB_HUMAN	BLVRB	0	0	0	0	0	0	0	0	0	0	1	0	0	0	0	0	0	0	0	0	0	0	0	0	0	0	0	0	0	0	0	0	0	0	0	0	0	0	0	0	22.119	0.0096852	1.5954	0	0	0
		sp|P30101|PDIA3_HUMAN	PDIA3	0	0	0	0	0	0	0	0	0	0	0	0	0	0	0	0	0	1	0	0	0	0	0	0	0	0	0	0	0	0	0	0	0	0	0	0	0	0	0	0	56.782	0	5.1321	0	0	0
		sp|P31949|S10AB_HUMAN	S10AB	0	0	0	1	1	1	1	1	0	0	0	0	0	1	0	0	1	0	0	0	0	1	1	1	0	1	0	0	0	1	1	0	0	0	1	0	0	0	0	1	11.74	0	31.827	0	0	0
		sp|P33151|CADH5_HUMAN	CADH5	1	2	1	1	0	0	0	0	1	0	1	1	2	2	1	1	1	0	1	1	0	1	0	1	0	1	1	1	0	1	0	1	0	1	1	0	0	3	1	1	87.527	0	12.714	2	3.3	1.3
		sp|P36222|CH3L1_HUMAN	CH3L1	2	0	0	0	1	0	0	0	0	0	0	0	0	1	4	1	0	0	0	0	0	5	0	1	0	0	0	0	0	0	7	1	0	0	0	3	2	3	0	3	42.625	0	19.416	6	0	0
		sp|P39060|COIA1_HUMAN	COIA1	0	0	0	0	1	1	1	1	0	0	1	1	0	1	1	1	0	1	0	0	2	1	1	0	1	1	0	0	1	0	1	1	0	0	1	1	0	0	0	0	178.19	0	7.4207	0	0	0
		sp|P40197|GPV_HUMAN	GPV	0	0	0	0	0	0	0	0	0	0	0	0	0	0	0	0	0	0	0	0	0	0	0	0	0	0	0	0	0	0	0	0	0	0	1	0	0	0	0	0	60.958	0	6.7894	0	0	0
		sp|P41159|LEP_HUMAN	LEP	0	0	0	0	0	0	0	0	0	0	0	0	0	0	0	0	0	0	2	0	0	0	0	0	0	0	0	0	0	0	0	0	0	0	0	0	0	0	0	0	18.64	0.0096154	1.4195	0	0	0
		sp|P41222|PTGDS_HUMAN	PTGDS	0	0	0	0	0	0	0	0	0	0	0	0	0	0	0	0	0	0	0	0	0	0	0	0	0	0	0	0	0	0	0	0	1	0	1	0	0	0	0	0	21.029	0	15.06	0	0	0
		sp|P42785|PCP_HUMAN	PCP	0	0	0	0	0	0	0	0	0	0	0	0	0	0	0	0	0	0	0	0	0	0	0	0	0	0	0	0	1	0	0	0	0	0	0	0	0	0	0	0	55.799	0	2.6073	0	0	0
		sp|P48740|MASP1_HUMAN	MASP1	0	2	3	1	1	1	2	2	1	1	1	3	0	1	0	5	3	0	2	2	2	1	2	3	0	0	2	4	4	2	0	1	2	2	1	0	2	4	1	0	79.246	0	138.05	0	7.3	7.7
		sp|P49913|CAMP_HUMAN	CAMP	0	0	0	2	1	1	1	1	2	1	1	1	0	0	0	0	0	0	0	1	0	1	1	0	0	0	0	0	1	0	0	1	1	0	1	0	0	1	1	1	19.301	0	3.9732	0	0	0
		sp|P54108|CRIS3_HUMAN	CRIS3	1	1	2	2	2	0	0	1	0	1	1	1	1	0	1	1	0	1	1	1	0	1	1	1	0	1	1	1	1	0	1	1	1	1	1	1	1	2	1	1	27.63	0	142.22	3.7	8.6	12.2
		sp|P55056|APOC4_HUMAN	APOC4	0	0	2	0	2	2	1	3	3	1	2	0	2	3	1	3	3	4	3	3	4	1	1	1	0	1	3	2	3	4	1	1	1	2	2	1	0	2	3	2	14.553	0	55.556	0	0	15
		sp|P55058|PLTP_HUMAN	PLTP	1	1	3	1	5	3	3	5	5	5	4	1	6	3	4	5	3	1	5	5	5	4	4	5	1	1	4	4	4	6	4	3	4	1	3	6	1	8	6	3	54.739	0	136.45	4.5	3	7.9
		sp|P55103|INHBC_HUMAN	INHBC	0	0	0	0	0	0	0	0	0	0	0	0	0	0	0	0	0	0	3	0	0	0	0	0	0	0	0	1	0	0	0	0	0	0	0	0	0	0	0	0	38.237	0.0074813	1.9428	0	0	0
		sp|P55290|CAD13_HUMAN	CAD13	0	0	0	0	0	0	0	0	0	0	0	0	0	1	0	0	0	0	0	0	0	1	0	0	0	0	0	0	0	0	0	0	0	0	0	0	0	0	0	0	78.286	0	17.578	0	0	0
		sp|P59666|DEF3_HUMAN;sp|P59665|DEF1_HUMAN	DEF3	0	0	0	0	0	0	0	0	0	0	0	0	0	0	1	1	0	0	0	0	0	0	1	1	1	0	0	0	0	0	0	1	0	0	0	0	1	0	0	0	10.245	0	7.3534	0	0	0
		sp|P60985|KTDAP_HUMAN	KTDAP	0	0	0	1	1	1	0	1	1	1	1	1	1	1	1	1	0	0	0	0	1	0	1	0	0	0	0	0	1	0	0	0	0	1	0	0	0	0	1	0	11.05	0	32.47	0	0	0
		sp|P61626|LYSC_HUMAN	LYSC	2	2	3	2	4	4	1	3	2	2	3	3	1	4	5	3	5	5	4	2	3	3	3	5	5	4	2	4	4	5	3	4	3	3	4	1	2	5	3	2	16.537	0	156.62	25	23	33.8
		sp|P62258|1433E_HUMAN	1433E	0	0	0	0	0	0	0	0	0	0	0	0	0	0	0	0	0	0	0	0	0	0	0	0	0	0	0	0	0	0	0	0	0	0	0	0	0	1	0	0	29.174	0	2.3982	0	0	3.9
		sp|P63104|1433Z_HUMAN	1433Z	1	1	0	1	0	0	1	0	0	0	0	0	0	0	1	0	0	0	1	1	1	0	2	1	0	0	0	0	1	1	0	0	1	1	0	0	0	2	2	0	27.745	0	11.387	7.3	7.3	4.1
		sp|P68133|ACTS_HUMAN;sp|P68032|ACTC_HUMAN;sp|P63267|ACTH_HUMAN;sp|P62736|ACTA_HUMAN	ACTS	0	1	1	1	1	1	0	1	1	1	1	1	0	1	1	1	1	0	1	1	1	1	1	0	1	0	0	0	0	1	0	1	0	0	0	0	1	1	1	1	42.051	0	56.19	0	7.2	10.1
		sp|P69892|HBG2_HUMAN;sp|P69891|HBG1_HUMAN	HBG2	0	0	0	0	2	0	0	0	2	0	0	0	0	0	0	0	0	0	0	0	0	2	0	3	1	0	0	0	0	1	0	0	0	0	0	0	0	0	0	0	16.126	0	4.7907	6.8	6.8	6.8
		sp|P80188|NGAL_HUMAN	NGAL	0	0	0	0	0	0	0	0	0	0	0	0	0	0	2	1	0	0	0	0	0	0	0	0	0	0	0	0	0	0	0	2	0	0	0	0	3	2	0	0	22.588	0	64.051	0	0	0
		sp|P80511|S10AC_HUMAN	S10AC	0	0	0	0	0	0	0	0	0	0	0	0	0	0	0	0	1	0	0	0	0	0	0	0	0	0	0	0	0	3	0	0	0	0	0	0	0	0	0	0	10.575	0	10.751	0	0	0
		sp|P98160|PGBM_HUMAN	PGBM	0	0	0	0	0	0	0	0	0	0	0	0	0	0	1	0	0	1	0	0	1	0	0	0	0	0	0	0	1	0	0	0	0	0	0	0	0	0	0	0	468.83	0.0072816	1.7038	0	0	0
		sp|Q01638|ILRL1_HUMAN	ILRL1	0	0	0	0	0	0	0	0	0	0	0	0	0	0	1	0	0	0	0	0	0	0	0	0	0	0	0	0	0	0	0	0	0	0	0	0	0	1	0	0	63.357	0	12.416	0	0	0
		sp|Q02818|NUCB1_HUMAN	NUCB1	0	0	0	0	0	0	0	0	0	0	0	0	0	0	0	0	0	0	0	0	0	0	0	0	0	0	0	1	1	0	0	0	1	0	0	0	0	0	0	0	53.879	0.0095694	1.4025	0	0	0
		sp|Q02985|FHR3_HUMAN	FHR3	0	0	1	0	0	0	1	3	1	1	1	0	1	0	0	0	0	1	1	1	2	1	2	1	2	2	0	0	1	1	1	1	2	1	1	0	0	0	0	1	37.323	0	138.3	3	3	6.1
		sp|Q03591|FHR1_HUMAN	FHR1	1	0	1	0	1	1	1	0	1	0	0	2	0	1	0	1	0	0	0	0	0	0	0	0	0	0	0	1	0	0	0	0	0	0	0	0	0	0	0	1	37.65	0	234.53	33.9	43.6	45.5
		sp|Q04756|HGFA_HUMAN;CON__ENSEMBL:ENSBTAP00000023055	HGFA	0	1	2	2	3	1	1	2	1	3	2	1	1	1	0	0	0	2	2	1	2	2	0	2	0	1	3	1	1	1	2	2	1	0	2	2	1	1	1	3	70.681	0	47.262	0	1.7	4.6
		sp|Q06141|REG3A_HUMAN	REG3A	0	0	0	0	0	0	0	0	0	0	0	1	0	0	0	0	0	0	0	0	0	0	1	0	0	0	0	0	1	0	0	0	0	0	0	0	0	0	0	0	19.395	0	5.811	0	0	0
		sp|Q08830|FGL1_HUMAN	FGL1	1	4	2	3	4	6	4	3	4	6	4	5	2	2	5	4	2	5	5	6	2	1	3	5	7	0	0	7	8	4	2	4	5	3	4	4	4	3	2	3	36.379	0	323.31	2.9	13.5	7.1
		sp|Q12805|FBLN3_HUMAN	FBLN3	0	4	6	5	2	7	2	7	1	4	6	5	3	3	7	5	7	3	3	4	9	3	5	4	10	3	3	5	6	4	4	7	7	2	10	2	3	6	4	2	54.64	0	323.31	0	12.8	20.5
		sp|Q13103|SPP24_HUMAN	SPP24	0	1	0	0	0	0	0	0	1	0	0	0	0	0	0	0	0	0	0	0	0	1	0	0	0	1	1	0	0	0	1	0	0	1	1	0	0	0	0	0	24.337	0.0074074	1.9041	0	5.7	0
		sp|Q13201|MMRN1_HUMAN	MMRN1	0	1	3	4	0	2	0	0	1	0	0	0	0	0	2	0	2	0	0	0	0	0	0	0	0	0	0	0	0	2	0	0	0	0	2	0	0	0	1	0	138.11	0	20.09	0	2.1	4.4
		sp|Q14126|DSG2_HUMAN	DSG2	0	0	0	0	0	0	0	0	0	0	0	0	0	0	0	0	0	0	0	0	1	0	0	0	0	0	0	0	0	0	0	0	0	0	0	0	0	0	0	0	122.29	0	13.547	0	0	0
		sp|Q14152|EIF3A_HUMAN	EIF3A	0	0	0	0	0	0	0	0	0	0	0	0	0	0	1	0	0	0	0	0	0	0	1	0	0	0	0	0	0	0	0	0	0	0	0	0	0	0	0	1	166.57	1	-2	0	0	0
		sp|Q14515|SPRL1_HUMAN	SPRL1	0	0	0	0	0	0	0	0	0	0	0	0	0	0	0	0	0	0	1	0	0	0	0	1	0	0	0	0	0	0	0	0	0	0	1	0	0	0	0	0	75.207	0	5.21	0	0	0
		sp|Q15063|POSTN_HUMAN	POSTN	0	0	0	0	0	0	0	0	0	0	0	0	0	0	0	0	0	0	0	0	1	0	0	0	0	1	0	0	0	3	0	0	0	0	1	0	0	0	2	0	93.313	0	4.6709	0	0	0
		sp|Q15166|PON3_HUMAN	PON3	1	1	1	0	1	0	1	1	1	1	1	1	0	1	0	0	0	1	1	1	0	1	1	0	0	1	1	1	1	0	1	0	0	0	0	0	0	0	0	0	39.607	0	24.302	8.5	8.5	8.5
		sp|Q15485|FCN2_HUMAN	FCN2	0	3	4	5	2	1	5	3	0	2	4	4	2	3	3	5	6	1	2	2	1	2	4	3	2	1	3	5	3	5	0	0	3	3	2	3	2	4	4	3	34.001	0	203.04	0	16.6	16.6
		sp|Q15848|ADIPO_HUMAN	ADIPO	0	1	1	1	1	1	1	1	1	0	0	1	0	0	0	1	1	1	0	1	0	0	1	0	0	0	0	0	1	0	1	1	1	1	1	1	1	1	1	1	26.413	0	133.83	0	6.1	6.1
		sp|Q16270|IBP7_HUMAN	IBP7	0	0	0	0	1	0	0	0	0	0	0	0	0	0	0	0	0	0	0	0	0	0	0	0	0	0	0	0	0	0	0	0	0	0	0	0	0	1	0	0	29.13	0	2.1512	0	0	0
		sp|Q16610|ECM1_HUMAN	ECM1	1	2	4	4	6	3	1	1	5	1	2	0	2	5	5	2	2	9	2	3	14	6	1	3	10	5	4	3	5	6	4	0	5	2	4	4	4	6	4	3	60.673	0	159.39	2.8	3.7	10.9
		sp|Q16706|MA2A1_HUMAN	MA2A1	0	1	0	1	0	0	0	0	1	1	1	0	0	1	0	0	0	0	0	1	1	0	0	0	0	0	0	0	0	0	0	0	0	0	1	1	0	0	1	1	131.14	0.0074442	1.9197	0	1.3	0
		sp|Q16851|UGPA_HUMAN	UGPA	0	0	0	0	0	0	0	0	1	0	0	0	0	0	0	0	0	1	0	0	0	0	0	0	0	0	1	0	0	0	0	0	0	0	0	0	0	1	0	0	56.94	0	8.1279	0	0	0
		sp|Q6EMK4|VASN_HUMAN	VASN	1	1	1	2	1	1	1	1	1	1	1	1	2	1	1	3	2	0	1	1	1	1	2	1	1	2	1	1	1	2	1	1	1	1	3	0	0	1	2	1	71.712	0	14.065	4.2	4.2	4.2
		sp|Q6P387|CP046_HUMAN	CP046	1	1	0	1	1	0	1	1	0	1	1	1	0	0	0	1	1	0	1	0	0	1	0	1	1	1	1	1	1	1	1	0	1	0	1	0	0	1	1	1	43.417	0	2.7121	2.5	2.5	0
		sp|Q6UXB8|PI16_HUMAN	PI16	0	0	0	0	1	1	1	2	0	0	0	0	0	1	0	0	0	0	0	0	0	0	0	0	0	0	0	0	0	0	1	0	0	0	0	0	0	0	0	0	49.471	0	4.7549	0	0	0
		sp|Q7Z5M8|AB12B_HUMAN	AB12B	1	1	1	0	1	1	0	1	1	1	1	1	1	1	0	1	1	1	1	0	1	1	1	1	1	0	0	1	1	1	1	1	1	1	1	0	1	1	1	1	40.776	0.0072993	1.7582	1.7	1.7	1.7
		sp|Q86U17|SPA11_HUMAN	SPA11	0	1	1	0	0	0	0	0	0	0	0	0	0	0	0	0	1	0	0	0	0	0	0	0	0	0	0	0	0	1	0	0	1	0	1	0	0	0	0	0	46.989	0	2.4411	0	3.8	3.3
		sp|Q86UD1|OAF_HUMAN	OAF	0	0	1	2	0	0	0	1	0	1	1	1	0	1	1	2	1	0	0	1	2	0	1	1	0	0	1	1	2	2	0	0	0	2	1	0	1	0	1	0	30.688	0	6.5247	0	0	6.2
		sp|Q86VB7|C163A_HUMAN	C163A	0	0	0	0	0	0	0	0	0	0	0	0	1	0	1	2	1	0	0	0	0	0	0	0	0	0	0	0	0	0	0	0	0	0	0	0	0	1	0	0	125.45	0	14.323	0	0	0
		sp|Q8IYE1|CCD13_HUMAN	CCD13	0	0	0	0	0	0	0	0	1	0	0	0	0	0	0	0	0	0	0	0	1	0	1	0	1	1	0	0	0	0	0	0	0	0	0	0	0	0	0	0	80.883	1	-2	0	0	0
		sp|Q8N7X0|ADGB_HUMAN	ADGB	0	0	0	0	0	0	0	0	0	0	0	0	0	0	0	1	0	0	0	0	0	0	0	0	0	0	0	0	1	0	0	0	0	0	0	0	0	0	0	0	189.71	1	-2	0	0	0
		sp|Q8NBP7|PCSK9_HUMAN	PCSK9	0	0	0	0	0	1	0	1	0	0	0	1	0	0	0	1	0	0	1	1	0	0	1	2	0	0	0	1	1	0	0	1	0	0	0	0	0	1	0	0	74.285	0	2.4209	0	0	0
		sp|Q8NBS9|TXND5_HUMAN	TXND5	0	0	0	0	0	0	0	0	0	0	0	0	0	0	0	0	0	0	0	0	0	0	0	0	0	0	0	0	0	1	0	0	0	0	0	0	0	1	0	0	47.628	0	5.1032	0	0	0
		sp|Q8NEP3|DAAF1_HUMAN	DAAF1	0	0	0	0	0	0	0	0	0	0	0	0	0	0	0	0	0	0	0	0	0	0	0	0	0	0	0	0	0	0	0	0	0	0	1	0	0	0	0	0	80.025	0	2.2212	0	0	0
		sp|Q8NEV4|MYO3A_HUMAN	MYO3A	1	0	1	1	1	1	0	0	1	0	0	1	0	1	1	0	0	1	1	1	1	1	0	1	1	1	0	0	0	1	0	0	1	1	1	0	1	1	1	0	186.21	0	2.209	0.7	0	0.7
		sp|Q8NFP0|PXT1_HUMAN	PXT1	0	0	0	0	0	0	1	1	0	0	0	0	0	0	0	1	0	0	0	0	0	0	0	0	0	0	0	0	0	0	0	0	0	0	0	0	0	0	0	0	16.022	0.0095465	1.4004	0	0	0
		sp|Q8WWZ8|OIT3_HUMAN	OIT3	0	0	0	0	0	0	0	0	0	0	0	0	0	0	1	0	0	0	0	0	0	0	0	0	3	0	0	1	0	0	0	0	0	0	0	0	0	0	0	0	60.021	0	31.832	0	0	0
		sp|Q92820|GGH_HUMAN	GGH	1	0	0	0	0	0	0	0	0	0	0	0	0	0	0	0	0	0	0	0	0	0	0	0	0	0	0	0	1	0	0	0	0	0	0	0	1	0	0	0	35.964	0	2.6963	4.7	0	0
		sp|Q92954|PRG4_HUMAN	PRG4	3	4	7	6	7	5	6	6	5	3	2	3	2	4	3	3	4	6	5	5	3	2	2	3	2	2	3	8	8	3	3	2	5	4	2	2	1	5	2	6	151.06	0	205.17	4.5	4.3	8.8
		sp|Q96QR1|SG3A1_HUMAN	SG3A1	1	1	0	1	1	1	0	1	1	0	0	1	0	1	0	0	0	1	0	0	0	0	0	0	0	0	0	0	0	0	1	1	1	1	1	0	0	0	0	1	10.1	0	17.012	29.8	29.8	0
		sp|Q99969|RARR2_HUMAN	RARR2	0	0	0	0	0	0	0	1	0	0	1	2	1	1	1	1	0	0	0	0	1	0	0	0	1	0	0	0	1	0	0	1	0	0	1	0	0	1	1	0	18.617	0	13.255	0	0	0
		sp|Q9BTY2|FUCO2_HUMAN	FUCO2	0	0	0	0	0	0	0	0	0	0	0	0	0	0	0	0	0	0	0	1	0	0	0	0	0	0	0	0	0	0	0	0	0	0	0	0	0	0	0	0	54.066	0	22.63	0	0	0
		sp|Q9BWP8|COL11_HUMAN	COL11	1	1	1	0	1	0	0	0	0	0	0	0	0	1	0	0	0	0	0	0	0	0	0	0	0	1	0	1	0	0	0	1	0	0	0	0	1	2	2	0	28.665	0	124.79	6.3	6.3	6.3
		sp|Q9BXR6|FHR5_HUMAN	FHR5	0	1	2	0	1	2	1	0	0	1	0	4	2	0	3	4	6	0	0	1	0	0	5	0	2	1	0	10	9	3	0	3	3	3	0	0	2	3	1	0	64.419	0	104.22	2.3	4	5.8
		sp|Q9BYE9|CDHR2_HUMAN	CDHR2	0	0	0	0	0	0	0	0	0	0	0	0	0	0	3	2	2	0	0	0	0	0	0	0	0	0	0	0	0	5	0	0	0	1	0	0	1	0	0	0	141.54	0	12.473	0	0	0
		sp|Q9H0J4|QRIC2_HUMAN	QRIC2	1	0	0	0	0	0	0	0	0	1	0	0	0	0	0	0	0	0	0	0	0	0	0	0	0	0	0	0	1	0	0	0	0	0	0	0	0	0	1	0	180.82	1	-2	0.8	0	0
		sp|Q9HD89|RETN_HUMAN	RETN	0	0	0	0	0	0	0	0	0	0	0	0	0	0	1	0	0	0	0	0	0	0	0	0	0	0	0	0	0	0	0	0	0	0	0	0	0	0	0	0	11.419	0	3.1745	0	0	0
		sp|Q9HDC9|APMAP_HUMAN	APMAP	2	2	1	1	0	0	0	0	1	0	0	0	0	0	0	0	0	0	0	1	0	1	0	0	0	4	0	0	0	1	2	1	2	1	0	3	2	1	4	1	46.48	0	14.594	4.3	5	2.2
		sp|Q9NPY3|C1QR1_HUMAN	C1QR1	0	0	0	0	0	0	0	0	0	0	0	0	0	0	0	0	1	0	0	0	0	0	0	0	0	0	0	0	0	0	0	0	0	0	0	0	0	0	0	0	68.559	0	2.2907	0	0	0
		sp|Q9NT68|TEN2_HUMAN	TEN2	1	1	0	1	0	0	1	0	0	0	0	0	1	0	0	1	0	0	0	0	0	0	0	0	0	0	0	0	0	0	0	0	0	0	0	0	0	0	0	0	307.78	0.007335	1.8067	0.5	0.5	0
		sp|Q9NZP8|C1RL_HUMAN	C1RL	1	1	4	1	1	3	4	3	1	3	2	3	1	1	2	2	4	1	3	3	1	1	2	2	2	1	1	2	1	2	2	4	2	2	3	1	2	1	2	1	53.498	0	91.649	1.8	4.7	10.7
		sp|Q9UBX5|FBLN5_HUMAN	FBLN5	0	0	0	0	0	0	0	0	0	0	0	0	0	0	1	0	0	1	0	0	3	0	0	0	3	0	0	0	1	0	0	0	0	0	0	0	0	0	0	0	50.18	0	95.108	0	0	0
		sp|Q9UDX3|S14L4_HUMAN	S14L4	0	1	1	1	0	0	0	0	0	0	0	0	0	0	0	0	0	0	1	0	0	0	0	0	0	0	0	0	0	0	0	0	0	0	0	0	0	0	0	0	46.643	1	-2	0	3.9	3.9
		sp|Q9UJJ9|GNPTG_HUMAN	GNPTG	0	0	0	1	0	0	0	0	0	0	0	0	0	0	0	0	0	0	0	0	0	0	0	0	0	0	0	0	0	0	0	0	0	0	0	0	0	1	0	0	33.973	0	5.0058	0	0	0
		sp|Q9UJY5|GGA1_HUMAN	GGA1	1	1	1	1	1	1	1	1	1	1	1	1	1	1	1	1	1	1	1	1	1	1	1	1	1	1	1	1	1	1	1	0	1	1	0	1	1	1	1	1	70.383	0	2.4138	1.4	1.4	1.4
		sp|Q9UNW1|MINP1_HUMAN	MINP1	0	1	1	1	0	1	0	1	1	0	1	1	0	1	0	0	1	0	0	0	0	0	1	0	0	0	1	0	1	1	0	0	0	0	0	0	0	0	0	1	55.051	0	16.202	0	3.1	3.1
		sp|Q9Y279|VSIG4_HUMAN	VSIG4	0	0	0	0	0	0	0	0	0	0	0	0	0	0	0	0	0	0	0	0	0	0	0	0	0	0	0	0	0	0	0	0	0	0	0	0	1	2	0	0	43.987	0	6.0892	0	0	0
		sp|Q9Y490|TLN1_HUMAN	TLN1	0	2	1	1	0	1	0	1	0	0	2	0	1	0	1	1	1	0	1	1	0	1	1	1	1	0	0	1	1	1	1	1	1	1	1	1	0	0	0	1	269.76	0	7.2178	0	1.8	0.8
		sp|Q9Y4L1|HYOU1_HUMAN	HYOU1	0	0	0	0	0	1	0	0	0	0	0	0	0	0	0	1	0	0	0	0	0	0	0	0	0	0	0	0	0	1	0	0	0	0	0	0	0	0	0	0	111.33	0	9.273	0	0	0
		sp|Q9Y5B8|NDK7_HUMAN	NDK7	0	0	0	0	0	0	0	1	0	0	0	0	0	0	0	0	0	0	0	0	0	0	0	0	0	0	0	0	0	0	0	0	0	0	0	0	0	0	0	0	42.491	0.0073529	1.859	0	0	0
		sp|Q9Y5C1|ANGL3_HUMAN	ANGL3	0	1	0	1	0	0	2	0	0	0	1	1	1	0	0	0	0	0	1	1	0	0	0	1	0	0	0	0	0	0	0	0	1	0	0	0	0	1	0	0	53.637	0	7.4682	0	2.6	0
		sp|Q9Y6R7|FCGBP_HUMAN	FCGBP	0	2	0	3	1	1	0	2	1	0	2	0	2	0	0	2	11	0	0	1	0	5	2	15	2	9	0	4	6	12	3	2	5	1	10	0	7	15	11	0	572.01	0	323.31	0	1.4	0
		sp|Q9Y6Z7|COL10_HUMAN	COL10	0	0	0	0	0	0	0	0	0	0	0	0	0	0	0	0	0	0	0	0	0	0	0	0	0	0	0	0	0	0	0	0	0	0	0	0	0	1	0	0	30.705	0	2.5192	0	0	0
[truncated: 77 more columns]

## Sheet: Supplementary Table 3_2
Table S3-Plasma proteome search result
Majority protein IDs	Gene Names	LFQ Intensity P1T1	LFQ Intensity P1T2	LFQ Intensity P1T3	LFQ Intensity P1T4	LFQ Intensity P2T1	LFQ Intensity P2T2	LFQ Intensity P2T3	LFQ Intensity P2T4	LFQ Intensity P3T1	LFQ Intensity P3T2	LFQ Intensity P3T3	LFQ Intensity P3T4	LFQ Intensity P4T1	LFQ Intensity P4T2	LFQ Intensity P4T3	LFQ Intensity P4T4	LFQ Intensity P5T1	LFQ Intensity P5T2	LFQ Intensity P5T3	LFQ Intensity P5T4	LFQ Intensity P6T1	LFQ Intensity P6T2	LFQ Intensity P6T3	LFQ Intensity P6T4	LFQ Intensity P7T1	LFQ Intensity P7T2	LFQ Intensity P7T3	LFQ Intensity P7T4	LFQ Intensity P8T1	LFQ Intensity P8T2	LFQ Intensity P8T3	LFQ Intensity P8T4	LFQ Intensity P9T1	LFQ Intensity P9T2	LFQ Intensity P9T3	LFQ Intensity P9T4	LFQ Intensity P10T1	LFQ Intensity P10T2	LFQ Intensity P10T3	LFQ Intensity P10T4
CON__P02768-1;sp|P02768|ALBU_HUMAN	ALBU	1114300000000	894180000000	797910000000	674050000000	905480000000	1045900000000	847950000000	693360000000	950000000000	892360000000	898340000000	774290000000	899740000000	795860000000	663020000000	588480000000	933280000000	725480000000	678300000000	773910000000	1009700000000	621070000000	677980000000	821780000000	861930000000	766280000000	757970000000	659830000000	1024500000000	972430000000	758960000000	855840000000	992560000000	787870000000	747530000000	660700000000	1207600000000	1029700000000	984990000000	706490000000
sp|P02787|TRFE_HUMAN	TRFE	385160000000	241390000000	212570000000	198380000000	270160000000	234450000000	227050000000	208780000000	362240000000	251250000000	248290000000	243950000000	314250000000	241710000000	220920000000	213240000000	351230000000	243910000000	217690000000	302320000000	343810000000	190320000000	193330000000	219240000000	276890000000	224990000000	225330000000	180450000000	305240000000	241380000000	156100000000	305330000000	288280000000	185040000000	150500000000	159460000000	323940000000	261270000000	238940000000	250080000000
sp|P02647|APOA1_HUMAN	APOA1	308620000000	183180000000	151610000000	154930000000	246980000000	183960000000	181130000000	164060000000	231050000000	174820000000	180670000000	194970000000	278670000000	227820000000	180400000000	165950000000	267130000000	215490000000	200350000000	172810000000	262010000000	83528000000	94150000000	165490000000	238950000000	210920000000	200500000000	192860000000	261830000000	228180000000	152660000000	242190000000	227230000000	153130000000	137320000000	161990000000	302940000000	272010000000	220370000000	177820000000
sp|P01009|A1AT_HUMAN	A1AT	282520000000	402970000000	385050000000	278980000000	298980000000	543300000000	543900000000	338070000000	243970000000	370830000000	348120000000	340850000000	237850000000	373660000000	383350000000	317220000000	247690000000	385470000000	342480000000	292900000000	246180000000	347750000000	399180000000	361530000000	210470000000	388870000000	331660000000	196530000000	269990000000	409350000000	370930000000	233700000000	295540000000	422870000000	406850000000	383020000000	324070000000	373340000000	425940000000	289560000000
sp|P01024|CO3_HUMAN	CO3	254780000000	279390000000	288200000000	328870000000	263580000000	273810000000	245920000000	255170000000	364350000000	300920000000	276840000000	296180000000	290990000000	359260000000	281010000000	335020000000	244030000000	290510000000	300980000000	396890000000	277130000000	345290000000	349520000000	285690000000	250540000000	266710000000	250450000000	287020000000	277120000000	288430000000	273400000000	300920000000	277320000000	297590000000	281260000000	261820000000	283460000000	288140000000	281380000000	316020000000
sp|P01023|A2MG_HUMAN	A2MG	218190000000	172140000000	195960000000	193290000000	234860000000	162980000000	191430000000	178830000000	404900000000	325940000000	353600000000	327170000000	217900000000	165630000000	157500000000	138420000000	344390000000	239990000000	235330000000	278480000000	210870000000	135640000000	140390000000	161300000000	184140000000	185750000000	165440000000	147710000000	334650000000	288790000000	161260000000	267850000000	216890000000	168130000000	147400000000	189620000000	371940000000	315680000000	315940000000	276250000000
sp|P02679|FIBG_HUMAN	FIBG	203680000000	301120000000	332130000000	261400000000	247750000000	296330000000	323340000000	178110000000	156140000000	282530000000	221750000000	292800000000	179050000000	251970000000	235980000000	229290000000	166370000000	223980000000	207660000000	204100000000	199630000000	393020000000	221530000000	225670000000	473990000000	218350000000	255020000000	537570000000	208830000000	238280000000	887630000000	292800000000	167070000000	272030000000	404790000000	227420000000	224500000000	231150000000	250270000000	204800000000
sp|P02671|FIBA_HUMAN	FIBA	189670000000	312110000000	367480000000	258470000000	209460000000	315570000000	321450000000	176980000000	170620000000	276190000000	243650000000	330560000000	209380000000	276870000000	267300000000	296610000000	170580000000	296500000000	276380000000	221340000000	235270000000	508320000000	310480000000	239680000000	540080000000	272200000000	299420000000	556730000000	222520000000	278530000000	1092900000000	296000000000	159240000000	280300000000	474250000000	272390000000	188040000000	259850000000	252020000000	224490000000
sp|P04114|APOB_HUMAN	APOB	162530000000	141120000000	111380000000	143270000000	143170000000	151060000000	166760000000	162170000000	198700000000	140070000000	126240000000	111250000000	207090000000	145200000000	157740000000	185610000000	238020000000	192100000000	219940000000	157070000000	231120000000	125810000000	170270000000	102770000000	143030000000	151540000000	125230000000	96672000000	204360000000	181190000000	104800000000	174430000000	283790000000	186200000000	181030000000	188500000000	109200000000	146060000000	153030000000	173570000000
sp|P02675|FIBB_HUMAN	FIBB	160240000000	236590000000	276520000000	177400000000	169980000000	186290000000	194360000000	116910000000	150320000000	194340000000	161940000000	215720000000	162070000000	212650000000	183990000000	182700000000	140270000000	187010000000	165080000000	181040000000	164260000000	305950000000	183200000000	169550000000	372540000000	180240000000	188890000000	374140000000	165210000000	176820000000	623230000000	200620000000	136760000000	169600000000	250460000000	165490000000	155940000000	139290000000	162490000000	139940000000
sp|P00738|HPT_HUMAN	HPT	149410000000	220270000000	218100000000	176900000000	177250000000	234050000000	202770000000	141130000000	129130000000	178730000000	135580000000	157240000000	96348000000	138910000000	173930000000	103350000000	93159000000	123610000000	128860000000	176530000000	55083000000	119920000000	169410000000	176300000000	69853000000	127990000000	131270000000	111840000000	53681000000	133020000000	64732000000	126770000000	52357000000	165430000000	136700000000	155980000000	98938000000	136870000000	139600000000	138250000000
sp|P0DOX5|IGG1_HUMAN;sp|P01857|IGHG1_HUMAN	IGG1	122050000000	96039000000	86309000000	86829000000	99792000000	89177000000	77537000000	91060000000	50372000000	74395000000	69409000000	73995000000	64839000000	66093000000	61119000000	39586000000	92031000000	55067000000	50944000000	67873000000	80614000000	65914000000	74973000000	98097000000	57190000000	53762000000	41060000000	47392000000	74750000000	68222000000	62949000000	122410000000	67911000000	51282000000	45413000000	68539000000	73802000000	68274000000	45273000000	118920000000
sp|P01011|AACT_HUMAN	AACT	93936000000	165890000000	163840000000	96146000000	124090000000	162100000000	303240000000	132030000000	69243000000	126800000000	109170000000	100880000000	94938000000	124230000000	120710000000	116140000000	81748000000	162600000000	139200000000	81411000000	68849000000	148900000000	155250000000	126280000000	72497000000	196840000000	179180000000	59531000000	80878000000	208410000000	163540000000	52757000000	88179000000	153180000000	164790000000	139590000000	88504000000	139050000000	157460000000	79497000000
sp|P02763|A1AG1_HUMAN	A1AG1	76784000000	92608000000	104530000000	57125000000	72120000000	108670000000	57224000000	72163000000	43252000000	71322000000	65588000000	66898000000	61683000000	93334000000	86452000000	76816000000	41850000000	72917000000	69012000000	78887000000	37320000000	84678000000	107670000000	91620000000	40631000000	86058000000	94686000000	48551000000	45413000000	86379000000	72320000000	52999000000	38757000000	105360000000	83370000000	82999000000	53233000000	60279000000	85434000000	51699000000
sp|P01876|IGHA1_HUMAN	IGHA1	56419000000	54457000000	49649000000	53852000000	23325000000	19868000000	35555000000	37384000000	35872000000	37804000000	37474000000	35052000000	32745000000	33115000000	27624000000	25920000000	52685000000	28884000000	27663000000	36735000000	13712000000	17255000000	20865000000	33105000000	15168000000	17516000000	14207000000	13285000000	25764000000	20581000000	16035000000	43252000000	24993000000	22800000000	22912000000	29701000000	26948000000	27507000000	23898000000	45405000000
sp|P00450|CERU_HUMAN	CERU	47318000000	55003000000	52046000000	55331000000	53257000000	53250000000	69469000000	38895000000	52904000000	60709000000	69453000000	52247000000	52880000000	56280000000	51555000000	56491000000	40364000000	54678000000	54302000000	50404000000	36264000000	64960000000	76910000000	63611000000	38105000000	54849000000	48643000000	42417000000	44143000000	55024000000	40261000000	38016000000	46105000000	62087000000	56393000000	52047000000	58773000000	57665000000	56213000000	43803000000
sp|P02790|HEMO_HUMAN	HEMO	44061000000	69034000000	69386000000	71859000000	86431000000	39820000000	90391000000	89166000000	72079000000	77857000000	83130000000	60578000000	76187000000	71219000000	65968000000	75678000000	67114000000	65880000000	63771000000	78709000000	74436000000	80349000000	81299000000	87179000000	53734000000	74070000000	74781000000	65902000000	81534000000	90834000000	82288000000	83888000000	81383000000	81927000000	66586000000	78508000000	103270000000	87881000000	95943000000	67871000000
sp|P02774|VTDB_HUMAN	VTDB	42726000000	44778000000	42936000000	37384000000	36206000000	69560000000	69305000000	49764000000	25657000000	39264000000	40748000000	30064000000	35625000000	36060000000	51140000000	39658000000	27754000000	33022000000	35662000000	40657000000	34872000000	46738000000	45130000000	51938000000	31518000000	37758000000	50794000000	36698000000	41022000000	42994000000	35339000000	38417000000	32885000000	65973000000	67549000000	48394000000	39106000000	42309000000	36339000000	49446000000
sp|P01860|IGHG3_HUMAN	IGHG3	35892000000	21802000000	37048000000	55332000000	10702000000	13783000000	15644000000	11536000000	24859000000	81573000000	98152000000	94855000000	18773000000	18590000000	15342000000	20665000000	28922000000	25485000000	21956000000	28910000000	13335000000	16622000000	24427000000	27423000000	42984000000	28001000000	30855000000	21151000000	16839000000	13176000000	10126000000	21917000000	12242000000	12810000000	12781000000	18132000000	15133000000	15782000000	13654000000	55443000000
sp|P00751|CFAB_HUMAN	CFAB	31830000000	37292000000	37172000000	38594000000	30652000000	40064000000	40678000000	28955000000	33399000000	28951000000	34984000000	29080000000	26274000000	31490000000	30959000000	41076000000	23060000000	39134000000	38441000000	31066000000	29019000000	50417000000	48457000000	33941000000	26310000000	36968000000	33763000000	20814000000	26031000000	30926000000	20932000000	18756000000	25038000000	41363000000	39130000000	30498000000	30881000000	34519000000	36206000000	27793000000
sp|P19823|ITIH2_HUMAN	ITIH2	28766000000	23084000000	17312000000	26479000000	29356000000	24419000000	20668000000	26518000000	37821000000	25093000000	26214000000	31000000000	39603000000	29251000000	22205000000	28714000000	37463000000	30312000000	30764000000	24902000000	39961000000	17813000000	16279000000	22557000000	36209000000	26299000000	26659000000	32760000000	32706000000	25503000000	11593000000	36097000000	45530000000	29277000000	25925000000	23012000000	29751000000	24769000000	22940000000	28721000000
sp|P06727|APOA4_HUMAN	APOA4	28209000000	10764000000	8604200000	7534000000	15982000000	37440000000	87694000000	37706000000	17888000000	14729000000	14802000000	20129000000	16259000000	35334000000	28402000000	31142000000	18965000000	21937000000	16575000000	22454000000	38087000000	14945000000	18521000000	43335000000	19223000000	70584000000	56355000000	41018000000	30040000000	76691000000	44567000000	53916000000	19233000000	3914100000	4239900000	6691000000	37941000000	20543000000	19228000000	33121000000
sp|P01008|ANT3_HUMAN	ANT3	27739000000	20380000000	20237000000	17535000000	25755000000	14389000000	21812000000	21261000000	25247000000	19478000000	20606000000	25668000000	20717000000	22898000000	22121000000	22205000000	19520000000	22356000000	20741000000	18046000000	19293000000	18025000000	21095000000	21942000000	15891000000	25671000000	23686000000	18413000000	17111000000	19191000000	12893000000	18114000000	20399000000	20613000000	20272000000	18172000000	22363000000	19106000000	22224000000	18327000000
sp|Q14624|ITIH4_HUMAN	ITIH4	27719000000	45385000000	50083000000	46102000000	34407000000	53139000000	54297000000	44915000000	38441000000	49153000000	55433000000	33751000000	38517000000	39660000000	37645000000	53021000000	31449000000	52620000000	54281000000	44134000000	38281000000	55829000000	54280000000	40386000000	33527000000	49215000000	54427000000	41645000000	36633000000	57334000000	51637000000	36682000000	40181000000	61948000000	65213000000	57329000000	34815000000	48402000000	49551000000	47257000000
sp|P08603|CFAH_HUMAN	CFAH	25963000000	30732000000	26299000000	24593000000	25708000000	34162000000	36634000000	26855000000	21614000000	28399000000	37982000000	17405000000	28253000000	24762000000	28990000000	27987000000	21950000000	20364000000	21052000000	30311000000	28716000000	30023000000	36460000000	43972000000	22090000000	19186000000	26586000000	24280000000	26265000000	21081000000	16472000000	26673000000	29307000000	35189000000	33322000000	27396000000	25842000000	28318000000	22408000000	28488000000
sp|P02766|TTHY_HUMAN	TTHY	20955000000	8209600000	6283900000	16844000000	21109000000	5392400000	8297000000	28488000000	26700000000	10121000000	13756000000	12250000000	24935000000	13832000000	11479000000	14321000000	32035000000	9881300000	10370000000	23870000000	30910000000	11847000000	10759000000	17057000000	14390000000	7996100000	8994500000	22836000000	19135000000	8366300000	3727600000	23239000000	21678000000	8554600000	7913400000	13306000000	17611000000	10922000000	11438000000	11069000000
sp|P05155|IC1_HUMAN	IC1	20087000000	19031000000	29173000000	21897000000	23727000000	35325000000	38477000000	35576000000	18726000000	22859000000	21348000000	20978000000	19199000000	23382000000	24307000000	24691000000	15650000000	22883000000	24676000000	21492000000	14483000000	24916000000	26888000000	20086000000	15386000000	19527000000	26150000000	18882000000	16721000000	22650000000	22744000000	14757000000	16490000000	23569000000	26644000000	26907000000	20764000000	23492000000	26081000000	20529000000
sp|P02765|FETUA_HUMAN	FETUA	19172000000	9898200000	8868000000	11446000000	19276000000	13021000000	11039000000	9511700000	24391000000	11309000000	12574000000	14273000000	19973000000	16082000000	13935000000	13131000000	20886000000	11306000000	10232000000	9918100000	34731000000	11597000000	8770200000	10717000000	21488000000	15113000000	15570000000	14092000000	42666000000	22419000000	19523000000	17049000000	38263000000	17008000000	14001000000	17433000000	26872000000	15760000000	17483000000	14020000000
sp|P01859|IGHG2_HUMAN	IGHG2	16767000000	12817000000	13622000000	29991000000	22908000000	27597000000	23352000000	30436000000	10756000000	10895000000	13463000000	18595000000	16500000000	17070000000	10643000000	6554800000	17094000000	12933000000	8144600000	19587000000	10354000000	14392000000	17173000000	21446000000	22401000000	20474000000	14873000000	12782000000	11888000000	10233000000	7297000000	19975000000	13894000000	16858000000	11450000000	20390000000	10766000000	11826000000	7778600000	16717000000
sp|P01042|KNG1_HUMAN	KNG1	16582000000	16390000000	18400000000	18270000000	17047000000	20271000000	23709000000	18087000000	17055000000	14234000000	18582000000	19261000000	17351000000	18984000000	18321000000	18215000000	14686000000	15370000000	15875000000	17672000000	18536000000	17382000000	19550000000	22504000000	13385000000	18520000000	16098000000	15022000000	15799000000	16734000000	12825000000	14346000000	21009000000	23139000000	20458000000	20322000000	17928000000	15212000000	16324000000	18843000000
sp|P19827|ITIH1_HUMAN	ITIH1	16367000000	13556000000	12587000000	20013000000	14905000000	11435000000	11009000000	16315000000	26106000000	14804000000	17523000000	14548000000	22000000000	18859000000	15917000000	19459000000	23011000000	19047000000	18934000000	17598000000	20766000000	13275000000	12859000000	12103000000	16881000000	18593000000	17876000000	21372000000	23656000000	16199000000	10254000000	20093000000	27674000000	17168000000	15079000000	14270000000	21465000000	18999000000	14993000000	19772000000
sp|P00747|PLMN_HUMAN	PLMN	16295000000	16278000000	15881000000	21667000000	18081000000	15489000000	17853000000	17273000000	21962000000	19327000000	27502000000	21019000000	25107000000	13063000000	14422000000	23572000000	24745000000	17596000000	17811000000	23942000000	29383000000	21652000000	17354000000	28170000000	29051000000	16747000000	20443000000	35419000000	22920000000	14106000000	29049000000	21621000000	24153000000	19836000000	23031000000	22852000000	25177000000	20537000000	17256000000	26048000000
sp|P01031|CO5_HUMAN	CO5	14932000000	17578000000	22230000000	28478000000	17409000000	26354000000	19473000000	22759000000	12750000000	14810000000	14955000000	16439000000	18369000000	20363000000	21983000000	23782000000	17109000000	19748000000	22091000000	28582000000	14357000000	19376000000	18088000000	21502000000	17537000000	19565000000	21949000000	34551000000	16440000000	17480000000	31785000000	21021000000	16878000000	25416000000	27962000000	25979000000	17177000000	18372000000	18834000000	23837000000
sp|P19652|A1AG2_HUMAN	A1AG2	14865000000	17895000000	18905000000	18819000000	17514000000	14862000000	27890000000	28714000000	13923000000	17956000000	20083000000	10657000000	11879000000	18861000000	20659000000	19416000000	5854700000	12025000000	12514000000	9881300000	14147000000	36244000000	31175000000	34787000000	11106000000	19095000000	20379000000	11429000000	12987000000	17570000000	13725000000	12106000000	13000000000	20902000000	29108000000	25156000000	20189000000	25767000000	22342000000	16113000000
sp|P0DJI8|SAA1_HUMAN	SAA1	14263000000	56172000000	44327000000	24111000000	20586000000	7865800000	36136000000	21286000000	12940000000	9952300000	4684400000	7675400000	17630000000	32771000000	35137000000	22060000000	14011000000	24249000000	21362000000	5174200000	19995000000	57898000000	51409000000	24878000000	14668000000	44134000000	32578000000	1429300000	21362000000	38680000000	37136000000	7832200000	22247000000	56854000000	42995000000	27399000000	24060000000	52024000000	49934000000	15581000000
sp|P69905|HBA_HUMAN	HBA	14053000000	5586400000	19261000000	6790600000	9284100000	13468000000	10786000000	10703000000	13982000000	4779500000	8706800000	5836800000	9160000000	16055000000	13735000000	8584100000	11364000000	7935800000	12646000000	6709200000	12869000000	4409500000	7988200000	5690200000	8647900000	9854100000	8631600000	5302500000	11563000000	15158000000	5830800000	8550000000	10237000000	5161200000	8157300000	9664000000	5465700000	4281500000	7126400000	7461100000
sp|P02649|APOE_HUMAN	APOE	13771000000	13058000000	6915800000	9941400000	9577100000	27545000000	29666000000	14073000000	8719000000	11771000000	11617000000	10113000000	17280000000	11084000000	12328000000	12738000000	11779000000	15101000000	13778000000	8299000000	17413000000	12740000000	22883000000	12990000000	22794000000	19642000000	20055000000	14532000000	15899000000	12821000000	5765600000	10286000000	14368000000	11250000000	15950000000	18072000000	19989000000	15759000000	13604000000	12197000000
sp|P00734|THRB_HUMAN	THRB	13707000000	14124000000	14296000000	11725000000	13118000000	16965000000	15357000000	13995000000	10833000000	16662000000	20802000000	13771000000	17418000000	17459000000	18748000000	16553000000	12420000000	12897000000	13416000000	11559000000	19651000000	17324000000	18015000000	21515000000	15420000000	16429000000	17242000000	18147000000	13380000000	14268000000	11798000000	13096000000	14839000000	15023000000	13009000000	11553000000	12053000000	11521000000	11531000000	13089000000
sp|P02751|FINC_HUMAN	FINC	12129000000	10750000000	13638000000	31776000000	6718500000	7557600000	8212200000	10869000000	9124600000	19542000000	7048200000	35557000000	26827000000	11309000000	19576000000	31243000000	12391000000	7853300000	9251800000	14725000000	39962000000	71412000000	5854400000	9337400000	202940000000	12584000000	23131000000	367330000000	45679000000	6346300000	141190000000	72436000000	16446000000	9537400000	34673000000	22360000000	11988000000	2769400000	1501900000	12380000000
sp|P02656|APOC3_HUMAN	APOC3	11962000000	5493100000	5434200000	7822500000	12166000000	7224600000	3375900000	6531500000	8763300000	5827000000	5469800000	3851700000	13217000000	7969600000	6611200000	6236600000	11525000000	5758600000	5373500000	4584000000	17708000000	4494200000	5449700000	9467300000	8844400000	10090000000	7203200000	7795200000	12607000000	6091700000	2902000000	10615000000	8694900000	5785000000	4967700000	8768600000	11622000000	7823500000	4972300000	5361900000
sp|P02654|APOC1_HUMAN	APOC1	11409000000	8514200000	7216800000	8428000000	7744600000	2024900000	1761000000	4826500000	14805000000	10534000000	14593000000	15507000000	20290000000	17795000000	7359900000	9211300000	18972000000	18503000000	14057000000	7770700000	25029000000	6137900000	8917600000	8847400000	13781000000	15199000000	8980300000	5552400000	8122800000	4651000000	845190000	6646900000	7289300000	1907000000	1739100000	5002500000	6059400000	14921000000	3898400000	5265700000
sp|P68871|HBB_HUMAN	HBB	10827000000	5739500000	25512000000	5519900000	7362500000	7803700000	12352000000	19841000000	9092200000	5387700000	12465000000	4348000000	7119000000	10546000000	9515300000	5591800000	11390000000	6139800000	9156500000	4229600000	15422000000	2429600000	3536100000	6382100000	8439200000	6364800000	7462300000	3789200000	12447000000	11986000000	2625200000	10306000000	9611300000	6910600000	6895200000	6182700000	4710700000	4863800000	5998300000	7311000000
sp|P02743|SAMP_HUMAN	SAMP	10417000000	9029900000	11883000000	5336800000	8724300000	18292000000	16506000000	8277900000	12574000000	19065000000	16249000000	8743800000	11776000000	9397400000	9571900000	8342600000	11870000000	11143000000	9664100000	11517000000	9448500000	9996500000	11019000000	22127000000	4349700000	6424100000	12128000000	4351400000	16442000000	7115300000	8338000000	12218000000	14183000000	8415200000	10809000000	8063700000	12004000000	13759000000	12121000000	6177300000
sp|P04196|HRG_HUMAN	HRG	10322000000	6243600000	6422800000	10761000000	10597000000	3217800000	8600400000	8794300000	14646000000	10761000000	16089000000	14133000000	8622900000	6142800000	6447100000	10844000000	13092000000	9558300000	13074000000	9127500000	18409000000	7572300000	7333600000	11795000000	16307000000	12224000000	15922000000	21798000000	12889000000	9056300000	7839700000	7396200000	18920000000	9000400000	10205000000	13693000000	15461000000	8720500000	12628000000	17702000000
sp|P02748|CO9_HUMAN	CO9	9904900000	15664000000	14815000000	15448000000	16096000000	21010000000	24487000000	20620000000	10459000000	17663000000	19500000000	19260000000	10799000000	15215000000	15835000000	20229000000	9520300000	22520000000	22040000000	16231000000	8769400000	17300000000	20763000000	21940000000	11304000000	19826000000	20804000000	10560000000	11684000000	14874000000	13588000000	11869000000	10392000000	22638000000	22697000000	23125000000	15240000000	20512000000	24758000000	17113000000
sp|P04004|VTNC_HUMAN	VTNC	9898400000	22158000000	19444000000	23775000000	16575000000	23961000000	31693000000	18868000000	20955000000	14162000000	20152000000	14413000000	14622000000	18231000000	14924000000	19342000000	19605000000	25105000000	25726000000	12238000000	23364000000	17862000000	19702000000	20545000000	14869000000	25988000000	25632000000	15071000000	22332000000	32213000000	21812000000	12045000000	23501000000	35542000000	33526000000	25848000000	21710000000	25913000000	27127000000	18495000000
sp|P01834|IGKC_HUMAN	IGKC	9717800000	12421000000	11631000000	14390000000	10418000000	11036000000	18614000000	13708000000	6167000000	5431700000	6506500000	8244900000	7310700000	8062100000	7248400000	7567100000	10022000000	6715500000	7509500000	7273800000	7775400000	24705000000	15103000000	13414000000	8839900000	10044000000	8235400000	8115600000	10938000000	10845000000	12467000000	17527000000	10097000000	12527000000	8144500000	13081000000	11477000000	8521700000	10510000000	21294000000
sp|P05546|HEP2_HUMAN	HEP2	8980100000	6960000000	7028300000	14497000000	14424000000	7735400000	10790000000	9307000000	12046000000	9308200000	13707000000	11210000000	10812000000	10386000000	10612000000	11992000000	7420000000	5746000000	7093300000	11622000000	8441000000	8941200000	8928100000	11946000000	8216400000	7291300000	9082800000	12927000000	8645700000	5699800000	4408800000	8605000000	6743900000	6805200000	5621300000	15140000000	6479700000	5412200000	5765300000	11905000000
sp|P10909|CLUS_HUMAN	CLUS	8687900000	6933600000	7256900000	13747000000	12105000000	20007000000	16289000000	17729000000	11647000000	11455000000	16376000000	11712000000	10910000000	8142100000	11940000000	14262000000	10797000000	10074000000	11366000000	13157000000	13832000000	10359000000	10278000000	20405000000	11421000000	15769000000	14193000000	13620000000	12553000000	10212000000	13609000000	12062000000	14354000000	8503800000	8170300000	18617000000	14167000000	10942000000	9439300000	13621000000
sp|P0DJI9|SAA2_HUMAN	SAA2	8667200000	35682000000	47054000000	24155000000	9973100000	7338800000	21328000000	12446000000	6634800000	10864000000	2955700000	4063800000	23538000000	50032000000	57512000000	27189000000	21450000000	41966000000	17459000000	5450300000	14617000000	48666000000	45152000000	27491000000	5141600000	51879000000	39103000000	0	7170100000	56412000000	35329000000	2415800000	5504400000	36140000000	36058000000	17995000000	5389600000	35929000000	33215000000	5398700000
sp|P05156|CFAI_HUMAN	CFAI	8240000000	6643400000	8140400000	8430000000	6763000000	14718000000	10111000000	8040700000	8469600000	9011800000	10540000000	9273600000	6782400000	6951000000	8506800000	10462000000	5827400000	6139400000	6716600000	7981700000	7296000000	9037700000	9613100000	10425000000	5957800000	6687500000	8416000000	8462100000	6536200000	4898800000	6252300000	7581200000	6363000000	6361900000	6450900000	6962900000	7425100000	6624900000	7266000000	9980300000
sp|P01019|ANGT_HUMAN	ANGT	7858600000	9267600000	12471000000	8196600000	10970000000	5745500000	27492000000	16217000000	11079000000	13962000000	19234000000	10744000000	9582400000	11752000000	11500000000	11124000000	11484000000	13328000000	11904000000	6191000000	9955400000	12649000000	15171000000	11992000000	8752800000	17483000000	15533000000	9406400000	13748000000	20483000000	17062000000	7650900000	14534000000	13477000000	18299000000	16125000000	13723000000	14242000000	19044000000	13517000000
sp|P35542|SAA4_HUMAN	SAA4	7522900000	4274200000	2796300000	3912700000	7606300000	4302400000	5507000000	3771300000	4883200000	4851800000	6545100000	6906000000	7249500000	9719000000	4238700000	7871400000	5150300000	6015700000	6592500000	4118000000	6713000000	1866200000	4788500000	8146300000	3274900000	4107700000	4195800000	9786700000	6031500000	6916700000	4761200000	7999100000	3861200000	6228700000	9382900000	5801200000	4358300000	5089500000	11421000000	4419400000
sp|P02741|CRP_HUMAN	CRP	6939400000	24968000000	25723000000	4193800000	11333000000	8348200000	20594000000	6872300000	8609400000	14822000000	11088000000	6552500000	6624000000	14199000000	14085000000	7963300000	6746100000	27977000000	18265000000	5952000000	6682500000	25082000000	32105000000	14694000000	9276600000	20203000000	20372000000	777660000	6863500000	31640000000	8620100000	1556300000	4627000000	21242000000	19734000000	11208000000	6779700000	16937000000	24085000000	6634000000
sp|P04217|A1BG_HUMAN	A1BG	6937000000	9914700000	13609000000	15855000000	17545000000	10057000000	18250000000	17882000000	11818000000	8392700000	12135000000	8704700000	19563000000	19310000000	18878000000	22834000000	16923000000	17503000000	19391000000	17581000000	24001000000	26024000000	26983000000	19824000000	16384000000	19011000000	18989000000	16666000000	15777000000	16407000000	13563000000	15833000000	19577000000	19595000000	16926000000	17416000000	20547000000	19571000000	18284000000	22254000000
sp|P02652|APOA2_HUMAN	APOA2	6855300000	10584000000	15307000000	7052900000	2996300000	15285000000	7025000000	14874000000	1296500000	10793000000	15083000000	13394000000	7664800000	39441000000	48881000000	28558000000	5921100000	15316000000	14873000000	18697000000	3224800000	7439100000	10661000000	5442800000	2984400000	3210200000	26218000000	47934000000	4954800000	44368000000	30998000000	4263900000	4507100000	33052000000	30053000000	20878000000	3219000000	10896000000	7417800000	32028000000
sp|P00739|HPTR_HUMAN	HPTR	6804700000	3129800000	3786000000	3849700000	2607400000	895300000	588720000	629430000	3061800000	3191900000	7510900000	2310500000	6277800000	4994400000	5757200000	3639700000	6779300000	2166900000	2241200000	2032300000	3749600000	2786000000	2536600000	1421400000	3516500000	3675900000	3685100000	3137100000	5279200000	3786800000	1861500000	4358800000	3552300000	3593500000	2725700000	749190000	4303200000	2783900000	2519400000	3576400000
sp|P25311|ZA2G_HUMAN	ZA2G	6803100000	7661900000	9568300000	11600000000	9362500000	12767000000	12500000000	14371000000	7787500000	9518400000	11291000000	10646000000	9382900000	8682500000	8039200000	9456900000	9473300000	9314900000	8281700000	9823300000	13749000000	9884800000	9635100000	13258000000	5717000000	10085000000	10967000000	7722900000	7890100000	9762100000	8131900000	8368900000	8720100000	10739000000	11300000000	11228000000	8339200000	8921700000	10525000000	9962100000
sp|P06396|GELS_HUMAN	GELS	6731200000	4210800000	3658700000	3087700000	4706300000	5864400000	6213600000	5923400000	7651500000	5612100000	6550600000	5605900000	6041800000	3681800000	2428300000	4002700000	5250000000	4319400000	4132600000	3149400000	8150200000	4073900000	4181200000	5923500000	6850700000	5760500000	6367200000	3376600000	9253700000	8441200000	3950600000	4472900000	8506300000	4308400000	3191800000	4662100000	12946000000	7310900000	7811300000	5470400000
sp|P04003|C4BPA_HUMAN	C4BPA	6509200000	17771000000	13462000000	12214000000	8481800000	14086000000	19048000000	14070000000	4873200000	14805000000	25103000000	6287300000	9803400000	8727800000	17896000000	13011000000	10429000000	10878000000	11987000000	9194700000	10285000000	11506000000	18073000000	27756000000	7825800000	10728000000	16992000000	13553000000	12627000000	7549200000	4152200000	15870000000	12913000000	20294000000	15592000000	9785900000	12272000000	14194000000	11943000000	29533000000
sp|P02749|APOH_HUMAN	APOH	6360300000	8610800000	6894000000	6628100000	8291700000	18630000000	16726000000	14234000000	9448200000	10137000000	18752000000	11283000000	5383100000	5776800000	8559800000	8407900000	11191000000	11402000000	10688000000	8066600000	18646000000	14951000000	13898000000	20324000000	10150000000	10834000000	12874000000	8139100000	11826000000	9992200000	7784200000	10059000000	13982000000	15498000000	13389000000	10819000000	16101000000	18543000000	11452000000	19290000000
sp|P08697|A2AP_HUMAN	A2AP	6277600000	9130000000	10031000000	9221300000	6636800000	16330000000	20188000000	8651500000	7784000000	8124400000	10703000000	9264800000	8429300000	10027000000	8696800000	10746000000	7772800000	9107300000	9643800000	7566600000	9287500000	9030000000	12052000000	11478000000	7268200000	12122000000	12438000000	7919700000	7962300000	11617000000	11787000000	5445800000	9373500000	11851000000	13131000000	12270000000	6982100000	10382000000	10767000000	6998000000
sp|P02750|A2GL_HUMAN	A2GL	6093300000	14549000000	15723000000	10169000000	13591000000	16849000000	27007000000	14328000000	7068800000	9040100000	9385800000	10398000000	8569800000	16747000000	13939000000	14200000000	6804700000	16059000000	14034000000	6646900000	8361800000	16714000000	20298000000	15691000000	7596300000	29865000000	25597000000	4624000000	10138000000	21463000000	13987000000	3394500000	11902000000	29740000000	25547000000	15256000000	17109000000	21315000000	25864000000	12966000000
sp|P27169|PON1_HUMAN	PON1	5672300000	4163500000	4808900000	6892500000	8806400000	2110300000	3170200000	5624900000	8310300000	5851800000	6190100000	7018900000	11310000000	7772300000	8334200000	7028500000	10567000000	5168200000	5120000000	7308500000	10928000000	5906600000	4192900000	4449600000	8552500000	9158300000	6730900000	8396100000	5752000000	4936000000	4332800000	6023500000	9726900000	5634900000	4615500000	6625100000	8058800000	4959900000	5293000000	5244900000
sp|P09871|C1S_HUMAN	C1S	5263900000	9306300000	9117600000	5501100000	5419500000	12726000000	11088000000	7566500000	4765600000	7669500000	9849300000	7682600000	5391900000	4810900000	5572100000	7267200000	5966200000	8967400000	9762500000	4857000000	5619100000	6811900000	8519400000	9964700000	4454500000	7048100000	11170000000	4858200000	4867700000	7786700000	7539500000	4730400000	6128700000	11814000000	10324000000	6799000000	6630600000	6994400000	9447900000	6730400000
sp|P0C0L5|CO4B_HUMAN	CO4B	5095800000	4295700000	5208900000	4561400000	3409400000	931800000	3053300000	2947600000	7763800000	5926000000	4742900000	3694500000	5108900000	5914000000	6066400000	6219100000	3161800000	5618700000	5417200000	3990000000	5129700000	5785000000	9311700000	5934500000	5330800000	5748800000	4698700000	4749000000	5341600000	4908700000	5235000000	3245300000	4388400000	4877500000	4276600000	3559300000	5782000000	4720400000	4227700000	4015000000
sp|P00736|C1R_HUMAN	C1R	4823200000	10320000000	9503000000	6450100000	5363100000	11236000000	10086000000	6891200000	4824600000	7963000000	10728000000	8271700000	6216100000	5063700000	6790200000	8729300000	6020300000	9848500000	10443000000	5683700000	6286100000	8596500000	9663500000	9635000000	5208300000	8358400000	11221000000	4873700000	5749200000	7429600000	8996500000	5598500000	5711600000	11489000000	10877000000	6058500000	6682300000	6928800000	7822600000	6497400000
sp|P05090|APOD_HUMAN	APOD	4765200000	5818800000	4096000000	3151200000	3143200000	3792000000	947010000	3441200000	3187000000	4541400000	3979200000	3332100000	3709600000	4358600000	3221100000	3445800000	4414800000	6816400000	5422000000	5293800000	4149800000	1689200000	2044100000	3179600000	6341600000	5858600000	4061900000	2669300000	5029000000	5885500000	4278500000	4017000000	6763300000	2943600000	2078100000	2275300000	10486000000	5152100000	6269700000	4409600000
sp|P02760|AMBP_HUMAN	AMBP	4524400000	4656600000	4410300000	7048700000	4882300000	7030400000	4949800000	6361000000	5249200000	3847800000	5618300000	5087200000	5488600000	5497800000	5249300000	5777300000	5593300000	5391600000	5846600000	4691900000	6963100000	4777700000	5765800000	4133200000	4592300000	5764100000	6033200000	7106400000	6399600000	6275700000	6206600000	7951600000	7496900000	5509400000	6261000000	4700200000	7392500000	7560200000	8141300000	8395200000
sp|P02655|APOC2_HUMAN	APOC2	4508700000	1845100000	1984300000	4905400000	6172300000	2064500000	1684600000	2714000000	9463900000	3877200000	5936300000	3958900000	9908400000	3290500000	2473600000	2661300000	9691800000	7573200000	8247400000	4109400000	12149000000	1507300000	2332900000	2927100000	6886700000	6223500000	6935500000	5981100000	10292000000	3623300000	1465600000	5208600000	10216000000	3285100000	3532200000	9134800000	4372700000	3354700000	4765100000	4736100000
sp|P08185|CBG_HUMAN	CBG	4425800000	4013100000	2253200000	2898900000	2115500000	1874500000	3661000000	2337000000	2986500000	3229800000	2898500000	2821500000	3778800000	3127500000	2423900000	3157600000	2651900000	2224300000	2373100000	3062200000	3214600000	4593600000	3187700000	3936000000	2113800000	2233700000	2194100000	1746400000	2204400000	2468500000	1435700000	1529100000	3715100000	2189100000	2802900000	3262400000	2986300000	2697000000	3509300000	3298500000
sp|P0DOX8|IGL1_HUMAN;sp|B9A064|IGLL5_HUMAN;sp|P0CG04|IGLC1_HUMAN	IGL1	4051200000	2645300000	3479300000	3293100000	1985900000	5355200000	2967000000	2773100000	3010400000	4003100000	5079000000	6345900000	2574400000	1864100000	1827700000	1466800000	4045500000	1626800000	1754800000	2731100000	4164700000	3065100000	2358000000	4745100000	2370700000	2362400000	2229200000	1815000000	2821500000	2266600000	2191300000	3264600000	2252100000	1915900000	2019600000	3508000000	4015800000	4019700000	3905300000	5046900000
sp|P43652|AFAM_HUMAN	AFAM	3733600000	1861700000	2095500000	3731600000	3364200000	2478500000	2492600000	2881900000	6361900000	2844700000	3845200000	3156900000	3984600000	2468800000	2239500000	2727500000	5721000000	2757500000	2880500000	2754200000	5661200000	1499100000	1374300000	3328000000	4792800000	3229800000	3324300000	4117400000	5901900000	3374100000	2685800000	4141400000	7392500000	3867200000	2708700000	3507900000	4125700000	3328100000	2956000000	3327700000
sp|P07225|PROS_HUMAN	PROS	3676000000	4265200000	3378100000	3775400000	3646600000	8188900000	5844100000	4501100000	4686000000	4447900000	4897400000	4783800000	4498700000	5540500000	3651800000	5037200000	4080700000	4506300000	4617400000	4403900000	6160400000	5485700000	6251500000	5384700000	4796000000	4963800000	4721200000	5105600000	5357000000	5332500000	2303600000	4913400000	7285400000	4049200000	4020200000	5609800000	5311900000	4719900000	5517400000	4617200000
sp|O14791|APOL1_HUMAN	APOL1	3630500000	1800100000	1467100000	2614600000	3604900000	729870000	627170000	890330000	4795000000	3036000000	2754000000	2147000000	4387700000	4312300000	2767100000	2331500000	4313900000	3008100000	2339800000	1872500000	3504700000	1347300000	1537900000	1325500000	3325900000	4209900000	3237800000	2735600000	3838100000	3866200000	1561400000	3497900000	3789400000	1985100000	1260700000	1873700000	3360300000	2297900000	3120700000	2726300000
sp|O95445|APOM_HUMAN	APOM	3485700000	2144800000	1517900000	1957600000	2680500000	0	0	1355500000	4115300000	2203000000	3106800000	2381000000	5494000000	3691600000	2558600000	3592200000	6166600000	2670000000	3165800000	2328300000	5507600000	880680000	1316500000	1969800000	3786100000	3506200000	2631100000	2486200000	3878100000	2619300000	1478600000	2017900000	3852700000	2354000000	1621400000	1386800000	4397800000	2164200000	2385200000	2747500000
sp|P07357|CO8A_HUMAN	CO8A	3330200000	4485600000	5142900000	3889100000	4324700000	7616300000	6459800000	3895700000	5040000000	5621000000	6360000000	4327700000	3807000000	5056700000	5456800000	5932500000	3827900000	5909600000	5882700000	3978400000	2659100000	3096800000	4103700000	3100000000	4629700000	5906400000	5832900000	3371800000	5216800000	5771000000	7919700000	3898900000	4402300000	6012900000	6774700000	5146800000	5767400000	6844200000	7103300000	5254300000
sp|P07358|CO8B_HUMAN	CO8B	3251200000	3917600000	4788100000	2930000000	4850600000	9842600000	6144700000	5477700000	4914300000	5648100000	6341800000	4735400000	4876500000	5780000000	7269800000	6761400000	4584600000	6005300000	6624100000	3701600000	2337900000	2472900000	3529300000	2263200000	4525600000	6833400000	6980200000	4359200000	5454400000	6886600000	7322200000	3836600000	4945000000	8360200000	7303600000	6768800000	5165200000	6426500000	7913100000	6903800000
sp|P02753|RET4_HUMAN	RET4	3044600000	827080000	616040000	3535300000	1842100000	1559300000	1266500000	2164500000	2583700000	1893200000	2406100000	2744000000	3113400000	2249200000	1211400000	1752000000	2853100000	1331900000	1435900000	2435600000	5830000000	2152700000	1555400000	3765600000	1927800000	2373800000	1637000000	5894300000	3458400000	781140000	1226200000	2945900000	3195300000	1358400000	1462600000	1962600000	2783300000	1670900000	1543000000	2200200000
sp|P13671|CO6_HUMAN	CO6	2849400000	2946900000	2311800000	3706900000	4275800000	4527200000	4822900000	5264100000	4630400000	5913600000	6892400000	4610900000	4257400000	4693700000	4340800000	4536000000	4317600000	4394800000	5035700000	4325600000	4550300000	5796700000	5083500000	5882000000	5065200000	5909900000	6901000000	5562700000	4974200000	4685500000	4533800000	5132400000	6181600000	5995900000	6380600000	6226400000	5934300000	5808800000	5801300000	6880200000
sp|P36955|PEDF_HUMAN	PEDF	2661000000	3147600000	3356300000	3021900000	2043600000	4531700000	2914300000	3599500000	2785100000	2106000000	2729400000	2535600000	2041000000	2303100000	2501000000	2846600000	2114700000	2821000000	2515200000	1855000000	5237700000	4318500000	4452600000	3974300000	1587600000	3132700000	3230100000	1216600000	2542400000	3005400000	2487400000	1547200000	2709000000	2286700000	2259500000	2889600000	3830100000	2973600000	3004900000	2639100000
sp|P02745|C1QA_HUMAN	C1QA	2628100000	1320900000	939810000	1681500000	1567400000	268070000	1142200000	3254700000	1085100000	1107200000	1006200000	2937000000	1256400000	1349600000	806150000	1066200000	1386900000	992580000	1097800000	1377200000	1415900000	1411500000	1763100000	2737200000	2104600000	1417200000	1458500000	2005900000	1146800000	1336300000	2990500000	1693800000	1109500000	1193900000	1953800000	2424200000	1090800000	1181300000	1609700000	1744300000
sp|P06681|CO2_HUMAN	CO2	2604500000	2917500000	3274600000	3937900000	2424000000	2826600000	4331400000	2858000000	2740300000	3472700000	4398000000	2712400000	2331100000	2971300000	3255300000	4589400000	2118200000	3860200000	4238800000	2777200000	3098500000	4283100000	5307100000	3631700000	2229700000	3641400000	4188400000	2763700000	2463000000	3830700000	2504600000	2897300000	2886600000	4621800000	4713100000	3680400000	3862700000	3593600000	3963800000	3613600000
sp|P10643|CO7_HUMAN	CO7	2515700000	4056400000	3171300000	3422300000	2784800000	4733700000	7863600000	6558900000	2951500000	3832900000	4626200000	3411600000	2594300000	3821100000	2290600000	2892100000	2575300000	3740400000	3414300000	2467700000	2929800000	2957900000	3040100000	5382800000	2841400000	3950600000	5262400000	2815900000	3972600000	5334600000	2972100000	3609400000	2825400000	3282100000	3477900000	4443200000	10008000000	8606900000	11002000000	8932700000
sp|P01871|IGHM_HUMAN	IGHM	2441500000	1523100000	1390400000	3308400000	1557500000	2167100000	4679100000	2655800000	2830600000	2483100000	2558500000	1696200000	1199500000	841280000	1367300000	1061200000	4184400000	1873100000	2137600000	2178400000	1185300000	777080000	766460000	1749200000	7054200000	7145300000	6907000000	2058800000	1599800000	1009300000	283070000	956240000	3221500000	1699900000	1249900000	2294700000	5514400000	4688500000	3613600000	2568400000
sp|P08519|APOA_HUMAN	APOA	2429700000	1785600000	1115500000	2038400000	0	0	0	0	0	0	0	0	0	0	0	0	0	0	0	0	134790000	0	0	71226000	833400000	616670000	579060000	882960000	0	0	0	0	345850000	0	0	0	0	0	0	0
sp|P03952|KLKB1_HUMAN	KLKB1	2394100000	1245900000	1297400000	2263200000	2796100000	2515500000	2267700000	2010400000	3088300000	2294200000	2937500000	2321300000	3697500000	2254500000	2072400000	2584400000	3376100000	1797100000	1876100000	2361400000	3699600000	1848800000	1794800000	3023700000	2288200000	1835700000	1983800000	3166600000	3055400000	1706900000	1231900000	2746700000	2968400000	1399200000	1051200000	2092300000	1796900000	1172800000	1049400000	1703300000
sp|P01742|HV169_HUMAN	HV169	2354100000	544260000	495000000	341120000	745670000	1337900000	651030000	406740000	415030000	300630000	102830000	247050000	364660000	170580000	180130000	167030000	481750000	278590000	178360000	287710000	1258100000	481820000	0	310180000	0	0	0	0	453930000	674750000	0	0	0	0	0	0	513820000	568320000	524130000	694900000
sp|P51884|LUM_HUMAN	LUM	2122000000	1323500000	1396500000	1687600000	847600000	732350000	1571000000	1337900000	2017400000	1693100000	2310400000	1618300000	1685100000	1212600000	1120700000	1486800000	1208100000	1320100000	1228000000	1086000000	1992500000	1439000000	1716400000	2075500000	1412000000	1416900000	1821000000	1400800000	1738600000	1770100000	1051800000	1123500000	1628300000	1193700000	988120000	1365900000	3734900000	2917700000	2935000000	2376800000
sp|P00740|FA9_HUMAN	FA9	2038700000	1860400000	1893400000	1221200000	1103500000	2643400000	1374900000	1384200000	1243600000	1520700000	1699500000	1489700000	1241900000	1288100000	1415200000	1405200000	1080900000	1962400000	1632200000	1110700000	1352100000	1657400000	1566500000	1704500000	1191500000	2036000000	2328100000	949350000	1566300000	1400800000	1112800000	1103000000	1296100000	1628600000	1670600000	1177900000	1355500000	1306800000	1372700000	1064900000
sp|P18428|LBP_HUMAN	LBP	1886800000	9878000000	8953100000	4932400000	4874300000	5861100000	8113700000	2770300000	1884600000	2096200000	2791900000	1891500000	3285100000	6264100000	5343500000	4354600000	3060200000	8723900000	5386600000	2338300000	2775900000	8616300000	8668100000	4216800000	3647400000	8963200000	7552300000	2040800000	3446700000	9805900000	13614000000	1297400000	3344700000	15001000000	12766000000	5107800000	4238700000	6997900000	7694600000	3320700000
sp|P20851|C4BPB_HUMAN	C4BPB	1860200000	1690800000	1936600000	1815800000	1430300000	3957700000	1870300000	1233400000	1002800000	1600200000	2092400000	1640500000	2094400000	2285300000	2060100000	1665700000	1791500000	1475400000	1530500000	1521000000	2453800000	2403700000	3453300000	3268700000	1582400000	2704900000	2158600000	2086100000	1789000000	1687900000	1479600000	2538600000	1848100000	1602000000	1635400000	2246800000	1293400000	1163300000	1760800000	2306300000
sp|P0C0L4|CO4A_HUMAN	CO4A	1687600000	896210000	1489500000	2312500000	947150000	1280900000	1219100000	973790000	1247800000	1190400000	1525800000	1507400000	1007000000	1334500000	1016300000	1275500000	1560400000	1342100000	1229500000	1632800000	573600000	1045200000	982170000	1263900000	943430000	711210000	796600000	2006700000	702290000	981560000	1511300000	1165300000	0	0	0	0	0	0	0	1226700000
sp|P05452|TETN_HUMAN	TETN	1591300000	1063500000	845480000	613350000	921360000	1705200000	1805200000	1296000000	1102900000	1384600000	1535100000	1109600000	1693100000	1020700000	845730000	1009700000	1003900000	1176500000	955960000	892900000	1463800000	429220000	903060000	1083100000	1701000000	1281100000	1411500000	624550000	1688800000	1279900000	389000000	605120000	1815700000	1239700000	800930000	1086600000	2481300000	2171300000	2341200000	1325900000
sp|P07360|CO8G_HUMAN	CO8G	1531700000	2824000000	2975300000	1915900000	1699600000	2597400000	3338300000	1398400000	2156700000	2661800000	3499400000	2036300000	1942400000	2721900000	2327400000	3757600000	2197300000	2634000000	3150100000	1311500000	1766100000	1098800000	2173800000	1110900000	1521800000	2355700000	2947200000	2157700000	3206600000	3694700000	2743300000	1666900000	2925600000	5153800000	4851300000	3103800000	3791500000	3948700000	4789200000	3254200000
sp|P22792|CPN2_HUMAN	CPN2	1492300000	3215900000	3255600000	2888000000	1310100000	1834200000	3163600000	1156900000	1981900000	2779800000	3115700000	1654800000	1958600000	2177600000	1981800000	2209900000	1991300000	3364700000	2459800000	1049800000	1577800000	2220000000	3277200000	3486800000	2505900000	4507800000	4008000000	2681400000	2698200000	3027300000	2596400000	1672800000	4039300000	4181900000	3733600000	3715700000	3186500000	4039500000	4924900000	2318600000
sp|P22352|GPX3_HUMAN	GPX3	1471300000	1573900000	1940000000	1638200000	1063600000	720000000	679460000	991480000	816780000	796560000	1344700000	561160000	590650000	552130000	756420000	449530000	1640400000	1053700000	995970000	1736800000	1841600000	1474200000	1648500000	1239600000	429320000	544400000	487410000	1668900000	838030000	1294900000	912080000	829370000	783520000	648510000	822480000	788480000	784280000	676920000	758240000	488970000
sp|P01861|IGHG4_HUMAN	IGHG4	1401000000	2256700000	2329100000	4089000000	11569000000	5937100000	13384000000	9794400000	3814000000	5065700000	6885300000	4221000000	2226500000	2021800000	1732900000	1358900000	2301100000	1287100000	1050800000	2221800000	3269700000	4066900000	4887600000	9218900000	1680000000	2345200000	1852700000	1455300000	4320700000	4301700000	3390500000	11607000000	9295800000	12004000000	9348800000	12294000000	3162300000	2245300000	2444400000	10929000000
sp|Q06033|ITIH3_HUMAN	ITIH3	1362500000	5101200000	5852300000	7230500000	4602000000	7622400000	9786100000	6757600000	3689200000	5643800000	5046900000	4702700000	3941200000	5807400000	5986300000	8213900000	4106700000	11334000000	10919000000	5739600000	3668200000	8100100000	9696600000	5848200000	3475400000	11091000000	9191500000	4656200000	3556200000	7787000000	5840500000	3679500000	5966700000	9363400000	8730600000	9225600000	9869700000	8491600000	9717300000	8080700000
sp|P0DOX2|IGA2_HUMAN	IGA2	1264600000	1090300000	1072700000	1396800000	0	698450000	0	808110000	0	0	0	0	772770000	370040000	433430000	673640000	945690000	294510000	334640000	0	1739200000	912550000	654340000	1779400000	454770000	689690000	789300000	189670000	622160000	0	242840000	679160000	0	581850000	476950000	818900000	1018500000	0	816190000	1909600000
sp|P05543|THBG_HUMAN	THBG	1191800000	1448800000	1214300000	1147700000	1134600000	2936500000	1973000000	1033300000	1566600000	1421000000	1772300000	1797800000	1490300000	1484200000	1597200000	1536000000	1406800000	1432500000	1515700000	1476000000	1616200000	1177800000	1084900000	1322800000	1550000000	1433800000	1490500000	1333000000	1144600000	883530000	1164100000	865420000	2058900000	1490900000	1770800000	1294000000	1224000000	1449700000	1219000000	1442200000
sp|P20742|PZP_HUMAN	PZP	1182100000	1289800000	1372600000	1610100000	0	0	0	0	0	0	0	0	1565500000	1646100000	918040000	1105000000	0	0	0	0	0	0	0	0	2920700000	3715200000	3219500000	3492200000	40365000	0	0	104770000	0	0	0	0	0	0	0	0
sp|P01701|LV151_HUMAN	LV151	1101400000	2146400000	0	0	0	0	4041700000	2522800000	762130000	799350000	0	2603600000	430840000	739620000	0	0	0	1327900000	1075300000	902770000	392930000	0	617410000	1951300000	2260000000	1725300000	1633300000	0	895050000	1774100000	0	872000000	812830000	906160000	999000000	2675500000	1756700000	1311000000	1378000000	905360000
sp|Q96PD5|PGRP2_HUMAN	PGRP2	1098800000	912700000	898520000	2297000000	1832900000	357610000	745360000	1026700000	1848000000	909860000	1373200000	1715600000	2263000000	1498700000	1169100000	1844500000	2259700000	1378200000	1580100000	1335100000	3121500000	1883000000	1167700000	1117200000	1837600000	1564500000	1539500000	2580300000	2905000000	1805700000	1142500000	1807300000	3328000000	1061300000	837010000	1262100000	2654600000	1089600000	1141800000	1488400000
sp|Q14520|HABP2_HUMAN	HABP2	1073900000	1602100000	1430600000	1435700000	909720000	1497900000	1532600000	825470000	1219200000	1438500000	1757500000	1463800000	952580000	1296300000	1745400000	1688700000	920840000	1870300000	1979900000	1402400000	1083200000	1171800000	1342700000	1789900000	762450000	1248400000	1504300000	1339800000	774150000	977990000	1348400000	1003100000	717740000	1313600000	1371600000	1460500000	744840000	1238700000	1138300000	1271100000
sp|P00748|FA12_HUMAN	FA12	1029000000	1052300000	982830000	1224100000	805860000	855630000	1314100000	1112600000	1266300000	1199100000	1655800000	1057900000	1417500000	1007700000	781050000	908140000	1341700000	1388000000	1234400000	1243100000	1464900000	1032700000	1164200000	1182000000	1101400000	1166200000	935910000	843890000	943460000	750320000	712580000	731740000	1502900000	969140000	784040000	953020000	1885200000	1463400000	1390900000	1876800000
sp|P02747|C1QC_HUMAN	C1QC	973180000	2591200000	1654300000	3651800000	4286300000	1597700000	3535800000	4125900000	1954900000	2193000000	2729000000	2018400000	2505000000	1579700000	840910000	1185100000	2037400000	2447700000	2502500000	1782400000	2725100000	2601500000	4594100000	6165900000	1770200000	1890400000	2324200000	4033000000	4250500000	2623700000	2810400000	2712600000	3670700000	2181500000	2595100000	3646300000	3085900000	2678900000	5079000000	4477700000
sp|Q96KN2|CNDP1_HUMAN	CNDP1	932650000	182580000	239850000	355310000	587670000	0	33347000	102840000	871950000	200130000	321390000	0	644670000	0	58410000	85033000	1342100000	629580000	371660000	420630000	1234200000	663940000	510860000	518480000	457600000	276690000	280760000	439970000	443140000	94784000	0	346980000	1170300000	321640000	297870000	711280000	455920000	137690000	157940000	0
sp|A0A0C4DH34|HV428_HUMAN	HV428	877530000	584790000	485520000	1088800000	675820000	2163100000	1185400000	1376900000	486550000	910900000	937480000	969170000	341960000	295490000	452870000	551450000	1402600000	710940000	654840000	869320000	489810000	591330000	1112000000	2311300000	1154700000	1320600000	1741800000	685570000	813820000	0	0	942780000	662520000	533220000	0	796000000	740230000	1029500000	1012200000	1602700000
sp|P01833|PIGR_HUMAN	PIGR	811970000	243170000	412500000	770150000	0	0	0	67134000	0	91616000	0	66650000	113450000	165020000	92217000	116740000	82730000	0	0	318450000	0	217980000	420890000	393470000	0	71932000	0	0	0	0	0	0	0	0	120150000	446130000	161850000	0	99844000	57794000
sp|P80748|LV321_HUMAN	LV321	808580000	754530000	0	1011200000	0	902200000	1667100000	869690000	718100000	0	0	0	0	600310000	0	2103400000	0	0	0	0	0	0	0	0	0	606360000	514440000	0	0	1057100000	480710000	1352000000	1124900000	1005300000	0	752040000	0	0	0	0
sp|Q96IY4|CBPB2_HUMAN	CBPB2	792150000	882930000	598640000	1053000000	603110000	1106900000	2165500000	916490000	707070000	845770000	1174700000	697320000	1032900000	702830000	730410000	859130000	777470000	780870000	1035500000	939290000	1261800000	904780000	1349600000	1892400000	982830000	1107800000	1325100000	833070000	805960000	783190000	1146100000	821320000	743850000	957000000	801560000	861910000	634550000	803590000	748310000	924340000
sp|P06312|KV401_HUMAN	KV401	788720000	1235700000	1239700000	1850100000	1949900000	1426100000	1543500000	1620600000	939890000	1010500000	1385500000	1857100000	666720000	774950000	767680000	729160000	1664700000	1057300000	1167700000	1387600000	1354800000	873930000	1375100000	2731900000	2001600000	1737700000	1325300000	1033700000	1056400000	954000000	808040000	1905000000	1909300000	1470400000	1613900000	3184000000	1732900000	2028000000	1622300000	3561100000
sp|P02746|C1QB_HUMAN	C1QB	770040000	3063900000	1907200000	3136700000	2737100000	1989300000	5982500000	4426300000	2306400000	3041500000	4514100000	3266800000	2380200000	1828700000	1605800000	1942600000	2551500000	3110700000	2909900000	1747800000	4092300000	2090700000	3278100000	4683700000	2903900000	4118400000	3310600000	2403300000	4031700000	4815900000	1353500000	2305900000	3624000000	2461100000	2587000000	4686700000	3773900000	3457300000	3522700000	3887000000
sp|P35858|ALS_HUMAN	ALS	693420000	701070000	723300000	1042400000	1250800000	0	121260000	501820000	452510000	37954000	0	0	1226000000	687620000	669050000	750150000	1448200000	1040100000	947030000	891860000	1749700000	842590000	629510000	394610000	1292000000	1810300000	1458900000	1293600000	1368200000	1344500000	1006400000	1102500000	1872600000	1471900000	974520000	577780000	428380000	91094000	64734000	92963000
sp|P29622|KAIN_HUMAN	KAIN	691610000	115640000	255610000	670000000	830450000	371010000	483120000	875220000	1257900000	381580000	462050000	641240000	1018200000	330820000	0	483600000	1110600000	659340000	684060000	778690000	2370500000	592840000	453630000	807330000	963830000	638900000	674100000	1259300000	1172000000	460930000	374180000	890100000	1893100000	607160000	491470000	826230000	1405400000	394740000	453190000	167760000
sp|P00742|FA10_HUMAN	FA10	680310000	709690000	1473200000	699950000	806420000	937330000	2107300000	1012500000	580120000	468820000	686920000	276190000	1220600000	800630000	710530000	920040000	956200000	580210000	492660000	479130000	1063300000	1140100000	712190000	817050000	400750000	704880000	1056500000	913270000	773590000	811230000	593720000	1076700000	952660000	1291600000	1543300000	1451700000	806950000	987080000	1069700000	948690000
sp|A0A0C4DH43|HV70D_HUMAN	HV70D	662590000	267780000	348670000	277910000	261110000	0	0	456370000	227180000	166890000	277030000	340180000	81767000	0	0	0	327020000	0	177290000	182020000	57960000	0	279170000	420320000	0	0	59987000	0	115810000	80388000	0	109390000	0	0	0	0	229280000	0	163110000	149830000
sp|O43866|CD5L_HUMAN	CD5L	650790000	1491100000	1045000000	2261000000	847030000	996810000	977650000	1579700000	554950000	1659400000	2453800000	498910000	468200000	878640000	1331400000	872810000	2124100000	1117300000	1131000000	1101900000	451840000	395670000	279590000	852950000	1988600000	3566800000	4126800000	714740000	695470000	0	0	489870000	657700000	797880000	752800000	627160000	1577400000	873870000	1363900000	2720100000
sp|P00488|F13A_HUMAN	F13A	625850000	459510000	383460000	350160000	323270000	0	0	169400000	573120000	342610000	371750000	452090000	607620000	352850000	243320000	182420000	633730000	309760000	197900000	307350000	1078900000	800120000	265380000	254740000	1884600000	321580000	280300000	2531400000	469440000	187870000	2338200000	409750000	490730000	194300000	253960000	207280000	447030000	232470000	249490000	250460000
sp|P01591|IGJ_HUMAN	IGJ	625660000	855650000	870790000	1390000000	292790000	557840000	601770000	1230000000	351680000	378650000	846630000	588980000	321600000	924330000	791540000	551160000	957810000	634990000	449340000	647340000	322170000	346070000	360290000	1182700000	1261500000	1763100000	1302600000	625980000	464990000	320920000	0	459320000	459930000	352210000	337530000	772800000	1456300000	942800000	886800000	1632600000
sp|P12259|FA5_HUMAN	FA5	597490000	737650000	1088200000	776250000	567590000	594870000	361660000	382900000	591060000	652860000	1041400000	729860000	946540000	665500000	947300000	973690000	1146000000	939750000	1126300000	893430000	1027000000	694330000	780460000	690180000	731500000	1011300000	1134100000	787370000	725400000	680010000	303940000	353350000	967130000	713870000	721680000	622550000	889510000	697690000	713690000	595250000
sp|P15169|CBPN_HUMAN	CBPN	587970000	2541000000	1943400000	1340700000	1159300000	1035200000	2464400000	1238100000	1103700000	1546400000	2183500000	1104900000	1509900000	1792900000	1032300000	1956200000	1078000000	2088400000	1883100000	657040000	1158800000	2283300000	2324100000	1895300000	1344600000	2538800000	2897400000	805100000	1047600000	1878900000	1636900000	543910000	1802400000	2687500000	2731700000	3241500000	1743400000	1990500000	2143200000	1510400000
sp|A0A0B4J1V0|HV315_HUMAN	HV315	515210000	239620000	355270000	331620000	559650000	1297000000	467810000	348490000	559770000	0	537620000	518130000	0	422460000	274090000	344620000	736030000	305970000	408380000	908180000	405730000	582740000	864140000	686090000	512810000	350700000	369580000	269670000	228420000	244030000	0	465880000	0	0	118430000	0	246830000	0	203670000	224240000
sp|O75882|ATRN_HUMAN	ATRN	486390000	206780000	306450000	209500000	564480000	0	0	321270000	787240000	496840000	388260000	0	825500000	488160000	300230000	238830000	822310000	301270000	341300000	317560000	626630000	270350000	285110000	190420000	621750000	575240000	349600000	0	544540000	475020000	0	340090000	916330000	376350000	368360000	228880000	547970000	414150000	601010000	166750000
sp|P05109|S10A8_HUMAN	S10A8	476810000	2542400000	2222700000	314940000	589460000	2218900000	2789000000	6684800000	277520000	1078900000	827430000	558380000	784060000	889980000	984700000	796580000	0	277290000	238600000	261830000	0	1536100000	1511300000	2307100000	0	1240600000	1002000000	0	771810000	907450000	198120000	554930000	0	811740000	1183800000	7768800000	457020000	562870000	446960000	0
sp|P04180|LCAT_HUMAN	LCAT	468390000	292070000	276740000	553900000	479230000	180530000	274770000	412390000	604980000	277140000	436380000	235920000	444900000	391060000	300040000	497690000	422660000	337090000	323330000	339200000	539110000	212480000	279150000	399200000	446550000	495590000	476070000	296040000	587580000	443230000	0	428000000	648890000	373590000	453620000	317950000	692780000	445900000	585960000	296620000
sp|P06732|KCRM_HUMAN	KCRM	464380000	0	0	0	0	0	0	0	0	0	0	0	0	0	0	0	0	0	0	0	0	0	0	0	0	0	0	0	0	0	0	0	0	0	0	0	0	0	0	0
sp|Q96PL1|SG3A2_HUMAN	SG3A2	453290000	0	0	0	0	0	0	0	0	0	0	0	0	0	0	0	0	0	0	0	0	0	0	0	0	0	0	0	0	0	0	0	0	0	0	0	0	0	0	0
sp|Q9UK55|ZPI_HUMAN	ZPI	450890000	795770000	897760000	698810000	563550000	364370000	584840000	802520000	397380000	454870000	444720000	600800000	585540000	839760000	597220000	776540000	474920000	763580000	615160000	365390000	584980000	1020400000	1016600000	705440000	433780000	886740000	599340000	384910000	474830000	850560000	929350000	280000000	588280000	1353300000	929990000	757510000	636380000	863250000	793310000	502380000
sp|P0DOX7|IGK_HUMAN	IGK	445240000	373680000	0	0	0	425550000	0	0	0	0	0	0	239980000	0	0	0	308760000	0	0	0	268800000	0	0	724520000	273980000	0	0	0	0	0	0	556830000	686260000	0	344520000	434600000	413810000	0	0	976260000
sp|P06702|S10A9_HUMAN	S10A9	426570000	1057900000	2125500000	270920000	649670000	2154900000	1273700000	6114200000	334380000	983270000	878740000	591140000	705730000	702550000	1172200000	1083300000	132350000	174940000	189930000	409480000	171930000	2335300000	1753000000	3022600000	421670000	1416800000	1598600000	411000000	443170000	1421000000	1378700000	363160000	0	660980000	809480000	7111400000	575500000	318370000	341250000	0
sp|P61769|B2MG_HUMAN	B2MG	416090000	520090000	754890000	803370000	398200000	329160000	357880000	549530000	336730000	631160000	800330000	787620000	483580000	594250000	625080000	437710000	350560000	535350000	542780000	527710000	849270000	1016000000	964130000	905880000	416050000	528070000	427920000	511690000	399130000	688310000	590120000	713740000	306950000	568410000	578250000	386370000	716050000	890330000	918350000	976470000
sp|Q15582|BGH3_HUMAN	BGH3	407660000	299550000	391530000	252680000	261790000	0	187590000	557580000	341390000	346090000	406520000	371690000	192850000	228830000	229580000	273170000	300810000	325500000	287140000	241940000	381970000	419350000	715440000	484690000	266430000	275060000	290270000	186170000	423000000	384530000	464740000	281940000	421100000	484110000	483790000	573970000	344400000	404350000	436040000	294840000
sp|O75110|ATP9A_HUMAN	ATP9A	390920000	243960000	210930000	0	229750000	502110000	0	0	154270000	269540000	0	0	106870000	0	179840000	0	126860000	0	0	253880000	0	0	0	0	0	0	0	0	0	0	0	157290000	0	0	0	0	0	0	0	0
sp|Q13790|APOF_HUMAN	APOF	384930000	952260000	787970000	362700000	561050000	633130000	1232700000	421180000	493800000	843700000	519260000	827470000	553700000	619080000	352060000	653820000	534810000	1175300000	885050000	392490000	884340000	1033400000	1428900000	2131300000	0	649780000	992120000	452320000	748770000	1132200000	985330000	789410000	834780000	1131800000	867280000	812790000	989820000	897780000	1147900000	808320000
sp|P05160|F13B_HUMAN	F13B	382310000	574990000	214220000	0	210290000	143260000	213660000	284420000	219250000	532140000	381970000	372260000	287190000	144000000	431740000	295980000	231660000	406640000	383550000	249620000	668950000	552870000	239570000	789020000	1093500000	492240000	465910000	4150200000	309150000	186050000	1319800000	551910000	576140000	441100000	658290000	268700000	398910000	327640000	249470000	758100000
sp|P01817|HV205_HUMAN	HV205	380430000	294710000	0	0	0	0	0	0	0	0	0	0	431010000	370730000	0	0	0	0	0	300600000	0	0	0	0	208000000	0	0	0	0	626860000	496200000	0	477320000	0	0	0	0	0	0	0
sp|P49908|SEPP1_HUMAN	SEPP1	369270000	0	0	236340000	348460000	651860000	407550000	531720000	308870000	221360000	220690000	278970000	208090000	0	0	242000000	393900000	148200000	116170000	227840000	628530000	224280000	189820000	448210000	196280000	127870000	154500000	316560000	278810000	0	0	427170000	374940000	0	0	524250000	600420000	282230000	294250000	267720000
sp|P01615|KVD28_HUMAN;sp|A0A075B6P5|KV228_HUMAN	KVD28	356070000	354950000	687180000	1003500000	791400000	0	442400000	695170000	506260000	0	957450000	911460000	0	232830000	454870000	395630000	578460000	0	723280000	518070000	0	1264500000	982280000	1317600000	821250000	747190000	613130000	647390000	668680000	755870000	1263500000	1480200000	722210000	1375000000	1323800000	975200000	1502800000	676410000	830550000	3285100000
REV__sp|Q6UVK1|CSPG4_HUMAN	CSPG4	336510000	0	0	0	0	0	0	0	0	276450000	0	0	0	0	0	0	0	0	0	0	0	0	0	0	0	0	0	0	253420000	0	0	0	0	0	0	0	0	0	0	0
sp|P05062|ALDOB_HUMAN	ALDOB	319190000	0	0	0	0	0	701400000	0	382060000	0	0	0	269970000	0	0	0	299510000	0	0	0	309320000	0	0	0	287380000	0	0	0	0	0	0	0	169890000	0	0	0	0	0	0	0
sp|P08571|CD14_HUMAN	CD14	317670000	538230000	727550000	510300000	570520000	605030000	1398200000	456380000	341830000	454000000	591090000	351280000	451680000	548770000	462700000	537970000	345830000	474160000	474020000	335130000	633530000	969050000	968300000	643570000	433920000	520250000	584900000	270680000	577400000	719060000	505030000	275290000	605380000	580930000	711890000	491950000	671600000	545310000	668500000	435230000
sp|A0A0C4DH68|KV224_HUMAN	KV224	298380000	519500000	702030000	2370300000	1887500000	451080000	1143800000	0	0	0	0	373440000	566510000	382720000	0	356140000	2096000000	563800000	660900000	608610000	621750000	443390000	0	1004100000	531510000	841220000	539670000	0	0	0	0	0	395170000	658090000	592460000	1583700000	665080000	663270000	710080000	1094900000
sp|P0DOX3|IGD_HUMAN	IGD	289230000	152840000	0	0	0	0	0	0	0	0	0	0	0	229600000	0	0	0	0	0	0	0	0	143670000	117400000	292280000	309750000	174760000	0	0	0	0	131890000	0	130140000	130650000	274230000	0	0	0	0
sp|A0A087WSX0|LV545_HUMAN;sp|A0A0G2JS06|LV539_HUMAN	LV545	268000000	0	0	0	0	152430000	0	234490000	0	0	0	0	0	0	0	0	0	0	0	0	0	0	0	0	0	150590000	0	242070000	0	0	0	151250000	0	0	0	69308000	0	0	0	301040000
sp|P23142|FBLN1_HUMAN	FBLN1	264240000	834330000	1074200000	831570000	298450000	225320000	733800000	949380000	1003600000	930920000	1590700000	1021900000	732860000	705560000	451680000	1004600000	1006000000	812050000	784510000	556670000	1056400000	1437300000	1258800000	1863000000	1660300000	1238600000	1488800000	2136400000	1250900000	1276200000	1368900000	482210000	1402000000	1195300000	933290000	1229600000	2179500000	1772800000	1987900000	2177500000
sp|P01714|LV319_HUMAN	LV319	262340000	0	0	547280000	700770000	616430000	349040000	0	0	0	0	0	112400000	128080000	0	0	0	0	0	0	431430000	312840000	477280000	701740000	777800000	0	0	328480000	370860000	0	0	1150200000	0	0	0	0	694680000	633550000	249350000	1990800000
sp|P06276|CHLE_HUMAN	CHLE	248010000	138810000	140120000	138530000	112330000	0	0	102630000	181970000	0	0	0	320450000	169180000	152880000	144220000	366380000	235970000	150420000	144590000	452820000	94239000	181460000	191840000	359760000	344020000	194660000	144320000	309230000	251510000	0	213070000	377230000	155690000	135080000	0	231300000	143240000	0	0
sp|P06310|KV230_HUMAN	KV230	246410000	170820000	283720000	482350000	332270000	982200000	1113200000	927410000	150950000	186530000	192330000	218170000	321330000	337890000	475730000	205620000	294210000	0	180370000	190010000	198680000	259440000	0	323400000	257070000	314550000	288840000	206080000	576880000	441530000	331270000	717500000	561000000	474760000	359660000	617780000	793890000	613110000	527280000	796750000
sp|A0A0A0MS15|HV349_HUMAN	HV349	238930000	193520000	231190000	398150000	514430000	718340000	268700000	574850000	327870000	295420000	242790000	327660000	0	139920000	115080000	122720000	440590000	235310000	231380000	275570000	255890000	231520000	250240000	367550000	0	256140000	275790000	200140000	279940000	0	0	445400000	252150000	193800000	162550000	300840000	303570000	283190000	272500000	310770000
sp|A0A075B6I0|LV861_HUMAN	LV861	238500000	256720000	448480000	414100000	992590000	2649600000	2159900000	1313100000	0	0	0	0	228450000	0	461520000	261290000	804570000	0	758580000	608560000	0	0	0	0	797410000	619100000	766880000	162450000	402240000	230290000	0	467690000	420610000	478940000	0	364980000	1307800000	812620000	859930000	1415500000
sp|P43251|BTD_HUMAN	BTD	235530000	230340000	260360000	295090000	181750000	0	147420000	176300000	394250000	367370000	644520000	316970000	367690000	290780000	292410000	355050000	357860000	324020000	305800000	236680000	470270000	259980000	368750000	383480000	325930000	301650000	285450000	294460000	339910000	273630000	230230000	277390000	458210000	302600000	417700000	349880000	414890000	281020000	351220000	310700000
sp|P00915|CAH1_HUMAN	CAH1	213840000	0	552340000	149450000	139080000	201740000	240540000	132690000	282310000	0	199530000	0	114820000	169210000	147160000	0	569860000	174210000	275050000	88687000	395400000	0	0	0	196890000	124800000	0	0	191210000	177510000	0	126160000	198010000	165340000	123470000	171430000	0	75339000	85469000	0
sp|A0A0C4DH38|HV551_HUMAN	HV551	211190000	464750000	108720000	89147000	466390000	0	484560000	508040000	782710000	965580000	182530000	665210000	456770000	248250000	0	72163000	0	412360000	368370000	0	0	0	0	144860000	431660000	69880000	67193000	0	0	0	0	0	118390000	0	536240000	459610000	459390000	668290000	508780000	216620000
sp|A0A0B4J1V2|HV226_HUMAN	HV226	208810000	184300000	195710000	169850000	632370000	0	162980000	660550000	300970000	275470000	275840000	287210000	231280000	214540000	202570000	162450000	318310000	207820000	192940000	420020000	241480000	325760000	202140000	195690000	428890000	489710000	542460000	319140000	468890000	388240000	248160000	237900000	325090000	269180000	174910000	142860000	558650000	379100000	490690000	694160000
sp|P63261|ACTG_HUMAN;sp|P60709|ACTB_HUMAN	ACTG	196450000	299200000	403610000	94792000	125880000	382790000	267650000	338020000	155700000	454160000	389020000	266740000	206700000	0	187250000	206960000	189890000	0	148110000	0	138350000	127750000	198700000	239950000	215930000	319620000	317710000	0	156650000	178360000	0	0	91106000	217120000	353960000	396350000	219530000	201690000	321460000	184780000
sp|Q08380|LG3BP_HUMAN	LG3BP	195510000	0	359660000	309540000	478580000	577660000	552510000	716830000	619580000	666790000	565340000	848450000	271230000	399230000	277790000	353330000	173840000	274780000	467650000	781650000	95315000	292390000	531240000	397200000	180130000	289940000	242810000	0	359020000	470790000	0	382760000	248000000	249360000	236690000	394900000	371330000	270970000	327380000	259110000
sp|A0A075B6R2|HV404_HUMAN	HV404	192880000	0	0	0	264560000	0	407930000	502890000	0	0	0	192670000	0	331870000	325500000	344350000	0	0	0	0	0	0	169000000	314260000	751230000	709040000	731120000	0	355260000	242050000	128910000	627540000	461830000	378290000	304940000	461310000	0	0	80859000	265920000
sp|P36980|FHR2_HUMAN	FHR2	182080000	899490000	1191500000	970410000	606760000	1543000000	1213600000	1063000000	0	771760000	794430000	728830000	619160000	612730000	760160000	647430000	0	648180000	809270000	698820000	637510000	1084000000	1671700000	1221400000	698890000	730840000	919970000	364640000	337180000	452800000	0	519190000	407990000	793410000	889310000	741770000	375560000	847700000	435210000	609480000
sp|P02042|HBD_HUMAN	HBD	176360000	0	526090000	153170000	179530000	343360000	133510000	149090000	205520000	63062000	165560000	65277000	99799000	207590000	251270000	124410000	223130000	115820000	229390000	122840000	159830000	0	0	100470000	96106000	184990000	184760000	0	169680000	319300000	0	107960000	127470000	117290000	107480000	123570000	0	0	91353000	53471000
sp|P27918|PROP_HUMAN	PROP	151280000	0	0	0	198220000	256260000	275320000	231390000	0	0	226680000	0	157060000	132920000	0	0	237090000	126880000	0	0	249660000	181620000	229150000	228680000	191990000	129540000	0	72086000	487730000	217690000	0	278370000	520370000	144560000	0	203160000	272870000	0	197170000	0
sp|P33908|MA1A1_HUMAN	MA1A1	148570000	115480000	153900000	0	105540000	0	0	133170000	0	83152000	122020000	81155000	93786000	90511000	105110000	103010000	126490000	192950000	132360000	0	0	149320000	150370000	116590000	77530000	179350000	155890000	0	0	0	89592000	0	105380000	195430000	240390000	152890000	157990000	171150000	207780000	152650000
sp|O75636|FCN3_HUMAN	FCN3	128680000	313930000	457850000	430860000	625500000	229400000	499070000	247340000	582170000	440870000	651090000	192860000	547270000	421380000	537220000	723870000	917790000	429800000	470280000	452270000	991900000	659570000	885670000	1251100000	540410000	282600000	354130000	579290000	462370000	354720000	299330000	517550000	956400000	442930000	470860000	541530000	576880000	768020000	490250000	295480000
sp|P80108|PHLD_HUMAN	PHLD	113480000	152740000	71668000	282450000	118730000	0	0	40764000	355880000	0	143160000	0	274640000	152770000	105530000	158970000	373140000	220480000	191600000	215290000	470410000	139130000	74104000	88568000	416140000	289930000	204730000	375780000	342650000	185550000	160650000	202230000	713550000	0	0	0	248880000	169980000	148410000	0
sp|P03951|FA11_HUMAN	FA11	111130000	47022000	55658000	204590000	233310000	0	185790000	202330000	194910000	117180000	159060000	104300000	131660000	111340000	138870000	222750000	198310000	112870000	112350000	192580000	319220000	162760000	211260000	186780000	75281000	166340000	117800000	99549000	329960000	142590000	0	240530000	312270000	181550000	124190000	129030000	151800000	204180000	228650000	261070000
sp|P05154|IPSP_HUMAN	IPSP	106340000	0	0	83781000	123030000	0	178110000	115180000	141760000	135960000	238370000	113620000	91526000	0	106680000	0	0	61334000	109130000	94845000	211400000	0	0	194540000	0	0	0	89934000	133920000	0	0	166700000	234260000	91649000	0	178640000	135740000	0	0	118570000
sp|P04278|SHBG_HUMAN	SHBG	85281000	71831000	94187000	178170000	302010000	134980000	91475000	177630000	198260000	199120000	310440000	321770000	286710000	264360000	167940000	245600000	173680000	243320000	276710000	150580000	216460000	131890000	140390000	141570000	189030000	209950000	139020000	239650000	489760000	313230000	155380000	228060000	452230000	196460000	152530000	220830000	650380000	395700000	369480000	305470000
sp|P02144|MYG_HUMAN	MYG	83398000	0	0	0	0	0	0	0	0	0	0	0	0	0	0	0	0	0	0	0	62146000	76548000	0	0	0	0	0	0	0	0	0	0	0	0	0	0	0	0	0	0
sp|Q6ZSZ5|ARHGI_HUMAN	ARHGI	70834000	0	0	0	0	0	0	0	0	0	0	0	0	0	0	0	0	0	0	0	0	0	0	0	0	0	0	0	0	0	0	0	0	0	0	0	0	0	0	0
sp|Q9UGM5|FETUB_HUMAN	FETUB	68574000	0	0	116500000	85151000	102340000	0	0	62881000	0	0	0	59318000	0	0	0	0	0	0	94726000	74751000	0	0	73750000	0	0	66143000	197280000	79102000	0	0	0	102140000	0	77736000	136920000	0	0	0	105670000
sp|P32119|PRDX2_HUMAN	PRDX2	58558000	0	104660000	0	0	0	0	66365000	0	0	0	0	0	52710000	0	0	0	0	0	0	86514000	0	0	0	0	105420000	88199000	0	77749000	102080000	0	0	82073000	0	71282000	0	0	0	0	0
sp|Q9UHG3|PCYOX_HUMAN	PCYOX	52983000	0	0	0	0	0	0	0	58919000	0	0	0	166660000	0	62567000	119100000	153080000	57240000	88618000	78927000	143790000	0	0	0	82902000	96059000	0	0	0	0	0	0	118650000	0	0	0	0	0	0	0
sp|P01766|HV313_HUMAN	HV313	51759000	0	0	0	0	0	0	0	0	0	0	0	0	0	0	0	0	0	0	0	0	0	0	0	0	0	0	0	0	0	0	0	0	0	0	0	0	0	0	0
sp|Q6Q788|APOA5_HUMAN	APOA5	30429000	0	0	0	49166000	0	0	0	0	0	0	0	0	0	0	0	0	0	0	0	0	0	20530000	0	35090000	0	21578000	0	76011000	37660000	0	0	0	0	0	26774000	25637000	0	21022000	0
sp|P04275|VWF_HUMAN	VWF	28551000	2288800000	3482300000	1941400000	0	1358000000	2778700000	1221500000	0	2997000000	873330000	9490300000	4116800000	1303400000	2095100000	2624400000	87124000	904780000	433520000	917150000	2633000000	20789000000	1777800000	620190000	62399000000	2493300000	4130500000	87263000000	6220500000	1737400000	94778000000	19977000000	795330000	2476600000	10829000000	7021300000	779160000	820760000	423230000	904870000
sp|P07451|CAH3_HUMAN	CAH3	23268000	0	0	0	0	0	0	0	0	0	0	0	0	0	0	0	0	0	0	0	0	0	0	0	0	0	0	0	0	0	0	0	0	0	0	0	0	0	0	0
sp|P02533|K1C14_HUMAN;CON__P02533	K1C14	0	0	0	0	0	0	0	0	0	0	0	0	0	0	0	0	0	0	0	0	0	0	0	0	0	0	0	0	145070000	0	0	0	0	0	0	0	0	0	0	0
sp|P07477|TRY1_HUMAN;CON__P07477	TRY1	0	0	0	0	0	0	0	0	0	0	0	0	0	0	0	2544100000	0	0	0	0	0	0	0	0	0	0	0	877680000	0	0	0	0	0	0	0	0	0	0	0	1912600000
sp|P08779|K1C16_HUMAN;CON__P08779	K1C16	0	0	0	0	0	0	0	0	0	0	0	0	0	0	0	0	0	0	0	0	0	0	0	0	0	0	0	0	456570000	0	0	0	0	0	0	0	0	0	0	0
sp|P13645|K1C10_HUMAN;CON__P13645	K1C10	0	0	0	0	0	0	0	0	0	0	0	0	0	10734000	0	0	0	0	0	0	0	0	18950000	0	11270000	0	0	0	693050000	0	0	0	0	148990000	0	0	0	0	0	0
sp|P35527|K1C9_HUMAN;CON__P35527	K1C9	0	0	0	0	0	0	0	0	0	0	0	0	0	0	0	0	0	0	0	0	0	0	0	0	0	0	0	0	4801500000	0	0	0	0	0	0	0	0	0	0	0
sp|P35908|K22E_HUMAN;CON__P35908v2;CON__P35908	K22E	0	0	0	0	0	0	0	0	0	0	0	0	0	0	0	0	0	0	0	0	0	0	0	0	0	0	0	0	184240000	0	0	0	0	79248000	0	0	0	0	0	0
sp|Q04695|K1C17_HUMAN;CON__Q04695	K1C17	0	0	0	0	0	0	0	0	0	0	0	0	0	0	0	0	0	0	0	0	0	0	0	0	0	0	0	0	86765000	0	0	0	0	0	0	0	0	0	0	0
REV__sp|O94986|CE152_HUMAN	CE152	0	3683100000	0	0	792670000	0	0	0	150030000	0	0	0	671520000	1124400000	1069000000	334490000	165100000	890210000	279880000	0	307290000	1301400000	0	0	338290000	1986200000	0	0	293900000	0	0	0	0	2033500000	2071300000	0	0	2745800000	0	0
REV__sp|P51617|IRAK1_HUMAN	IRAK1	0	0	0	0	0	0	0	0	54473000	0	0	0	0	0	0	0	0	0	0	0	0	0	0	0	0	0	0	0	0	0	0	0	0	0	0	0	0	0	0	0
REV__sp|Q6ZR62|RTL4_HUMAN	RTL4	0	0	0	0	0	0	0	0	0	0	0	0	0	0	0	0	0	0	0	0	0	0	0	0	0	0	0	0	0	0	0	564390000	0	0	0	0	0	0	0	0
REV__sp|Q86UU0|BCL9L_HUMAN	BCL9L	0	0	0	0	0	0	0	0	168490000	0	0	0	0	0	0	0	0	0	0	0	0	0	0	0	0	0	0	0	0	0	0	0	0	0	0	0	0	0	0	0
REV__sp|Q9NYQ6|CELR1_HUMAN	CELR1	0	0	0	0	0	0	0	0	0	0	0	0	0	0	0	0	0	0	0	0	0	0	0	0	0	0	0	0	0	0	0	0	0	0	0	0	0	0	0	82185000
REV__sp|Q9P2G3|KLH14_HUMAN	KLH14	0	0	0	0	0	0	0	0	0	0	0	0	0	0	0	0	0	0	0	0	0	0	0	0	0	0	0	0	0	0	0	0	0	0	0	77806000	0	0	0	0
sp|A0A075B6H9|LV469_HUMAN	LV469	0	0	0	0	0	0	0	0	0	0	0	0	0	0	0	0	0	0	0	0	538840000	0	0	0	0	0	0	0	0	0	0	0	0	0	0	0	0	0	0	0
sp|A0A075B6I9|LV746_HUMAN;sp|P04211|LV743_HUMAN	LV746	0	323870000	356370000	730020000	276020000	0	0	0	594270000	0	0	1690600000	0	454820000	0	0	0	415230000	286310000	244140000	0	0	0	0	603220000	0	0	0	0	0	0	0	297820000	0	0	0	0	0	0	1961300000
sp|A0A075B6J1|LV537_HUMAN	LV537	0	0	0	0	0	0	0	0	0	0	0	0	0	132970000	0	60131000	0	0	0	0	0	0	0	0	0	0	0	0	0	0	0	0	0	0	0	0	0	0	0	0
sp|A0A075B6J9|LV218_HUMAN	LV218	0	0	0	0	0	0	0	0	0	0	0	0	0	0	0	0	97259000	0	0	125240000	0	0	0	0	0	0	0	0	0	0	0	137200000	0	0	0	0	0	0	0	0
sp|A0A075B6K0|LV316_HUMAN	LV316	0	0	0	0	0	0	0	0	0	0	0	0	0	0	0	0	0	0	0	0	0	0	0	0	0	0	0	18276000	0	0	0	0	0	0	0	0	0	0	0	0
sp|A0A075B6K4|LV310_HUMAN	LV310	0	0	0	115210000	0	0	0	0	0	0	0	0	0	0	0	0	0	0	0	0	0	0	0	0	0	0	0	0	0	0	0	0	0	0	0	0	0	0	0	0
sp|A0A075B6K5|LV39_HUMAN	LV39	0	0	0	0	0	0	0	0	0	0	0	0	463040000	0	0	0	0	0	0	0	400090000	0	0	0	0	0	0	0	0	0	0	0	106040000	0	0	0	0	0	0	0
sp|A0A075B6Q5|HV364_HUMAN	HV364	0	0	0	0	0	0	0	0	0	0	0	0	0	0	0	0	0	0	0	0	0	0	0	0	0	0	0	0	0	0	0	0	0	0	0	0	0	0	0	0
sp|A0A075B6S2|KVD29_HUMAN	KVD29	0	0	0	0	0	0	0	15807000	0	0	0	0	0	0	0	0	0	0	0	0	0	0	0	0	0	0	0	0	0	0	0	0	0	0	0	0	0	0	0	0
sp|A0A075B6S5|KV127_HUMAN	KV127	0	0	0	0	0	0	0	0	0	0	0	0	0	0	0	0	0	0	0	0	0	0	0	0	0	0	0	0	0	0	0	0	0	0	0	0	0	0	0	120440000
sp|A0A075B6S6|KVD30_HUMAN	KVD30	0	0	0	0	0	0	0	0	0	0	0	0	0	0	0	0	0	0	0	0	0	0	0	0	0	0	0	0	0	0	83467000	0	0	0	0	0	0	0	0	0
sp|A0A087WSY6|KVD15_HUMAN	KVD15	0	0	0	0	0	0	0	54319000	0	0	0	0	0	0	0	0	0	0	0	0	0	0	0	0	0	0	0	0	0	0	0	0	0	0	0	0	0	0	0	0
sp|P01614|KVD40_HUMAN;sp|A0A087WW87|KV240_HUMAN	KVD40	0	0	0	0	0	0	0	0	0	0	0	0	0	0	0	0	0	0	0	0	0	116150000	0	105540000	0	0	0	0	0	0	0	0	0	0	0	0	0	0	0	0
sp|A0A0A0MRZ8|KVD11_HUMAN;sp|P04433|KV311_HUMAN	KVD11	0	0	0	444870000	0	0	0	1619400000	0	0	356170000	0	0	0	0	0	438680000	0	0	398670000	529520000	0	360340000	0	0	0	0	0	0	0	0	0	0	0	0	0	1663500000	1440200000	0	0
sp|A0A0B4J1U3|LV136_HUMAN	LV136	0	0	0	0	0	0	0	113090000	0	0	0	0	0	0	0	0	0	0	0	0	0	0	0	0	0	0	0	0	0	0	0	0	0	0	0	0	0	0	0	0
sp|A0A0B4J1U7|HV601_HUMAN	HV601	0	0	0	0	0	0	0	1327800000	0	0	0	0	0	0	0	0	0	0	0	0	0	0	1102200000	0	0	0	0	0	0	0	0	0	0	0	0	0	0	0	0	0
sp|A0A0B4J1V6|HV373_HUMAN	HV373	0	0	0	0	0	0	0	0	0	0	0	0	0	0	110770000	0	0	0	0	0	0	0	0	0	130610000	0	0	0	0	0	0	0	0	0	0	0	0	0	0	0
sp|A0A0B4J1X5|HV374_HUMAN	HV374	0	0	0	0	0	0	0	0	0	282480000	0	0	0	0	0	0	467130000	396370000	380900000	0	0	0	0	456800000	0	0	0	0	0	0	0	0	0	0	0	0	0	0	0	0
sp|A0A0B4J1Y8|LV949_HUMAN	LV949	0	0	0	0	173020000	0	0	189490000	0	0	0	0	268090000	168570000	246870000	189510000	213770000	0	0	328570000	0	0	0	0	179740000	85845000	159470000	0	80275000	110020000	0	176990000	158920000	167930000	191480000	194340000	166450000	0	181780000	623380000
sp|A0A0B4J1Y9|HV372_HUMAN	HV372	0	165350000	155230000	584700000	0	0	0	171350000	0	0	0	158300000	0	0	0	0	142640000	0	0	274120000	0	0	0	59654000	0	73998000	233690000	0	249080000	0	0	0	0	0	0	0	172870000	0	130430000	220590000
sp|P0DP09|KV113_HUMAN;sp|A0A0B4J2D9|KVD13_HUMAN	KV113	0	0	0	0	0	0	0	0	0	0	0	0	0	0	0	0	0	0	0	0	0	0	0	0	0	0	0	0	218820000	0	0	187060000	0	0	0	0	0	0	0	0
sp|A0A0B4J2H0|HV69D_HUMAN	HV69D	0	0	0	0	0	0	0	0	0	0	0	0	0	0	0	0	0	0	0	0	0	0	0	0	0	0	0	0	0	0	0	0	0	0	0	0	0	0	0	168680000
sp|A0A0C4DH25|KVD20_HUMAN	KVD20	0	0	0	0	0	0	0	0	39418000	0	0	0	0	0	0	0	0	0	0	0	0	0	0	0	0	0	0	0	0	0	0	0	0	0	0	0	0	0	0	0
sp|A0A0C4DH29|HV103_HUMAN	HV103	0	0	0	0	0	0	0	368640000	0	0	0	0	0	0	0	0	0	0	0	0	0	0	0	0	0	0	0	0	0	0	0	0	0	0	0	0	0	0	0	0
sp|A0A0C4DH31|HV118_HUMAN	HV118	0	0	0	0	0	0	0	415620000	0	0	0	0	0	0	0	0	0	0	0	0	0	0	0	0	480320000	0	0	0	0	0	0	0	0	0	0	0	0	0	0	0
sp|A0A0C4DH32|HV320_HUMAN	HV320	0	0	0	0	0	0	0	0	0	0	0	0	0	0	0	0	0	0	0	11310000	0	0	0	0	0	0	0	0	0	0	0	0	0	0	0	0	0	0	0	0
sp|A0A0C4DH33|HV124_HUMAN	HV124	0	0	0	0	0	0	0	129840000	0	0	0	0	0	0	0	0	0	0	0	0	0	0	0	0	0	0	0	0	0	0	0	0	358900000	0	0	225390000	0	0	0	230090000
sp|P01611|KVD12_HUMAN;sp|A0A0C4DH73|KV112_HUMAN	KVD12	0	0	0	0	0	0	0	0	0	0	0	0	0	0	0	0	0	0	0	0	0	0	0	0	0	0	0	0	0	0	0	0	0	0	0	0	0	0	0	0
sp|A0A0G2JMI3|HV692_HUMAN	HV692	0	0	0	0	0	0	0	0	0	0	0	0	0	0	0	0	0	0	0	0	0	0	0	0	0	0	0	0	0	0	0	0	0	0	0	0	0	57603000	0	0
sp|A0A0J9YX35|HV64D_HUMAN	HV64D	0	0	0	117730000	0	0	0	0	0	0	0	0	0	0	0	0	0	0	0	0	0	0	0	0	0	0	0	0	0	0	0	0	0	0	0	0	0	0	0	0
sp|A1L4H1|SRCRL_HUMAN	SRCRL	0	0	0	0	0	0	0	0	0	0	0	0	0	0	0	0	0	0	0	0	0	0	0	0	0	0	0	0	0	0	0	0	0	0	0	0	0	0	0	14256000
sp|A2NJV5|KV229_HUMAN	KV229	0	0	0	0	0	0	0	0	0	0	0	555320000	0	0	0	0	0	0	0	0	0	0	0	0	0	0	0	0	0	0	0	0	0	0	0	0	0	0	0	0
sp|O00187|MASP2_HUMAN	MASP2	0	0	0	0	0	0	0	0	0	0	85173000	70741000	0	77298000	85471000	0	77323000	0	0	78204000	0	0	87330000	70430000	0	0	0	0	0	0	0	0	117550000	0	0	0	0	0	0	0
sp|O00391|QSOX1_HUMAN	QSOX1	0	115960000	105510000	75431000	142390000	0	251020000	317830000	101310000	124540000	185310000	100100000	43840000	58521000	41882000	86344000	43049000	80448000	90819000	0	47697000	113220000	148310000	271300000	102320000	163730000	216860000	162850000	258780000	342150000	234910000	113000000	231320000	134750000	186630000	175800000	242660000	254540000	290240000	441700000
sp|O00533|NCHL1_HUMAN	NCHL1	0	0	0	0	0	0	0	0	0	0	0	0	0	0	0	0	0	0	0	0	0	0	0	21200000	0	0	0	0	0	0	0	0	0	0	0	0	0	0	0	0
sp|O14786|NRP1_HUMAN	NRP1	0	0	0	0	0	0	0	0	0	0	0	0	0	0	0	0	0	0	0	0	0	15631000	0	0	0	0	0	0	0	0	0	0	0	0	0	0	0	0	0	0
sp|O15195|VILL_HUMAN	VILL	0	0	0	0	0	0	0	0	53584000	0	0	0	0	0	0	0	0	0	0	0	0	0	0	0	0	0	0	0	0	0	0	0	0	0	0	0	0	0	0	0
sp|O43633|CHM2A_HUMAN	CHM2A	0	0	0	0	0	0	0	0	0	0	0	0	0	0	0	0	0	0	0	0	0	0	0	0	0	0	0	0	0	0	0	0	0	0	0	0	0	0	0	0
sp|Q99880|H2B1L_HUMAN;sp|Q99879|H2B1M_HUMAN;sp|Q99877|H2B1N_HUMAN;sp|Q93079|H2B1H_HUMAN;sp|Q8N257|H2B3B_HUMAN;sp|Q5QNW6|H2B2F_HUMAN;sp|Q16778|H2B2E_HUMAN;sp|P62807|H2B1C_HUMAN;sp|P58876|H2B1D_HUMAN;sp|P57053|H2BFS_HUMAN;sp|P33778|H2B1B_HUMAN;sp|P23527|H2B1O_HUMAN;sp|P06899|H2B1J_HUMAN;sp|O60814|H2B1K_HUMAN	H2B1L	0	0	0	0	0	0	0	12171000	0	0	0	0	0	0	0	0	0	0	0	0	0	0	0	0	0	0	0	0	0	0	0	0	0	0	0	0	0	0	0	0
sp|O75015|FCG3B_HUMAN	FCG3B	0	0	0	22309000	0	0	0	0	0	0	0	0	0	0	0	0	0	0	0	0	0	0	0	0	0	0	0	0	0	0	0	0	0	0	0	0	0	0	0	0
sp|O75460|ERN1_HUMAN	ERN1	0	0	0	119220000	0	220300000	0	0	53704000	0	0	94576000	83345000	91959000	0	86698000	58673000	0	0	145640000	0	133180000	0	0	0	90880000	0	0	0	0	0	0	0	0	0	0	0	0	0	0
sp|O95428|PPN_HUMAN	PPN	0	0	0	0	0	0	0	0	0	0	0	0	0	0	0	0	0	0	0	0	0	0	0	0	0	0	0	32236000	0	0	0	0	0	0	0	0	0	0	0	0
sp|P00167|CYB5_HUMAN	CYB5	0	0	0	0	0	0	55459000	0	0	0	0	0	0	0	0	0	0	0	0	0	0	0	0	0	0	0	0	0	0	0	0	0	0	0	0	0	0	0	0	0
sp|P00325|ADH1B_HUMAN;sp|P07327|ADH1A_HUMAN	ADH1B	0	0	0	0	0	0	72395000	0	0	0	0	0	0	0	0	0	0	0	0	0	0	0	0	0	0	0	0	0	0	0	0	0	0	0	0	0	0	0	0	0
sp|P00338|LDHA_HUMAN	LDHA	0	0	82042000	0	0	0	0	0	0	0	0	0	0	0	0	0	0	0	0	0	0	0	0	0	0	0	0	0	0	0	0	0	0	0	0	0	0	0	0	0
sp|P00480|OTC_HUMAN	OTC	0	0	0	0	0	0	34109000	0	0	0	0	0	0	0	0	0	0	0	0	0	0	0	0	0	0	0	0	0	0	0	0	0	0	0	0	0	0	0	0	0
sp|P00746|CFAD_HUMAN	CFAD	0	0	0	0	0	0	0	96599000	0	122030000	111570000	165180000	0	0	261460000	127640000	0	113060000	119460000	84855000	71148000	131040000	100730000	109490000	0	135290000	90927000	0	0	0	0	0	0	0	0	0	0	0	0	179940000
sp|P00918|CAH2_HUMAN	CAH2	0	0	0	0	0	0	0	11001000	0	0	0	0	0	0	0	0	0	0	0	0	0	0	0	0	0	0	0	0	0	0	0	0	0	0	0	0	0	0	0	0
sp|P00995|ISK1_HUMAN	ISK1	0	0	0	0	0	0	54052000	0	0	0	0	0	0	0	0	0	0	0	0	0	0	0	0	0	0	0	0	0	0	0	0	0	0	0	0	0	0	0	0	0
sp|P01033|TIMP1_HUMAN	TIMP1	0	0	0	0	0	0	30637000	0	0	0	0	0	0	0	0	0	0	0	0	0	0	0	0	0	0	0	0	0	0	0	0	0	0	0	0	0	0	0	0	0
sp|P01034|CYTC_HUMAN	CYTC	0	256360000	0	349860000	0	221190000	242830000	0	0	219680000	193060000	226700000	0	0	0	0	0	208160000	187720000	159200000	0	0	0	0	0	273680000	0	0	0	0	0	0	0	0	0	0	0	246940000	0	0
sp|P01594|KV133_HUMAN;sp|P01593|KVD33_HUMAN	KV133	0	0	0	0	0	0	0	0	0	0	0	0	0	0	0	0	0	0	0	0	0	0	0	0	0	0	0	0	0	0	0	0	0	0	0	1070400000	0	0	0	0
sp|P04432|KVD39_HUMAN;sp|P01597|KV139_HUMAN	KVD39	0	0	0	0	0	0	0	0	0	0	0	0	0	0	0	0	0	0	0	0	0	0	48237000	0	0	0	0	0	0	0	0	0	0	0	0	0	0	0	0	0
sp|P01599|KV117_HUMAN	KV117	0	0	0	0	0	0	0	0	27054000	0	0	0	0	0	0	0	0	0	0	0	0	0	0	0	0	0	0	0	0	0	0	0	0	0	0	0	0	0	0	0
sp|P01601|KVD16_HUMAN	KVD16	0	0	0	0	0	0	0	0	0	0	0	0	0	0	0	0	0	0	0	0	0	0	0	527280000	0	0	0	0	0	0	0	0	0	0	0	0	0	0	0	0
sp|P01602|KV105_HUMAN	KV105	0	0	0	0	0	0	0	0	33420000	0	0	0	0	0	0	0	0	0	0	0	0	0	0	0	0	0	0	0	0	0	0	0	0	0	0	0	0	0	0	0
sp|P01619|KV320_HUMAN	KV320	0	0	0	921070000	789100000	0	496940000	0	0	0	796000000	0	0	0	0	0	501380000	745370000	440760000	452840000	0	0	483550000	0	684270000	0	0	0	0	0	0	472910000	681590000	342650000	242550000	433450000	433990000	0	0	570230000
sp|P01624|KV315_HUMAN;sp|A0A0C4DH55|KVD07_HUMAN	KV315	0	0	0	0	1608000000	0	0	1806300000	0	0	0	0	0	0	0	0	1622300000	988020000	0	1307700000	0	0	0	1725900000	0	0	0	0	0	0	0	0	0	0	0	0	0	0	0	0
sp|P01699|LV144_HUMAN	LV144	0	0	0	0	0	0	0	45256000	0	0	0	0	0	0	0	0	0	0	0	0	0	0	0	0	0	0	0	0	0	0	0	0	0	0	0	0	0	0	0	0
sp|P01700|LV147_HUMAN	LV147	0	0	0	0	0	0	0	0	0	0	0	0	0	0	239780000	0	0	0	0	0	0	0	0	0	0	0	0	0	0	0	0	0	0	0	0	0	0	0	0	0
sp|P01703|LV140_HUMAN	LV140	0	0	0	0	0	0	0	112330000	0	0	0	0	0	0	0	177050000	138480000	174440000	126870000	150090000	120230000	243030000	0	283590000	0	0	0	116340000	0	0	0	125280000	0	0	0	0	198330000	0	150940000	223670000
sp|P01704|LV214_HUMAN	LV214	0	122970000	0	437700000	498430000	0	0	622810000	0	135270000	0	72149000	294250000	221880000	151590000	172050000	1015100000	290300000	159470000	553080000	191990000	215780000	211290000	236180000	354580000	262460000	414480000	120960000	302140000	216530000	111520000	364340000	539770000	198060000	0	346610000	211010000	0	0	387120000
sp|P01705|LV223_HUMAN	LV223	0	0	0	0	0	1207500000	1592300000	1836600000	0	0	0	0	0	0	0	0	0	0	0	0	0	0	836880000	0	0	0	935030000	0	0	0	0	0	0	553720000	628360000	0	0	0	1749000000	1627600000
sp|P01706|LV211_HUMAN	LV211	0	0	0	0	0	0	0	119540000	0	0	0	0	0	213190000	105990000	0	0	0	120430000	150680000	0	260230000	197300000	255830000	0	0	99156000	0	0	0	0	214630000	0	0	0	0	0	0	0	176910000
sp|P01715|LV301_HUMAN	LV301	0	0	0	0	1579900000	1522000000	727050000	692010000	609040000	524310000	0	0	0	0	0	0	0	0	0	0	0	0	0	0	0	0	0	0	0	0	0	263870000	0	0	0	0	0	0	0	0
sp|P01717|LV325_HUMAN	LV325	0	0	0	0	0	0	0	0	0	0	0	0	0	0	0	0	0	0	0	0	0	0	0	0	0	0	0	0	0	0	0	160260000	0	0	0	0	0	0	0	0
sp|P01718|LV327_HUMAN	LV327	0	0	0	0	0	0	0	25138000	0	0	0	0	0	0	0	0	0	0	0	0	0	0	0	0	0	0	0	0	0	0	0	0	0	0	0	0	0	0	0	0
sp|P01721|LV657_HUMAN	LV657	0	0	0	0	0	0	64099000	0	0	0	0	0	0	0	0	0	0	0	0	0	0	0	0	0	0	0	0	0	0	0	0	0	0	0	0	0	0	0	0	0
sp|P01743|HV146_HUMAN	HV146	0	0	0	0	0	0	0	0	0	0	0	0	0	0	0	0	0	0	0	0	0	0	0	0	0	0	0	0	0	0	0	0	0	0	0	0	0	0	0	91630000
sp|P01764|HV323_HUMAN	HV323	0	0	0	0	0	0	0	0	0	0	0	0	0	0	0	0	0	0	0	0	0	0	0	0	0	0	0	0	0	0	0	94676000	0	0	0	0	0	0	0	0
sp|P0DP03|HV335_HUMAN;sp|P01768|HV330_HUMAN	HV335	0	0	0	0	0	0	0	0	0	0	0	0	0	0	0	0	0	0	0	0	0	0	0	0	0	0	0	0	0	0	0	0	0	0	0	0	0	0	0	0
sp|P01780|HV307_HUMAN;sp|P01763|HV348_HUMAN;sp|P01762|HV311_HUMAN;sp|A0A0B4J1V1|HV321_HUMAN	HV307	0	0	0	0	2513000000	0	0	0	0	0	0	0	0	0	0	0	0	0	0	0	0	0	0	0	0	0	0	0	0	0	0	0	0	0	0	0	0	0	0	0
sp|P01782|HV309_HUMAN	HV309	0	18725000	0	0	0	0	0	0	0	0	0	0	0	0	0	0	0	0	0	0	0	0	0	0	0	0	0	0	0	0	0	0	0	0	0	0	0	0	0	0
sp|P01814|HV270_HUMAN	HV270	0	0	0	0	0	0	0	0	0	0	0	0	0	0	0	0	0	0	0	0	0	74398000	0	0	0	0	0	0	0	0	0	0	0	0	0	0	0	0	0	67277000
sp|P01880|IGHD_HUMAN	IGHD	0	0	0	0	0	0	0	0	0	0	0	0	0	0	0	0	0	0	0	39125000	0	0	0	0	0	0	0	0	0	0	0	0	0	0	0	0	0	0	0	0
sp|P02730|B3AT_HUMAN	B3AT	0	0	0	0	0	0	0	0	0	0	0	0	0	0	0	0	0	0	0	0	0	0	0	0	15395000	0	0	0	0	0	0	0	0	0	0	0	0	0	0	0
sp|P02775|CXCL7_HUMAN	CXCL7	0	0	0	904800000	0	0	0	0	446750000	457280000	668380000	728940000	423420000	569180000	0	325350000	978730000	145610000	263800000	390260000	249510000	1176200000	276980000	806710000	237080000	0	173150000	0	0	316000000	0	0	0	198970000	149140000	750360000	459180000	0	0	1487300000
sp|P02776|PLF4_HUMAN	PLF4	0	0	0	0	0	0	0	0	44979000	0	0	0	0	0	0	0	0	0	0	0	0	0	0	0	0	0	0	0	0	0	0	0	0	0	0	0	0	0	0	0
sp|P02786|TFR1_HUMAN	TFR1	0	0	0	0	0	0	198770000	126310000	0	0	0	0	0	0	0	61329000	0	0	0	0	0	0	0	0	0	73720000	0	0	0	0	0	0	0	0	0	0	0	0	0	0
sp|P03950|ANGI_HUMAN	ANGI	0	0	0	0	0	0	0	0	0	0	0	0	0	0	0	0	0	0	0	0	0	0	0	0	0	0	0	0	0	0	0	0	0	0	0	0	0	0	0	51851000
sp|P04070|PROC_HUMAN	PROC	0	0	0	239220000	192400000	0	0	210870000	289900000	115910000	290100000	150630000	268170000	146290000	0	192890000	252640000	271140000	310830000	206210000	218770000	0	205580000	291040000	231570000	304320000	394860000	490570000	347260000	201490000	216000000	418500000	457080000	331710000	363650000	234090000	230930000	183940000	200770000	327280000
sp|P04264|K2C1_HUMAN;CON__P04264	K2C1	0	0	0	0	0	0	0	0	0	0	0	0	0	0	0	0	0	0	0	0	0	0	0	0	0	0	0	0	5381200000	0	0	0	0	0	0	0	0	0	0	0
sp|P04406|G3P_HUMAN	G3P	0	0	0	0	31063000	0	0	72159000	52913000	42171000	0	0	34780000	0	0	0	41205000	0	0	0	0	26946000	0	0	0	53858000	42991000	0	57281000	79804000	0	0	0	0	35809000	0	53521000	0	0	0
sp|P04424|ARLY_HUMAN	ARLY	0	0	0	0	0	0	88089000	0	0	0	0	0	0	0	0	0	0	0	0	0	0	0	0	0	0	0	0	0	0	0	0	0	0	0	0	0	0	0	0	0
sp|P04430|KV116_HUMAN	KV116	0	0	0	0	0	0	0	0	0	0	0	0	79283000	0	0	0	299940000	0	0	188230000	0	0	76393000	162570000	0	0	0	0	0	0	0	332470000	0	0	0	246530000	260960000	0	0	0
sp|P19961|AMY2B_HUMAN;sp|P04746|AMYP_HUMAN;sp|P04745|AMY1_HUMAN	AMY2B	0	0	0	0	0	0	0	0	0	0	0	0	0	0	0	0	0	0	0	0	0	0	0	0	0	0	0	0	119790000	0	0	0	0	0	0	0	0	0	0	0
sp|Q99878|H2A1J_HUMAN;sp|Q96KK5|H2A1H_HUMAN;sp|Q9BTM1|H2AJ_HUMAN;sp|Q16777|H2A2C_HUMAN;sp|Q93077|H2A1C_HUMAN;sp|Q7L7L0|H2A3_HUMAN;sp|Q6FI13|H2A2A_HUMAN;sp|P20671|H2A1D_HUMAN;sp|P0C0S8|H2A1_HUMAN;sp|P04908|H2A1B_HUMAN	H2A1J	0	0	0	0	0	0	41188000	0	0	0	0	0	0	0	0	0	0	0	0	0	0	0	0	0	0	0	0	0	0	0	0	0	0	0	0	0	0	0	0	0
sp|P05362|ICAM1_HUMAN	ICAM1	0	0	0	0	0	0	90023000	0	0	0	0	0	0	0	0	0	0	0	0	0	0	0	0	0	0	0	0	0	0	0	0	0	0	0	0	0	0	0	0	0
sp|P48304|REG1B_HUMAN;sp|P05451|REG1A_HUMAN	REG1B	0	0	0	0	0	0	0	0	0	0	0	0	0	0	0	0	0	0	0	0	0	0	0	0	0	0	0	0	0	86129000	0	0	0	0	0	0	0	0	0	0
sp|P06331|HV434_HUMAN	HV434	0	264530000	0	0	155790000	0	0	0	0	297580000	418430000	617750000	267570000	327180000	102460000	246900000	101370000	204040000	210430000	0	162550000	192900000	236890000	0	0	123740000	0	0	0	0	0	0	0	0	0	0	256860000	371370000	0	218010000
sp|P07195|LDHB_HUMAN	LDHB	0	103930000	0	0	0	0	0	56831000	0	56244000	56871000	0	0	0	0	0	0	0	0	0	0	0	0	0	0	0	0	0	0	0	0	0	0	0	0	63882000	0	0	0	0
sp|P07237|PDIA1_HUMAN	PDIA1	0	0	0	0	0	0	0	0	0	0	0	0	0	0	0	0	0	0	0	0	0	0	0	0	0	0	0	0	0	0	0	0	0	0	23727000	0	0	0	0	0
sp|P07307|ASGR2_HUMAN	ASGR2	0	0	0	35467000	0	0	0	0	0	0	0	0	0	0	0	0	0	0	0	0	0	0	0	0	0	0	0	0	0	0	0	0	0	0	0	0	0	0	0	0
sp|P07359|GP1BA_HUMAN	GP1BA	0	0	0	0	0	0	0	0	0	0	0	0	0	0	0	42960000	0	0	0	0	0	0	0	0	0	0	0	0	0	0	0	0	0	0	0	44107000	0	0	0	0
sp|Q58FG0|HS905_HUMAN;sp|P07900|HS90A_HUMAN	HS905	0	0	0	0	0	0	0	0	0	0	0	0	0	0	0	0	0	0	0	0	0	0	0	0	0	0	0	0	0	0	0	0	0	0	0	0	0	0	0	0
sp|P07942|LAMB1_HUMAN	LAMB1	0	5793400	0	0	0	0	0	0	0	0	0	0	0	0	0	0	0	0	0	0	0	0	0	0	0	0	0	0	0	0	0	0	0	0	0	0	0	0	0	0
sp|P07988|PSPB_HUMAN	PSPB	0	0	0	0	0	0	0	0	0	0	0	0	0	0	0	0	0	0	0	0	0	0	0	0	0	0	0	0	0	0	0	0	0	0	0	0	0	0	0	94406000
sp|P07996|TSP1_HUMAN;CON__Q28194	TSP1	0	0	64523000	252640000	0	0	0	0	97532000	1119400000	1732600000	2499600000	79652000	190520000	261160000	80937000	276050000	57397000	103670000	92929000	0	676520000	65923000	725700000	0	190830000	263640000	0	0	0	0	0	0	216590000	254010000	357700000	0	0	45255000	1379500000
sp|P07998|RNAS1_HUMAN	RNAS1	0	0	0	0	0	0	103040000	0	0	0	0	0	0	0	0	0	0	0	0	0	0	0	0	0	0	0	0	0	0	0	0	0	0	0	0	0	0	0	0	0
sp|P08319|ADH4_HUMAN	ADH4	0	0	0	0	0	0	19624000	0	0	0	0	0	0	0	0	0	0	0	0	0	0	0	0	0	0	0	0	0	0	0	0	0	0	0	0	0	0	0	0	0
sp|P08637|FCG3A_HUMAN	FCG3A	0	0	0	0	0	0	0	0	0	0	0	0	0	0	0	0	0	0	0	0	0	0	0	113010000	0	0	0	0	0	0	0	0	0	0	0	0	0	0	0	0
sp|P08709|FA7_HUMAN	FA7	0	0	0	0	0	0	0	0	0	0	0	0	0	0	0	0	0	0	0	0	0	0	0	0	0	0	29181000	0	0	0	0	0	0	0	0	0	0	0	0	0
sp|P09172|DOPO_HUMAN	DOPO	0	0	0	0	0	0	0	0	0	0	77747000	0	0	0	0	0	111840000	0	0	0	0	0	0	0	0	0	0	0	0	0	0	0	134010000	72068000	84954000	100990000	0	0	0	0
sp|P09486|SPRC_HUMAN	SPRC	0	0	0	0	0	0	0	0	0	0	38547000	0	0	0	0	0	0	0	0	0	0	44932000	0	0	0	0	0	0	0	0	0	0	0	0	0	0	0	0	0	0
sp|P09603|CSF1_HUMAN	CSF1	0	0	0	0	0	0	0	7316100	0	0	0	0	0	0	0	0	0	0	0	0	0	0	0	0	0	0	0	0	0	0	0	0	0	0	0	0	0	0	0	0
sp|P09960|LKHA4_HUMAN	LKHA4	0	120500000	0	0	0	0	0	0	0	0	0	0	0	0	0	0	0	0	0	0	0	0	0	0	0	0	0	0	0	0	0	0	0	0	0	0	0	0	0	0
sp|P0DOX4|IGE_HUMAN;sp|P01854|IGHE_HUMAN	IGE	0	0	0	0	0	0	0	0	0	0	0	0	0	0	0	0	0	0	0	0	0	0	0	47391000	0	0	0	0	0	0	0	0	0	0	0	0	0	0	0	0
sp|P0DOX6|IGM_HUMAN	IGM	0	0	0	0	0	0	0	0	0	0	0	0	0	0	0	0	0	0	0	0	0	0	0	0	0	0	0	0	0	0	0	0	0	0	0	0	0	137780000	0	0
sp|P0DOY2|IGLC2_HUMAN;sp|P0DOY3|IGLC3_HUMAN	IGLC2	0	0	0	0	0	0	0	0	2160900000	0	0	0	0	0	0	0	0	0	0	0	0	0	0	0	0	0	0	0	0	0	0	0	0	0	0	0	0	0	0	0
sp|P0DP01|HV108_HUMAN	HV108	0	0	0	0	0	0	0	0	0	0	0	0	0	0	0	0	0	0	0	0	0	0	0	0	0	0	0	35363000	0	0	0	0	0	0	0	0	0	0	0	0
sp|P0DP02|HVC33_HUMAN;sp|P01772|HV333_HUMAN;sp|P01767|HV353_HUMAN;sp|A0A0C4DH42|HV366_HUMAN	HVC33	0	0	0	0	0	0	0	0	0	0	0	0	0	0	0	0	0	0	0	0	0	0	0	0	0	0	0	0	0	0	0	0	0	0	0	0	0	0	0	0
sp|P0DP08|HVD82_HUMAN	HVD82	0	0	0	0	0	0	0	0	0	0	0	0	0	0	0	24649000	0	0	0	0	0	0	0	0	0	0	0	0	0	0	0	0	0	0	0	0	0	0	0	0
sp|P10720|PF4V_HUMAN	PF4V	0	0	0	0	0	0	0	0	0	0	15305000	0	0	0	0	0	0	0	0	0	0	0	0	0	0	0	0	0	0	0	0	0	0	0	0	0	0	0	0	0
sp|P11021|BIP_HUMAN	BIP	0	0	0	0	0	0	489730000	0	0	0	0	0	0	0	0	0	0	0	0	0	0	0	0	0	0	0	0	0	0	0	0	0	0	0	0	0	0	0	0	0
sp|P11226|MBL2_HUMAN	MBL2	0	0	0	122270000	0	351850000	471530000	113470000	0	272730000	352550000	298070000	334150000	479580000	792510000	949970000	282280000	283880000	382100000	688600000	97868000	350530000	395090000	363450000	241640000	212540000	267800000	186080000	195960000	217060000	163680000	172220000	336570000	0	182820000	548780000	0	0	0	247080000
sp|P11597|CETP_HUMAN	CETP	0	38849000	0	98030000	144060000	0	22129000	107050000	92153000	73561000	85922000	64842000	86082000	67239000	62901000	132010000	108820000	46847000	63832000	199770000	150720000	133370000	100150000	184830000	99316000	45152000	54118000	171260000	134040000	68166000	0	134110000	224110000	63833000	107120000	375540000	109170000	48603000	61558000	95414000
sp|P12109|CO6A1_HUMAN	CO6A1	0	0	0	0	0	0	0	21332000	0	0	0	0	0	0	0	0	0	19742000	0	0	0	0	24134000	0	22721000	0	0	33783000	0	0	0	0	0	0	0	0	0	25003000	0	0
sp|P12111|CO6A3_HUMAN	CO6A3	0	0	0	11806000	0	0	0	0	0	0	0	0	0	0	0	0	0	0	0	0	0	0	0	0	0	0	0	0	0	0	0	0	0	0	0	0	0	0	0	0
sp|P12955|PEPD_HUMAN	PEPD	0	0	0	0	0	0	15668000	0	0	0	0	0	0	0	0	0	0	0	0	0	0	0	0	0	0	0	0	0	0	0	0	0	0	0	0	0	0	0	0	0
sp|P13598|ICAM2_HUMAN	ICAM2	0	0	0	0	0	0	0	45110000	0	0	0	0	0	0	0	0	0	0	0	0	0	0	0	0	0	0	0	0	0	0	0	0	0	0	0	0	0	0	0	0
sp|P13796|PLSL_HUMAN	PLSL	0	313300000	570510000	73027000	0	0	652380000	635900000	0	82207000	242610000	0	143980000	0	134190000	125660000	0	0	39909000	0	0	198070000	196690000	374820000	30726000	118020000	105250000	0	108520000	216630000	0	0	166860000	145650000	293540000	322000000	0	117750000	119200000	46002000
sp|P14151|LYAM1_HUMAN	LYAM1	0	0	0	0	0	0	0	0	0	0	0	17072000	0	0	0	0	0	0	0	0	0	0	0	0	0	0	0	0	0	0	0	0	0	0	0	0	0	0	0	0
sp|P14543|NID1_HUMAN	NID1	0	0	0	0	0	0	0	0	0	0	0	0	0	0	0	0	0	0	0	0	0	0	0	0	0	0	0	0	0	0	18586000	0	0	0	0	0	0	0	0	0
sp|P14618|KPYM_HUMAN	KPYM	0	0	0	0	0	0	0	0	0	0	0	0	0	0	0	0	0	0	0	0	0	0	0	0	0	0	0	0	0	0	0	0	0	0	0	57371000	0	0	0	0
sp|P14625|ENPL_HUMAN	ENPL	0	0	0	0	0	0	346840000	111440000	0	66093000	0	0	0	0	82348000	0	0	0	0	0	0	0	61465000	0	0	0	0	0	0	0	0	0	0	0	0	0	0	0	0	0
sp|P15090|FABP4_HUMAN	FABP4	0	0	0	0	0	0	0	0	0	0	0	0	0	0	0	0	0	0	0	0	33196000	0	0	0	0	0	0	0	0	0	0	0	0	0	0	0	0	0	0	0
sp|P15144|AMPN_HUMAN	AMPN	0	0	90128000	131290000	0	0	0	0	0	0	0	0	0	0	0	0	0	0	0	131330000	0	99609000	92166000	0	0	0	0	0	0	0	0	0	0	0	0	82071000	0	0	0	0
sp|P15151|PVR_HUMAN	PVR	0	0	0	0	0	0	0	0	0	0	0	0	0	0	0	0	0	0	0	0	0	41775000	0	0	0	0	0	0	0	0	0	0	0	0	0	0	0	0	0	0
sp|P15291|B4GT1_HUMAN	B4GT1	0	0	0	0	0	0	0	0	0	0	0	0	0	0	0	0	0	0	0	0	0	0	0	0	0	0	0	0	0	0	0	0	0	0	24761000	0	0	0	0	0
sp|P15814|IGLL1_HUMAN	IGLL1	0	0	0	0	53330000	0	0	0	0	0	0	0	0	0	0	0	0	0	0	0	0	0	0	0	0	0	0	0	0	0	0	0	0	0	0	0	0	0	0	0
sp|P16070|CD44_HUMAN	CD44	0	0	0	0	0	0	185420000	0	0	0	0	0	0	53644000	0	0	0	0	0	0	0	0	146600000	0	0	0	0	0	0	0	0	0	0	0	0	0	0	0	0	0
sp|P17936|IBP3_HUMAN	IBP3	0	0	0	0	0	0	0	0	0	0	0	0	0	0	0	0	0	0	0	0	0	0	0	0	0	0	0	0	0	192100000	0	0	0	0	0	0	0	0	0	0
sp|P18065|IBP2_HUMAN	IBP2	0	0	0	0	0	0	186340000	0	0	0	0	0	0	0	0	0	0	0	0	0	0	0	0	0	0	0	0	0	0	0	0	0	0	0	0	0	0	0	0	0
sp|P18206|VINC_HUMAN	VINC	0	0	102170000	0	0	45319000	138470000	177400000	0	72894000	92034000	0	0	0	0	64721000	0	0	0	0	0	0	0	60105000	0	0	0	0	0	0	0	0	0	0	0	92885000	0	0	0	0
sp|P19320|VCAM1_HUMAN	VCAM1	0	0	0	0	0	0	133260000	94438000	0	60428000	80745000	88167000	50559000	59961000	0	49854000	0	53636000	0	0	0	68491000	70642000	0	0	54104000	67360000	0	0	90052000	0	0	0	0	66078000	0	105440000	119890000	117930000	113370000
sp|P20774|MIME_HUMAN	MIME	0	0	0	0	0	0	0	0	0	0	0	0	0	0	0	24705000	0	0	0	0	0	0	0	0	36750000	0	0	0	0	0	0	0	0	0	0	0	0	0	0	0
sp|P22314|UBA1_HUMAN	UBA1	0	0	0	0	0	0	0	0	0	0	0	0	0	0	0	0	0	0	0	0	0	0	0	0	0	0	0	0	0	0	0	0	0	0	0	0	0	0	0	292520000
sp|P22692|IBP4_HUMAN	IBP4	0	0	0	0	0	0	132390000	0	0	0	0	0	0	0	0	0	0	84882000	0	0	0	117590000	136170000	0	0	0	0	0	0	0	0	0	0	0	0	0	0	0	0	72304000
sp|P22891|PROZ_HUMAN	PROZ	0	0	0	0	132370000	0	0	50906000	121030000	163920000	184170000	150300000	258490000	111690000	0	176220000	228210000	125940000	147140000	104700000	292590000	279290000	212030000	245000000	0	0	0	0	0	0	0	0	102920000	0	0	102500000	0	0	0	0
sp|P22897|MRC1_HUMAN	MRC1	0	0	0	0	0	0	170030000	0	0	0	0	0	0	0	0	0	0	0	0	0	0	0	0	0	0	0	0	0	0	0	0	0	0	0	0	0	0	0	0	0
sp|P23083|HV102_HUMAN	HV102	0	0	0	0	0	0	0	0	0	0	0	0	0	0	0	0	0	0	0	0	0	0	0	0	0	0	0	0	0	0	0	0	0	0	0	0	0	0	0	104330000
sp|P23141|EST1_HUMAN	EST1	0	0	0	0	0	0	522700000	0	0	0	0	0	0	0	0	0	0	0	0	0	0	0	0	0	0	0	0	0	0	0	0	0	0	0	0	0	0	0	0	0
sp|P24821|TENA_HUMAN	TENA	0	0	0	0	0	0	618320000	0	0	0	0	0	0	0	0	0	0	0	0	0	0	0	0	0	0	0	0	0	0	0	0	0	0	0	0	0	0	0	0	0
sp|P25787|PSA2_HUMAN	PSA2	0	0	0	0	0	0	0	22074000	0	0	0	0	0	0	0	0	0	0	0	0	0	0	0	0	0	0	0	0	0	0	0	0	0	0	0	0	0	0	0	0
sp|P26022|PTX3_HUMAN	PTX3	0	0	0	0	0	0	0	0	0	0	0	0	0	0	0	0	0	0	0	0	0	0	0	0	0	0	0	0	0	0	0	0	0	0	0	0	0	0	0	0
sp|P26927|HGFL_HUMAN;sp|Q2TV78|MST1L_HUMAN	HGFL	0	0	0	131470000	82233000	91981000	0	123710000	87168000	110220000	119890000	0	0	0	0	100860000	0	230840000	168780000	0	95918000	154670000	107040000	81422000	0	53316000	68198000	0	72599000	0	156110000	0	69949000	143050000	78716000	80527000	146210000	91969000	103750000	144550000
sp|P27797|CALR_HUMAN	CALR	0	0	0	0	0	0	58465000	0	0	0	0	0	0	0	0	0	0	0	0	0	0	0	0	0	0	0	0	0	0	0	0	0	0	0	0	0	0	0	0	0
sp|P29401|TKT_HUMAN	TKT	0	0	0	0	0	0	0	0	0	0	0	0	0	0	0	0	0	0	0	0	0	0	14266000	0	0	0	0	0	0	0	0	0	0	0	0	0	0	0	0	0
sp|P30043|BLVRB_HUMAN	BLVRB	0	0	0	0	0	0	0	0	0	0	0	0	0	0	0	0	0	0	0	0	0	0	0	0	0	0	0	0	0	0	0	0	0	0	0	0	0	0	0	0
sp|P30101|PDIA3_HUMAN	PDIA3	0	0	0	0	0	0	0	0	0	0	0	0	0	0	0	0	0	0	0	0	0	0	0	0	18685000	0	0	0	0	0	0	0	0	0	0	0	0	0	0	0
sp|P31949|S10AB_HUMAN	S10AB	0	0	0	0	0	0	0	0	8593900	0	0	0	0	0	0	0	0	0	0	0	0	0	0	0	0	0	0	0	0	0	0	0	0	0	0	0	0	0	0	0
sp|P33151|CADH5_HUMAN	CADH5	0	0	0	0	0	0	273790000	0	0	0	0	0	0	0	0	0	0	0	0	0	0	0	0	0	0	0	0	0	0	0	0	0	0	0	0	0	0	0	0	0
sp|P36222|CH3L1_HUMAN	CH3L1	0	0	0	0	128200000	0	211510000	0	138310000	0	0	0	0	0	0	0	0	0	0	0	0	130780000	0	0	0	0	0	0	325760000	0	0	0	0	0	0	0	382810000	0	0	0
sp|P39060|COIA1_HUMAN	COIA1	0	0	0	0	0	0	0	0	0	0	0	0	0	0	0	0	0	0	0	0	0	0	0	0	0	0	0	42057000	0	0	0	0	0	0	0	0	0	0	0	0
sp|P40197|GPV_HUMAN	GPV	0	0	0	0	0	0	0	0	0	0	0	0	0	0	0	0	0	0	0	0	0	0	0	0	0	0	0	0	0	0	0	0	0	0	0	0	0	0	0	23532000
sp|P41159|LEP_HUMAN	LEP	0	0	0	0	0	0	0	0	0	0	0	0	0	0	0	0	0	0	0	0	0	0	0	0	0	30559000	0	0	0	0	0	0	0	0	0	0	0	0	0	0
sp|P41222|PTGDS_HUMAN	PTGDS	0	0	0	0	0	0	0	0	0	0	0	0	0	0	0	0	0	0	0	0	0	0	0	0	0	0	0	0	0	0	0	0	0	0	0	0	0	0	0	79476000
sp|P42785|PCP_HUMAN	PCP	0	0	0	0	0	0	0	0	0	0	0	0	0	0	0	0	0	0	0	0	0	0	0	0	0	0	0	0	0	0	0	0	0	0	10159000	0	0	0	0	0
sp|P48740|MASP1_HUMAN	MASP1	0	154560000	0	0	0	109590000	178100000	0	0	121970000	172800000	0	0	0	0	0	0	0	0	0	0	0	156240000	136710000	0	182860000	0	134170000	0	142430000	0	0	213730000	128680000	125810000	108200000	0	0	133200000	0
sp|P49913|CAMP_HUMAN	CAMP	0	0	0	0	0	0	0	0	0	0	0	74776000	0	0	0	0	0	0	0	0	0	0	0	0	0	0	0	0	0	0	0	0	0	0	0	0	0	0	0	0
sp|P54108|CRIS3_HUMAN	CRIS3	0	0	0	0	0	0	0	0	0	0	0	0	0	0	0	0	0	0	0	0	0	0	0	0	218250000	122610000	0	0	0	0	0	0	0	0	0	0	0	0	0	0
sp|P55056|APOC4_HUMAN	APOC4	0	0	0	149520000	0	0	97988000	117950000	146340000	0	157480000	0	277500000	0	0	177260000	202150000	0	145120000	77153000	210000000	0	149780000	219690000	226770000	142330000	160090000	141120000	0	0	0	0	238670000	0	141050000	315730000	0	0	0	59399000
sp|P55058|PLTP_HUMAN	PLTP	0	130830000	176120000	100430000	144900000	0	493590000	316520000	109120000	0	100840000	90505000	148730000	135590000	135790000	114150000	190220000	102300000	108230000	197860000	124510000	74767000	173300000	95982000	0	237090000	238400000	160160000	201980000	262780000	0	0	179140000	180410000	191560000	203130000	259860000	116070000	161420000	241020000
sp|P55103|INHBC_HUMAN	INHBC	0	0	0	0	0	0	0	0	0	0	0	0	0	0	0	0	0	0	0	0	0	0	0	0	0	72001000	0	0	0	0	0	0	0	0	0	0	0	0	0	0
sp|P55290|CAD13_HUMAN	CAD13	0	0	0	0	0	0	0	0	0	0	0	0	0	0	0	0	0	0	0	0	0	0	0	0	0	0	0	0	27284000	0	0	0	0	0	0	0	0	0	0	0
sp|P59666|DEF3_HUMAN;sp|P59665|DEF1_HUMAN	DEF3	0	0	0	0	0	65310000	0	0	0	0	0	0	0	0	0	0	0	0	0	0	0	0	0	0	0	0	0	0	0	0	0	0	0	0	0	0	0	0	0	0
sp|P60985|KTDAP_HUMAN	KTDAP	0	0	0	0	0	0	0	0	0	0	0	0	0	0	0	40664000	0	40373000	0	0	0	0	0	0	0	0	0	0	0	0	0	0	0	0	0	0	0	0	0	0
sp|P61626|LYSC_HUMAN	LYSC	0	312630000	310520000	387610000	0	435800000	447640000	251080000	175660000	263890000	516910000	258420000	363950000	361780000	261930000	354560000	0	256860000	349140000	0	450880000	721450000	628800000	534060000	273050000	404720000	265560000	336730000	229940000	387900000	728710000	321610000	168980000	241050000	267450000	187630000	366530000	575240000	537470000	507790000
sp|P62258|1433E_HUMAN	1433E	0	0	0	0	0	0	31444000	0	0	0	0	0	0	0	0	0	0	0	0	0	0	0	0	0	0	0	0	0	0	0	0	0	0	0	0	0	0	0	0	0
sp|P63104|1433Z_HUMAN	1433Z	0	0	0	0	0	0	0	22257000	0	0	0	0	0	0	0	0	0	0	0	0	0	0	0	0	0	0	0	0	0	0	0	0	0	0	0	0	0	0	0	0
sp|P68133|ACTS_HUMAN;sp|P68032|ACTC_HUMAN;sp|P63267|ACTH_HUMAN;sp|P62736|ACTA_HUMAN	ACTS	0	80618000	107770000	0	0	82619000	365580000	0	0	129630000	121400000	95973000	77068000	0	0	133310000	0	0	0	0	0	109470000	0	0	0	0	0	0	0	0	0	0	0	0	0	0	0	0	0	0
sp|P69892|HBG2_HUMAN;sp|P69891|HBG1_HUMAN	HBG2	0	0	0	0	0	0	0	0	0	0	0	0	0	0	0	0	0	0	0	0	0	0	0	0	0	0	0	0	47631000	0	0	0	0	0	0	0	0	0	0	0
sp|P80188|NGAL_HUMAN	NGAL	0	0	0	0	0	174810000	0	0	0	0	0	0	0	0	0	0	0	0	0	0	0	0	0	0	0	0	0	0	0	0	0	0	0	0	0	0	0	0	0	0
sp|P80511|S10AC_HUMAN	S10AC	0	0	0	0	0	0	0	0	0	0	0	0	0	0	0	0	0	0	0	0	0	0	0	61504000	0	0	0	0	0	0	0	0	0	0	0	158780000	0	0	0	0
sp|P98160|PGBM_HUMAN	PGBM	0	0	0	0	0	0	0	0	0	0	0	0	0	0	0	0	0	0	0	0	0	0	0	0	0	0	0	0	0	0	0	0	0	0	3644000	0	0	0	0	0
sp|Q01638|ILRL1_HUMAN	ILRL1	0	0	0	0	0	0	25020000	0	0	0	0	0	0	0	0	0	0	0	0	0	0	0	0	0	0	0	0	0	0	0	0	0	0	0	0	0	0	0	0	0
sp|Q02818|NUCB1_HUMAN	NUCB1	0	0	0	0	0	0	0	0	0	0	0	0	0	0	0	0	0	0	0	0	0	0	0	0	0	0	0	0	0	0	0	0	0	0	0	0	0	0	23108000	0
sp|Q02985|FHR3_HUMAN	FHR3	0	0	142120000	0	0	0	0	0	0	0	0	0	0	0	0	176240000	0	0	0	0	0	0	0	0	0	0	0	110090000	0	0	448800000	151660000	0	0	0	0	0	0	229940000	0
sp|Q03591|FHR1_HUMAN	FHR1	0	402530000	0	0	0	0	0	0	0	0	0	0	0	0	0	0	0	0	0	0	0	0	0	0	0	0	0	0	0	0	0	0	0	0	0	0	0	0	0	0
sp|Q04756|HGFA_HUMAN;CON__ENSEMBL:ENSBTAP00000023055	HGFA	0	0	0	0	111260000	0	84577000	0	138940000	0	72321000	0	113110000	0	0	77069000	122470000	98869000	75743000	0	96174000	0	0	0	105250000	140400000	99350000	85818000	144830000	108110000	0	0	194010000	0	0	0	153360000	91478000	111990000	83901000
sp|Q06141|REG3A_HUMAN	REG3A	0	0	0	0	0	0	0	0	0	0	0	0	0	0	0	0	0	0	0	0	0	0	0	0	0	0	0	0	0	0	0	0	0	0	12428000	0	0	0	0	0
sp|Q08830|FGL1_HUMAN	FGL1	0	584920000	842280000	302480000	250430000	915280000	387500000	104620000	230000000	501020000	0	367420000	389980000	584890000	927290000	597010000	493700000	592680000	424080000	150700000	253180000	1377200000	1029800000	329990000	373210000	784350000	1105300000	271430000	0	892820000	1736000000	0	0	1986000000	1137500000	368500000	619200000	1155000000	1590300000	246290000
sp|Q12805|FBLN3_HUMAN	FBLN3	0	296220000	492150000	589600000	175920000	160750000	451670000	293420000	248680000	298710000	683130000	393610000	218390000	271150000	112060000	501180000	0	308030000	348070000	234720000	241010000	400500000	343830000	641690000	404890000	179610000	384560000	1298100000	327220000	328870000	1149000000	261420000	207700000	317920000	395550000	354790000	433630000	468290000	528180000	796460000
sp|Q13103|SPP24_HUMAN	SPP24	0	0	0	0	0	0	0	0	0	0	0	0	0	0	0	0	0	0	0	0	0	0	0	0	0	0	0	0	0	0	0	0	0	0	0	0	0	0	0	45257000
sp|Q13201|MMRN1_HUMAN	MMRN1	0	0	0	0	0	0	0	0	0	0	32852000	30254000	0	18526000	0	0	0	0	0	0	0	25355000	0	40660000	0	0	0	0	0	0	0	0	0	0	0	0	0	0	0	43223000
sp|Q14126|DSG2_HUMAN	DSG2	0	0	0	0	0	0	0	0	0	0	0	0	0	0	0	0	0	0	0	0	0	0	0	0	0	0	0	23511000	0	0	0	0	0	0	0	0	0	0	0	0
sp|Q14152|EIF3A_HUMAN	EIF3A	0	0	57791000	0	0	0	0	0	0	0	0	0	0	0	0	0	0	0	0	0	0	0	0	0	0	0	0	0	0	0	0	0	0	0	0	0	0	0	0	0
sp|Q14515|SPRL1_HUMAN	SPRL1	0	0	0	0	0	0	0	0	0	0	0	0	0	0	0	0	0	0	0	0	0	0	0	0	0	0	0	0	0	0	0	0	0	0	0	0	0	0	0	26316000
sp|Q15063|POSTN_HUMAN	POSTN	0	0	0	0	0	0	0	0	0	0	0	0	0	0	0	0	0	0	0	0	0	0	0	0	0	0	0	0	0	0	0	0	0	0	0	52711000	0	0	0	0
sp|Q15166|PON3_HUMAN	PON3	0	0	0	0	0	0	0	0	0	0	0	0	51489000	0	0	0	0	39618000	31640000	0	0	0	0	0	0	42009000	0	0	0	0	0	0	54539000	0	0	0	0	0	0	0
sp|Q15485|FCN2_HUMAN	FCN2	0	307040000	242690000	225320000	209960000	0	273390000	224150000	140040000	180780000	205300000	267080000	137600000	0	215190000	189870000	0	116620000	118160000	181700000	131630000	448780000	280020000	319550000	0	134350000	105950000	0	129250000	401190000	445990000	0	210910000	306260000	154710000	546660000	0	0	101370000	233350000
sp|Q15848|ADIPO_HUMAN	ADIPO	0	0	0	0	0	0	0	179570000	0	86613000	0	0	0	332680000	0	157160000	232650000	0	0	0	0	0	0	0	97064000	0	135050000	0	0	0	0	0	0	0	0	0	0	456020000	0	238560000
sp|Q16270|IBP7_HUMAN	IBP7	0	0	0	0	0	0	20330000	0	0	0	0	0	0	0	0	0	0	0	0	0	0	0	0	0	0	0	0	0	0	0	0	0	0	0	0	0	0	0	0	0
sp|Q16610|ECM1_HUMAN	ECM1	0	0	0	130570000	189000000	401480000	202600000	294880000	151080000	117730000	123980000	285000000	249820000	236750000	0	0	200860000	0	102630000	0	382950000	411400000	0	226240000	1183000000	138880000	213310000	2413900000	454350000	154000000	813520000	320700000	285580000	188480000	293710000	259360000	359180000	0	225710000	207460000
sp|Q16706|MA2A1_HUMAN	MA2A1	0	0	0	0	0	0	0	0	0	0	0	0	0	0	0	0	0	0	0	0	0	0	0	0	0	0	0	0	0	0	0	0	0	0	0	0	0	0	0	0
sp|Q16851|UGPA_HUMAN	UGPA	0	0	0	0	0	0	25636000	0	0	0	0	0	0	0	0	0	0	0	0	0	0	0	0	0	0	0	0	0	0	0	0	0	0	0	0	0	0	0	0	0
sp|Q6EMK4|VASN_HUMAN	VASN	0	0	0	0	0	0	0	63069000	0	0	0	0	0	0	0	0	0	0	0	0	0	0	88977000	0	0	0	0	0	0	0	0	80800000	0	0	0	114250000	0	0	0	113850000
sp|Q6P387|CP046_HUMAN	CP046	0	653450000	0	0	0	0	0	1113600000	1269600000	0	0	0	0	0	0	0	0	0	0	0	0	0	399650000	0	0	0	0	0	0	0	0	0	0	0	0	0	0	0	0	0
sp|Q6UXB8|PI16_HUMAN	PI16	0	0	0	0	0	0	0	0	0	0	0	0	0	0	0	82611000	0	0	0	0	0	0	0	0	0	0	0	0	0	0	0	0	0	0	0	0	0	0	0	0
sp|Q7Z5M8|AB12B_HUMAN	AB12B	0	0	0	0	0	0	0	0	3740700000	0	0	0	0	0	0	0	0	0	0	0	0	0	0	0	0	0	0	0	0	0	0	0	0	0	0	0	0	0	0	0
sp|Q86U17|SPA11_HUMAN	SPA11	0	0	0	0	0	0	0	0	0	0	0	0	0	0	0	0	0	0	0	0	0	0	0	0	0	0	0	0	0	0	0	0	0	0	0	0	0	0	0	5184600
sp|Q86UD1|OAF_HUMAN	OAF	0	0	0	0	0	0	0	0	0	0	0	0	0	0	0	0	0	0	0	0	0	0	0	0	0	0	0	0	0	0	0	0	0	0	43754000	82681000	0	0	0	0
sp|Q86VB7|C163A_HUMAN	C163A	0	0	0	0	0	0	0	0	0	0	0	0	0	0	0	0	0	0	0	0	0	0	56244000	0	0	0	0	0	0	0	0	0	0	0	0	0	0	0	0	0
sp|Q8IYE1|CCD13_HUMAN	CCD13	0	0	0	0	0	0	0	0	0	0	0	0	0	0	0	0	0	0	0	0	0	0	0	0	0	0	0	32442000	0	0	0	0	0	0	0	0	0	0	0	0
sp|Q8N7X0|ADGB_HUMAN	ADGB	0	0	0	0	0	0	0	0	0	0	0	0	0	0	0	0	0	0	0	0	0	0	0	0	0	0	0	0	0	0	0	0	0	0	108850000	0	0	0	0	0
sp|Q8NBP7|PCSK9_HUMAN	PCSK9	0	0	0	0	0	0	0	0	0	0	0	0	0	0	0	0	0	0	0	0	0	0	0	0	0	0	0	0	0	30280000	0	0	0	0	0	0	0	0	0	0
sp|Q8NBS9|TXND5_HUMAN	TXND5	0	0	0	0	0	0	28965000	0	0	0	0	0	0	0	0	0	0	0	0	0	0	0	0	0	0	0	0	0	0	0	0	0	0	0	0	0	0	0	0	0
sp|Q8NEP3|DAAF1_HUMAN	DAAF1	0	0	0	0	0	0	0	0	0	0	0	0	0	0	0	0	0	0	0	0	0	0	0	0	0	0	0	0	0	0	0	0	0	0	0	0	0	0	0	260230000
sp|Q8NEV4|MYO3A_HUMAN	MYO3A	0	0	0	0	0	0	0	97744000	0	0	0	0	0	0	0	0	0	0	0	0	0	0	0	0	0	0	0	0	0	0	0	0	0	0	0	0	0	0	0	0
sp|Q8NFP0|PXT1_HUMAN	PXT1	0	0	0	0	0	0	0	0	0	0	0	0	0	0	0	0	0	0	0	0	0	0	113180000	0	0	0	0	0	0	0	0	0	0	0	0	0	0	0	0	0
sp|Q8WWZ8|OIT3_HUMAN	OIT3	0	0	0	0	0	0	0	0	0	0	0	0	0	0	0	0	0	0	0	0	0	0	0	0	0	0	0	0	0	0	179760000	0	0	0	0	0	0	0	0	0
sp|Q92820|GGH_HUMAN	GGH	0	0	0	0	0	41125000	0	0	0	0	0	0	0	0	0	0	0	0	0	0	0	0	0	0	0	0	0	0	0	0	0	0	0	0	0	0	0	0	0	0
sp|Q92954|PRG4_HUMAN	PRG4	0	213480000	203570000	232550000	150420000	0	331520000	181030000	335070000	246010000	368220000	282060000	286030000	259920000	232890000	270550000	189290000	161080000	132100000	116790000	255770000	199160000	149280000	190540000	205920000	268750000	229490000	217980000	165270000	247760000	114680000	142250000	300870000	270080000	271110000	251270000	280240000	224660000	379530000	160480000
sp|Q96QR1|SG3A1_HUMAN	SG3A1	0	0	0	0	0	0	0	0	13594000	0	0	0	0	0	0	0	0	0	0	0	0	0	0	0	0	0	0	0	0	0	0	0	0	0	0	0	0	0	0	0
sp|Q99969|RARR2_HUMAN	RARR2	0	0	0	0	0	0	0	0	0	0	0	0	0	0	0	0	0	0	0	0	0	0	0	0	0	0	0	0	0	0	0	0	0	0	15982000	0	0	0	0	0
sp|Q9BTY2|FUCO2_HUMAN	FUCO2	0	0	0	0	0	0	0	0	0	0	0	0	0	0	0	0	0	0	0	0	0	0	0	0	0	0	30359000	0	0	0	0	0	0	0	0	0	0	0	0	0
sp|Q9BWP8|COL11_HUMAN	COL11	0	0	0	0	0	0	98771000	0	0	0	0	0	0	0	0	0	0	0	0	0	0	0	0	0	0	0	0	0	0	0	0	0	0	0	0	0	0	0	0	0
sp|Q9BXR6|FHR5_HUMAN	FHR5	0	150730000	329490000	240090000	0	189760000	171740000	0	0	0	0	0	0	207090000	0	0	0	0	0	217290000	0	196890000	277740000	163280000	0	0	0	0	0	0	361170000	0	0	315560000	363870000	163060000	0	185520000	96665000	0
sp|Q9BYE9|CDHR2_HUMAN	CDHR2	0	0	0	0	0	0	0	0	0	0	0	0	0	0	0	0	0	0	0	0	0	82426000	52204000	50187000	0	0	0	0	0	0	0	0	0	0	0	108400000	0	0	0	0
sp|Q9H0J4|QRIC2_HUMAN	QRIC2	0	0	0	0	0	0	0	134460000	0	0	0	0	0	0	0	0	0	0	0	0	0	0	0	0	0	0	0	0	0	0	0	0	0	0	0	0	0	0	0	0
sp|Q9HD89|RETN_HUMAN	RETN	0	0	0	0	0	0	0	0	0	0	0	0	0	0	0	0	0	0	0	0	0	17041000	0	0	0	0	0	0	0	0	0	0	0	0	0	0	0	0	0	0
sp|Q9HDC9|APMAP_HUMAN	APMAP	0	0	0	0	106050000	0	0	0	0	0	0	0	0	0	0	0	0	0	0	0	0	0	0	0	0	0	0	0	0	0	0	110180000	0	0	0	0	68272000	0	59097000	0
sp|Q9NPY3|C1QR1_HUMAN	C1QR1	0	0	0	0	0	0	0	0	0	0	0	0	0	0	0	0	0	0	0	0	0	0	0	34037000	0	0	0	0	0	0	0	0	0	0	0	0	0	0	0	0
sp|Q9NT68|TEN2_HUMAN	TEN2	0	0	0	0	0	0	0	0	0	0	0	0	0	0	0	0	0	0	0	0	0	0	81626000	0	0	0	0	0	0	0	0	0	0	0	0	0	0	0	0	0
sp|Q9NZP8|C1RL_HUMAN	C1RL	0	126210000	242050000	0	0	265240000	0	0	0	0	263890000	0	0	123240000	166710000	293370000	0	217660000	192970000	0	0	220300000	159060000	231980000	0	230400000	340070000	0	0	229900000	0	0	0	106220000	0	136140000	307370000	180750000	274940000	337370000
sp|Q9UBX5|FBLN5_HUMAN	FBLN5	0	0	0	0	0	0	0	0	0	0	0	0	0	0	0	0	0	0	0	0	0	0	0	0	0	0	0	117260000	0	0	141050000	0	0	0	0	0	0	0	0	0
sp|Q9UDX3|S14L4_HUMAN	S14L4	0	0	0	0	0	0	0	0	0	0	0	60687000	0	0	0	0	0	0	0	0	0	0	0	0	0	0	0	0	0	0	0	0	0	0	0	0	0	0	0	0
sp|Q9UJJ9|GNPTG_HUMAN	GNPTG	0	0	0	0	0	0	24614000	0	0	0	0	0	0	0	0	0	0	0	0	0	0	0	0	0	0	0	0	0	0	0	0	0	0	0	0	0	0	0	0	0
sp|Q9UJY5|GGA1_HUMAN	GGA1	0	0	0	0	0	0	0	0	155270000	0	0	0	0	0	0	0	0	0	0	0	0	0	0	0	0	0	0	0	0	0	0	0	0	0	0	0	0	0	0	0
sp|Q9UNW1|MINP1_HUMAN	MINP1	0	0	61178000	0	0	0	0	0	0	0	76930000	0	0	0	0	0	0	0	0	0	0	0	0	48987000	0	0	0	0	0	0	0	0	0	0	0	0	0	0	0	0
sp|Q9Y279|VSIG4_HUMAN	VSIG4	0	0	0	0	0	0	70666000	0	0	0	0	0	0	0	0	0	0	0	0	0	0	0	0	0	0	0	0	0	0	0	0	0	0	0	0	0	0	0	0	0
sp|Q9Y490|TLN1_HUMAN	TLN1	0	0	0	0	0	0	0	0	0	15687000	0	0	0	0	0	0	0	0	0	0	0	0	0	0	0	0	0	0	0	0	0	0	0	0	0	0	0	0	0	0
sp|Q9Y4L1|HYOU1_HUMAN	HYOU1	0	0	0	0	0	0	0	0	0	0	0	0	0	0	0	0	0	0	0	0	0	0	15195000	0	0	0	0	0	0	0	0	0	0	0	0	0	0	0	0	0
sp|Q9Y5B8|NDK7_HUMAN	NDK7	0	0	0	0	0	0	0	0	0	0	0	0	0	0	0	38829000	0	0	0	0	0	0	0	0	0	0	0	0	0	0	0	0	0	0	0	0	0	0	0	0
sp|Q9Y5C1|ANGL3_HUMAN	ANGL3	0	0	0	0	0	0	12707000	0	0	0	0	0	0	0	0	0	0	0	0	0	0	0	0	0	0	0	0	0	0	0	0	0	0	0	0	0	0	0	0	0
sp|Q9Y6R7|FCGBP_HUMAN	FCGBP	0	0	244260000	0	0	764070000	1598700000	1175700000	0	234570000	0	248310000	0	0	0	142860000	0	0	170080000	86222000	0	0	210840000	931840000	0	0	0	0	387680000	1677700000	60766000	446950000	0	255830000	323870000	1280500000	112890000	112880000	456540000	911160000
sp|Q9Y6Z7|COL10_HUMAN	COL10	0	0	0	0	0	0	88472000	0	0	0	0	0	0	0	0	0	0	0	0	0	0	0	0	0	0	0	0	0	0	0	0	0	0	0	0	0	0	0	0	0

## Sheet: Supplementary Table 4
Table S4-Normalization of protein abundance in each sample to T1(LFQ)
Gene Names	P1T2	P2T2	P3T2	P4T2	P5T2	P6T2	P7T2	P8T2	P9T2	P10T2	P1T3	P2T3	P3T3	P4T3	P5T3	P6T3	P7T3	P8T3	P9T3	P10T3	P1T4	P2T4	P3T4	P4T4	P5T4	P6T4	P7T4	P8T4	P9T4	P10T4
ALBU	0.802459	1.15508	0.939326	0.884544	0.777344	0.615103	0.889028	0.949175	0.793776	0.852683	0.716064	0.936465	0.945621	0.736902	0.726792	0.671467	0.879387	0.74081	0.753133	0.815659	0.604909	0.765738	0.815042	0.654056	0.829237	0.813885	0.765526	0.835373	0.665652	0.585036
TRFE	0.626727	0.867819	0.693601	0.769165	0.694445	0.553562	0.812561	0.790788	0.641876	0.806538	0.551901	0.840428	0.68543	0.703007	0.619793	0.562316	0.813789	0.511401	0.522062	0.737606	0.515059	0.772801	0.673449	0.678568	0.860747	0.637678	0.651703	1.00029	0.553143	0.771995
APOA1	0.593545	0.744838	0.756633	0.817526	0.806686	0.318797	0.882695	0.871481	0.673899	0.897901	0.491251	0.733379	0.781952	0.647361	0.750009	0.359337	0.839088	0.58305	0.604322	0.727438	0.502009	0.664264	0.843843	0.595507	0.646913	0.631617	0.807114	0.924989	0.71289	0.586981
A1AT	1.42634	1.81718	1.51998	1.57099	1.55626	1.41258	1.84763	1.51617	1.43084	1.15204	1.36291	1.81919	1.4269	1.61173	1.3827	1.6215	1.57581	1.37387	1.37663	1.31435	0.98747	1.13074	1.3971	1.3337	1.18253	1.46856	0.933767	0.865588	1.296	0.893511
CO3	1.09659	1.03881	0.825909	1.23461	1.19047	1.24595	1.06454	1.04081	1.07309	1.01651	1.13117	0.932999	0.759819	0.965703	1.23337	1.26121	0.999641	0.986576	1.01421	0.992662	1.2908	0.968093	0.8129	1.15131	1.6264	1.03089	1.14561	1.08588	0.944108	1.11487
A2MG	0.788945	0.693945	0.804989	0.760119	0.696855	0.64324	1.00874	0.862961	0.775186	0.848739	0.898116	0.815081	0.873302	0.722809	0.683324	0.665766	0.898447	0.481877	0.679607	0.849438	0.885879	0.761432	0.808027	0.635246	0.808618	0.764926	0.802161	0.800388	0.874268	0.742727
FIBG	1.4784	1.19608	1.80947	1.40726	1.34628	1.96874	0.460664	1.14102	1.62824	1.02962	1.63065	1.30511	1.4202	1.31796	1.24818	1.1097	0.538028	4.25049	2.42288	1.11479	1.28339	0.71891	1.87524	1.28059	1.22678	1.13044	1.13414	1.4021	1.36123	0.912249
FIBA	1.64554	1.50659	1.61874	1.32233	1.73819	2.16058	0.503999	1.25171	1.76024	1.38189	1.93747	1.53466	1.42803	1.27663	1.62024	1.31968	0.554399	4.91147	2.97821	1.34025	1.36274	0.844935	1.9374	1.41661	1.29757	1.01874	1.03083	1.33022	1.71056	1.19384
APOB	0.86827	1.05511	0.704932	0.701144	0.807075	0.544349	1.0595	0.886622	0.656119	1.33755	0.685289	1.16477	0.63533	0.761698	0.92404	0.736717	0.875551	0.512821	0.637901	1.40137	0.881499	1.13271	0.559889	0.896277	0.659903	0.444661	0.675886	0.853543	0.664224	1.58947
FIBB	1.47647	1.09595	1.29284	1.31209	1.33321	1.8626	0.483814	1.07027	1.24013	0.893228	1.72566	1.14343	1.0773	1.13525	1.17687	1.11531	0.507033	3.77235	1.83138	1.042	1.10709	0.687787	1.43507	1.12729	1.29065	1.03221	1.00429	1.21433	1.21008	0.897396
HPT	1.47427	1.32045	1.38411	1.44175	1.32687	2.17708	1.83228	2.47797	3.15965	1.38339	1.45974	1.14398	1.04995	1.80523	1.38323	3.07554	1.87923	1.20586	2.61092	1.41098	1.18399	0.79622	1.21769	1.07267	1.89493	3.20062	1.60108	2.36154	2.97916	1.39734
IGG1	0.786882	0.893629	1.47691	1.01934	0.598353	0.81765	0.940059	0.912669	0.755135	0.925097	0.707161	0.776986	1.37793	0.942627	0.553553	0.930025	0.717958	0.842127	0.668713	0.613439	0.711422	0.912498	1.46897	0.610528	0.737501	1.21687	0.828676	1.63759	1.00925	1.61134
AACT	1.76599	1.30631	1.83123	1.30854	1.98904	2.1627	2.71515	2.57684	1.73715	1.57112	1.74417	2.44371	1.57662	1.27146	1.70279	2.25493	2.47155	2.02206	1.86881	1.77913	1.02353	1.06399	1.4569	1.22332	0.995878	1.83416	0.821151	0.652303	1.58303	0.898231
A1AG1	1.20608	1.50679	1.64899	1.51312	1.74234	2.26897	2.11804	1.90208	2.71848	1.13236	1.36135	0.793455	1.51642	1.40155	1.64903	2.88505	2.33039	1.5925	2.1511	1.60491	0.74397	1.0006	1.5467	1.24534	1.88499	2.45498	1.19493	1.16704	2.14152	0.971183
IGHA1	0.965224	0.85179	1.05386	1.0113	0.54824	1.25839	1.1548	0.798828	0.912255	1.02074	0.880005	1.52433	1.04466	0.84361	0.525064	1.52166	0.936643	0.62238	0.916737	0.886819	0.954501	1.60274	0.977141	0.791571	0.697257	2.41431	0.875857	1.67878	1.18837	1.68491
CERU	1.16241	0.999869	1.14753	1.0643	1.35462	1.79131	1.43942	1.24649	1.34664	0.981148	1.09992	1.30441	1.31281	0.974943	1.34531	2.12084	1.27655	0.912059	1.22314	0.956443	1.16934	0.730327	0.987581	1.06829	1.24874	1.75411	1.11316	0.861201	1.12888	0.745291
HEMO	1.56678	0.460714	1.08016	0.934792	0.981613	1.07944	1.37846	1.11406	1.00668	0.850983	1.57477	1.04582	1.15332	0.86587	0.950189	1.0922	1.39169	1.00925	0.818181	0.92905	1.6309	1.03164	0.840439	0.993319	1.17277	1.17119	1.22645	1.02887	0.964673	0.657219
VTDB	1.04803	1.92123	1.53034	1.01221	1.18981	1.34027	1.19798	1.04807	2.00617	1.08191	1.00492	1.91419	1.58818	1.43551	1.28493	1.29416	1.61159	0.861465	2.0541	0.929244	0.874971	1.37447	1.17177	1.11321	1.46491	1.48939	1.16435	0.936497	1.47161	1.26441
IGHG3	0.607433	1.28789	3.28143	0.990252	0.881163	1.24649	0.651428	0.782469	1.0464	1.04289	1.03221	1.46178	3.94835	0.817238	0.759145	1.8318	0.717825	0.601342	1.04403	0.902267	1.54162	1.07793	3.81572	1.10078	0.999585	2.05647	0.492067	1.30156	1.48113	3.66372
CFAB	1.1716	1.30706	0.866822	1.19852	1.69705	1.73738	1.40509	1.18805	1.65201	1.11781	1.16783	1.32709	1.04746	1.17831	1.667	1.66984	1.28328	0.804118	1.56282	1.17244	1.2125	0.944637	0.870685	1.56337	1.34718	1.16961	0.791106	0.720526	1.21807	0.900003
ITIH2	0.802475	0.831823	0.663467	0.738606	0.809118	0.44576	0.726311	0.779765	0.643027	0.832543	0.601822	0.704047	0.693107	0.56069	0.821184	0.407372	0.736253	0.354461	0.569405	0.771067	0.920496	0.903325	0.81965	0.725046	0.664709	0.564475	0.904747	1.10368	0.505425	0.965379
APOA4	0.38158	2.34264	0.823401	2.1732	1.15671	0.392391	3.67185	2.55296	0.20351	0.541446	0.305016	5.48705	0.827482	1.74685	0.873978	0.486281	2.93164	1.48359	0.220449	0.506787	0.267078	2.35928	1.12528	1.91537	1.18397	1.13779	2.1338	1.79481	0.347892	0.872961
ANT3	0.734706	0.558688	0.771498	1.10528	1.14529	0.934277	1.61544	1.12156	1.01049	0.854358	0.72955	0.846904	0.816176	1.06777	1.06255	1.0934	1.49053	0.753492	0.993774	0.993784	0.632142	0.82551	1.01668	1.07183	0.924488	1.1373	1.15871	1.05862	0.890828	0.819523
ITIH4	1.63732	1.54442	1.27866	1.02968	1.67319	1.4584	1.46792	1.56509	1.54172	1.39026	1.80681	1.57808	1.44203	0.977361	1.726	1.41794	1.62338	1.40958	1.62298	1.42327	1.66319	1.3054	0.877995	1.37656	1.40335	1.05499	1.24213	1.00134	1.42677	1.35737
CFAH	1.18368	1.32885	1.31392	0.876438	0.927745	1.04551	0.868538	0.802627	1.2007	1.09581	1.01294	1.425	1.75729	1.02609	0.959089	1.26968	1.20353	0.627146	1.137	0.867116	0.947233	1.04462	0.805265	0.990585	1.38091	1.53127	1.09914	1.01553	0.934794	1.10239
TTHY	0.391773	0.255455	0.379064	0.554722	0.308453	0.383274	0.555671	0.437225	0.394621	0.620181	0.299876	0.393055	0.515206	0.460357	0.323708	0.348075	0.625052	0.194805	0.365043	0.64948	0.803818	1.34957	0.458801	0.574333	0.745123	0.551828	1.58694	1.21448	0.613802	0.628528
IC1	0.947429	1.48881	1.22071	1.21788	1.46217	1.72036	1.26914	1.35458	1.42929	1.13138	1.45233	1.62165	1.14002	1.26606	1.57674	1.85652	1.6996	1.36021	1.61577	1.25607	1.09011	1.49939	1.12026	1.28606	1.37329	1.38687	1.22722	0.882543	1.63172	0.988682
FETUA	0.516284	0.675503	0.463655	0.805187	0.54132	0.333909	0.703323	0.525454	0.444503	0.586484	0.46255	0.572681	0.515518	0.697692	0.489898	0.252518	0.72459	0.457577	0.365915	0.650603	0.597016	0.493448	0.585175	0.657438	0.474868	0.308572	0.655808	0.399592	0.45561	0.521733
IGHG2	0.764418	1.20469	1.01292	1.03455	0.756581	1.38999	0.913977	0.860784	1.21333	1.09846	0.812429	1.01938	1.25167	0.64503	0.47646	1.65859	0.663944	0.613812	0.824097	0.722515	1.78869	1.32862	1.7288	0.397261	1.14584	2.07128	0.5706	1.68027	1.46754	1.55276
KNG1	0.988421	1.18912	0.834594	1.09412	1.04657	0.937743	1.38364	1.05918	1.10139	0.848505	1.10964	1.3908	1.08953	1.0559	1.08096	1.0547	1.20269	0.81176	0.973773	0.910531	1.1018	1.06101	1.12935	1.0498	1.20332	1.21407	1.1223	0.908032	0.9673	1.05104
ITIH1	0.828252	0.767192	0.567073	0.857227	0.827735	0.639266	1.10142	0.684773	0.620366	0.885115	0.769047	0.738611	0.671225	0.7235	0.822824	0.619233	1.05894	0.433463	0.54488	0.698486	1.22277	1.0946	0.557267	0.8845	0.764765	0.582828	1.26604	0.849383	0.515646	0.921127
PLMN	0.998957	0.856645	0.88002	0.520293	0.711093	0.736889	0.576469	0.615445	0.821264	0.815705	0.974593	0.98739	1.25225	0.574421	0.719782	0.590614	0.703694	1.26741	0.953546	0.685387	1.32967	0.955312	0.957062	0.938862	0.967549	0.958718	1.2192	0.943325	0.946135	1.0346
CO5	1.1772	1.51381	1.16157	1.10855	1.15425	1.34959	1.11564	1.06326	1.50587	1.06957	1.48875	1.11856	1.17294	1.19674	1.29119	1.25987	1.25158	1.93339	1.65671	1.09647	1.90718	1.30731	1.28933	1.29468	1.67058	1.49767	1.97018	1.27865	1.53922	1.38773
A1AG2	1.20383	0.848578	1.28966	1.58776	2.05391	2.56196	1.71934	1.35289	1.60785	1.27629	1.27178	1.59244	1.44243	1.73912	2.13743	2.20365	1.83495	1.05683	2.23908	1.10664	1.26599	1.63949	0.765424	1.63448	1.68776	2.45897	1.02908	0.932163	1.93508	0.798108
SAA1	3.9383	0.382095	0.769111	1.85882	1.73071	2.89562	3.00886	1.81069	2.55558	2.16226	3.10783	1.75537	0.362009	1.99302	1.52466	2.57109	2.22103	1.73841	1.93262	2.07539	1.69046	1.034	0.593153	1.25128	0.369296	1.24421	0.0974434	0.366642	1.23158	0.647589
HBA	0.397524	1.45065	0.341832	1.75273	0.698328	0.342645	1.13948	1.31091	0.504171	0.78334	1.3706	1.16177	0.622715	1.49945	1.11281	0.620732	0.998115	0.504264	0.796845	1.30384	0.483214	1.15283	0.417451	0.937129	0.590391	0.442163	0.613155	0.739427	0.944027	1.36508
APOE	0.948225	2.87613	1.35004	0.641435	1.28203	0.731637	0.861718	0.806403	0.78299	0.788384	0.5022	3.0976	1.33238	0.713426	1.16971	1.31413	0.879837	0.362639	1.11011	0.680574	0.721908	1.46944	1.15988	0.737153	0.704559	0.745994	0.637536	0.646959	1.2578	0.610186
THRB	1.03042	1.29326	1.53808	1.00235	1.03841	0.881584	1.06543	1.06637	1.0124	0.955862	1.04297	1.17068	1.92024	1.07636	1.08019	0.916747	1.11816	0.881764	0.876676	0.956691	0.855402	1.06685	1.27121	0.950339	0.930676	1.09486	1.17685	0.978774	0.778557	1.08595
FINC	0.886306	1.12489	2.14168	0.421553	0.633791	1.787	0.0620085	0.138933	0.579922	0.231014	1.12441	1.22233	0.772439	0.729713	0.746655	0.146499	0.11398	3.09092	2.10829	0.125284	2.61984	1.61777	3.89683	1.16461	1.18836	0.233657	1.81004	1.58576	1.3596	1.0327
APOC3	0.459213	0.593835	0.664932	0.602981	0.499662	0.253795	1.14083	0.4832	0.665333	0.673163	0.454289	0.277486	0.624171	0.500204	0.466247	0.307754	0.814436	0.23019	0.571335	0.427835	0.653946	0.536865	0.439526	0.471862	0.397744	0.534634	0.881371	0.841993	1.00848	0.461358
APOC1	0.74627	0.26146	0.711516	0.877033	0.975279	0.245232	1.1029	0.572586	0.261616	2.46246	0.632553	0.227384	0.985681	0.362735	0.740934	0.356291	0.651644	0.104052	0.238583	0.643364	0.738715	0.623208	1.04742	0.453982	0.409588	0.353486	0.402903	0.818302	0.68628	0.869013
HBB	0.53011	1.05993	0.592563	1.48139	0.539052	0.157541	0.754195	0.962963	0.719008	1.0325	2.35633	1.67769	1.37096	1.33661	0.803907	0.229289	0.884243	0.21091	0.717406	1.27334	0.509827	2.69487	0.478212	0.785475	0.371343	0.413831	0.449	0.827991	0.643274	1.552
SAMP	0.866843	2.09667	1.51622	0.798013	0.938753	1.058	1.47691	0.432751	0.59333	1.1462	1.14073	1.89196	1.29227	0.812831	0.814162	1.16622	2.78824	0.507116	0.76211	1.00975	0.512316	0.948833	0.695387	0.708441	0.970261	2.34185	1.00039	0.743097	0.568547	0.514603
HRG	0.604883	0.303652	0.73474	0.712382	0.730087	0.411337	0.749617	0.702638	0.475708	0.564032	0.622244	0.811588	1.09853	0.747672	0.998625	0.39837	0.976391	0.608247	0.539376	0.816765	1.04253	0.829886	0.964973	1.25758	0.697181	0.640719	1.33673	0.573838	0.723732	1.14495
CO9	1.58144	1.30529	1.68878	1.40893	2.36547	1.97277	1.75389	1.27302	2.17841	1.34593	1.49572	1.52131	1.86442	1.46634	2.31505	2.36766	1.84041	1.16296	2.18408	1.62454	1.55963	1.28106	1.84148	1.87323	1.70488	2.50188	0.934183	1.01583	2.22527	1.1229
VTNC	2.23854	1.44561	0.675829	1.24682	1.28054	0.76451	1.7478	1.44246	1.51236	1.1936	1.96436	1.9121	0.96168	1.02065	1.31222	0.843263	1.72386	0.976715	1.42658	1.24952	2.4019	1.13834	0.687807	1.3228	0.624229	0.879344	1.01359	0.539361	1.09987	0.851912
IGKC	1.27817	1.05932	0.880769	1.10278	0.670076	3.17733	1.13621	0.991498	1.24067	0.742502	1.19688	1.78672	1.05505	0.991478	0.749302	1.94241	0.931617	1.13979	0.806626	0.915745	1.48079	1.3158	1.33694	1.03507	0.725783	1.72518	0.918065	1.6024	1.29553	1.85536
HEP2	0.775047	0.536287	0.772721	0.960599	0.774394	1.05926	0.887408	0.659264	1.00909	0.835255	0.782653	0.748059	1.13789	0.981502	0.95597	1.05771	1.10545	0.509941	0.833538	0.889748	1.61435	0.645244	0.930599	1.10914	1.56631	1.41524	1.57332	0.995292	2.24499	1.83728
CLUS	0.798075	1.65279	0.983515	0.746297	0.933037	0.748916	1.3807	0.813511	0.592434	0.772358	0.835288	1.34564	1.40603	1.09441	1.0527	0.74306	1.24271	1.08412	0.5692	0.666288	1.58232	1.4646	1.00558	1.30724	1.21858	1.4752	1.19254	0.960886	1.29699	0.96146
SAA2	4.1169	0.735859	1.63743	2.12558	1.95646	3.32941	10.09	7.86767	6.56566	6.66636	5.42897	2.13855	0.445484	2.44337	0.813939	3.08901	7.60522	4.92727	6.55076	6.1628	2.78694	1.24796	0.612498	1.15511	0.254093	1.88076	NA	0.336927	3.2692	1.00169
CFAI	0.806238	2.17625	1.06402	1.02486	1.05354	1.23872	1.12248	0.749487	0.999827	0.89223	0.987913	1.49505	1.24445	1.25425	1.15259	1.31758	1.4126	0.956565	1.01381	0.978573	1.02306	1.18893	1.09493	1.54252	1.36968	1.42887	1.42034	1.15988	1.09428	1.34413
ANGT	1.17929	0.523747	1.26022	1.22642	1.16057	1.27057	1.99742	1.48989	0.927274	1.03782	1.58692	2.50611	1.73608	1.20012	1.03657	1.5239	1.77463	1.24105	1.25905	1.38774	1.04301	1.4783	0.969763	1.16088	0.539098	1.20457	1.07467	0.55651	1.10947	0.984989
SAA4	0.568159	0.565636	0.99357	1.34064	1.16803	0.277998	1.2543	1.14676	1.61315	1.16777	0.371705	0.724005	1.34033	0.584689	1.28002	0.713317	1.2812	0.789389	2.43005	2.62052	0.520105	0.495813	1.41424	1.08579	0.799565	1.21351	2.9884	1.32622	1.50243	1.01402
CRP	3.59801	0.736628	1.72161	2.14357	4.14714	3.75339	2.17785	4.60989	4.59088	2.49819	3.7068	1.81717	1.28789	2.12636	2.70749	4.80434	2.19606	1.25593	4.26497	3.55252	0.604346	0.606397	0.761087	1.20219	0.882288	2.19888	0.0838303	0.22675	2.4223	0.978509
A1BG	1.42925	0.573212	0.710162	0.987067	1.03427	1.08429	1.16034	1.03993	1.00092	0.952499	1.9618	1.04018	1.02682	0.964985	1.14584	1.12424	1.159	0.859669	0.864586	0.889862	2.28557	1.01921	0.736563	1.1672	1.03888	0.825966	1.01721	1.00355	0.889615	1.08308
APOA2	1.54391	5.10129	8.32472	5.14573	2.58668	2.30684	1.07566	8.95455	7.33332	3.3849	2.23287	2.34456	11.6336	6.37734	2.51186	3.30594	8.78502	6.25616	6.66792	2.30438	1.02882	4.96412	10.3309	3.72586	3.15769	1.68779	16.0615	0.860559	4.63225	9.94967
HPTR	0.459947	0.343369	1.04249	0.795565	0.319635	0.743013	1.04533	0.717306	1.0116	0.646937	0.55638	0.225788	2.4531	0.917073	0.330595	0.676499	1.04795	0.35261	0.767306	0.585471	0.565741	0.241401	0.754621	0.579773	0.29978	0.37908	0.892109	0.825655	0.210903	0.831102
ZA2G	1.12624	1.36363	1.22227	0.925354	0.983279	0.718947	1.76404	1.23726	1.23152	1.06985	1.40646	1.33511	1.44989	0.856793	0.874215	0.700786	1.91831	1.03065	1.29586	1.26211	1.70511	1.53495	1.36706	1.00789	1.03695	0.964288	1.35087	1.06068	1.2876	1.19461
GELS	0.625565	1.24607	0.733464	0.609388	0.822743	0.499853	0.840863	0.912197	0.506495	0.564723	0.543543	1.32027	0.85612	0.401917	0.787162	0.513018	0.929423	0.426921	0.375228	0.603376	0.458715	1.25861	0.732654	0.662501	0.599886	0.726792	0.492884	0.483363	0.548076	0.422555
C4BPA	2.73014	1.66073	3.03804	0.890283	1.04305	1.11872	1.37085	0.597862	1.57159	1.15662	2.06815	2.24575	5.15124	1.82549	1.14939	1.75722	2.17128	0.328835	1.20747	0.973191	1.87642	1.65885	1.29018	1.32719	0.881647	2.69869	1.73184	1.25683	0.757833	2.40654
APOH	1.35384	2.24683	1.0729	1.07314	1.01885	0.801834	1.06739	0.844935	1.10843	1.15167	1.08391	2.0172	1.98472	1.59012	0.955053	0.745361	1.26837	0.658228	0.957588	0.71126	1.0421	1.71666	1.1942	1.56191	0.720811	1.08999	0.801882	0.850583	0.773781	1.19806
A2AP	1.45438	2.46052	1.04373	1.18954	1.17169	0.972275	1.66781	1.459	1.26431	1.48695	1.5979	3.04183	1.375	1.03173	1.24071	1.29766	1.71129	1.48035	1.40086	1.54209	1.46892	1.30356	1.19024	1.27484	0.973472	1.23585	1.08964	0.683948	1.30901	1.00228
A2GL	2.3877	1.23972	1.27887	1.95419	2.35999	1.99885	3.93152	2.11708	2.49874	1.24584	2.58038	1.98712	1.32778	1.62653	2.0624	2.42747	3.36967	1.37966	2.14645	1.51172	1.66888	1.05423	1.47097	1.65698	0.97681	1.87651	0.608717	0.334829	1.2818	0.757847
PON1	0.734006	0.239633	0.704162	0.687206	0.489089	0.540501	1.07083	0.858136	0.579311	0.615464	0.847787	0.359988	0.744871	0.736888	0.484527	0.383684	0.78701	0.753268	0.474509	0.656798	1.21512	0.638729	0.844602	0.621441	0.691634	0.407174	0.981713	1.0472	0.681111	0.650829
C1S	1.76795	2.34819	1.60935	0.892246	1.50303	1.21228	1.58224	1.59967	1.92765	1.05487	1.7321	2.04595	2.06675	1.03342	1.6363	1.51615	2.50758	1.54888	1.68453	1.42489	1.04506	1.39616	1.6121	1.3478	0.814086	1.77336	1.09063	0.971794	1.10937	1.01505
CO4B	0.842988	0.273303	0.763286	1.15759	1.77706	1.12775	1.07841	0.918957	1.11145	0.816396	1.02219	0.895553	0.610899	1.18742	1.71333	1.81525	0.881425	0.980043	0.974524	0.731183	0.895129	0.864551	0.475862	1.21731	1.26194	1.15689	0.890861	0.607552	0.81107	0.694396
C1R	2.13966	2.09506	1.6505	0.81461	1.63588	1.36754	1.60482	1.29228	2.01152	1.03689	1.97027	1.88063	2.2236	1.09236	1.73463	1.53728	2.15445	1.56483	1.90437	1.17064	1.33731	1.28493	1.71448	1.4043	0.944089	1.53275	0.935756	0.973788	1.06074	0.97233
APOD	1.2211	1.20641	1.42498	1.17495	1.54399	0.407056	0.923836	1.17031	0.435231	0.491331	0.859565	0.301288	1.24857	0.868315	1.22814	0.492578	0.640517	0.850766	0.307261	0.597912	0.661294	1.09481	1.04553	0.928887	1.1991	0.766206	0.420919	0.798767	0.336419	0.420523
AMBP	1.02922	1.43998	0.733026	1.00168	0.963939	0.686146	1.25517	0.980639	0.73489	1.02269	0.974781	1.01383	1.07032	0.956401	1.04529	0.828051	1.31376	0.969842	0.835145	1.10129	1.55793	1.30287	0.969138	1.0526	0.838843	0.593586	1.54746	1.24252	0.626952	1.13564
APOC2	0.409231	0.334478	0.409683	0.332092	0.781403	0.124068	0.903698	0.35205	0.321564	0.767192	0.440105	0.272929	0.627257	0.249647	0.850967	0.192024	1.00709	0.142402	0.345752	1.08974	1.08799	0.439706	0.418316	0.26859	0.424008	0.240933	0.8685	0.506082	0.894166	1.08311
CBG	0.906751	0.886079	1.08147	0.827644	0.838757	1.42898	1.05672	1.11981	0.589244	0.903124	0.509106	1.73056	0.970534	0.641447	0.894868	0.991632	1.03799	0.651288	0.754462	1.17513	0.655	1.1047	0.944751	0.835609	1.15472	1.22441	0.82619	0.693658	0.878146	1.10454
IGL1	0.652967	2.69661	1.32976	0.724091	0.402126	0.735971	0.996499	0.803332	0.850717	1.00097	0.858832	1.49403	1.68715	0.709952	0.433766	0.566187	0.940313	0.776644	0.896763	0.972484	0.81287	1.39639	2.10799	0.569764	0.675096	1.13936	0.765597	1.15704	1.55766	1.25676
AFAM	0.498634	0.736728	0.447146	0.619585	0.481996	0.264803	0.673886	0.571697	0.523125	0.806675	0.561255	0.740919	0.604411	0.562039	0.503496	0.242758	0.693603	0.455074	0.366412	0.716484	0.999464	0.856638	0.49622	0.68451	0.481419	0.587861	0.85908	0.701706	0.474521	0.806578
PROS	1.16028	2.24563	0.949189	1.23158	1.1043	0.890478	1.03499	0.995427	0.555797	0.888552	0.918961	1.60262	1.04511	0.811746	1.13152	1.01479	0.984404	0.430017	0.551816	1.03869	1.02704	1.23433	1.02087	1.1197	1.0792	0.874083	1.06455	0.917192	0.770006	0.869218
APOL1	0.495827	0.202466	0.63316	0.982816	0.697304	0.384427	1.26579	1.00732	0.523856	0.683838	0.404104	0.173977	0.574348	0.630649	0.542386	0.438811	0.973511	0.406816	0.332691	0.928697	0.720176	0.246978	0.447758	0.531372	0.434062	0.378206	0.822514	0.911362	0.494458	0.811326
APOM	0.615314	NA	0.535319	0.671933	0.432978	0.159903	0.926072	0.675408	0.611	0.49211	0.435465	NA	0.754939	0.465708	0.513379	0.239033	0.694937	0.381269	0.420848	0.542362	0.561609	0.505689	0.578573	0.653841	0.377566	0.357651	0.656665	0.520332	0.359955	0.624744
CO8A	1.34695	1.76112	1.11528	1.32826	1.54382	1.1646	1.27576	1.10623	1.36585	1.1867	1.54432	1.4937	1.2619	1.43336	1.5368	1.54327	1.25989	1.51811	1.5389	1.23163	1.16783	0.900802	0.858671	1.55831	1.03932	1.16581	0.728298	0.747374	1.16912	0.911034
CO8B	1.20497	2.02915	1.14932	1.18528	1.30989	1.05774	1.50994	1.26258	1.69064	1.24419	1.47272	1.26679	1.29048	1.49078	1.44486	1.5096	1.54238	1.34244	1.47697	1.532	0.901206	1.12928	0.963596	1.38653	0.807399	0.968048	0.963231	0.703395	1.36882	1.3366
RET4	0.271655	0.84648	0.732748	0.722426	0.466826	0.369245	1.23135	0.225867	0.425124	0.600331	0.202339	0.687531	0.931261	0.389092	0.503277	0.266792	0.849154	0.354557	0.457735	0.554378	1.16117	1.17502	1.06204	0.562729	0.853668	0.645901	3.05753	0.85181	0.614215	0.7905
CO6	1.03422	1.0588	1.27713	1.10248	1.01788	1.27392	1.16677	0.941961	0.969959	0.978852	0.811329	1.12795	1.48851	1.01959	1.16632	1.11718	1.36243	0.911463	1.03219	0.977588	1.30094	1.23114	0.995789	1.06544	1.00185	1.29266	1.09822	1.0318	1.00725	1.1594
PEDF	1.18286	2.21751	0.756167	1.12842	1.334	0.824503	1.97323	1.18211	0.844112	0.776377	1.26129	1.42606	0.980001	1.22538	1.18939	0.850106	2.03458	0.978367	0.834072	0.784549	1.13563	1.76135	0.910416	1.39471	0.877193	0.758787	0.766314	0.608559	1.06667	0.689042
C1QA	0.502606	0.171028	1.02037	1.07418	0.715682	0.996892	0.673382	1.16524	1.07607	1.08297	0.357601	0.728723	0.927288	0.641635	0.791549	1.24522	0.693006	2.60769	1.76097	1.47571	0.639816	2.0765	2.70666	0.848615	0.993006	1.93319	0.953103	1.47698	2.18495	1.5991
CO2	1.12018	1.16609	1.26727	1.27463	1.8224	1.38231	1.63313	1.5553	1.60112	0.930334	1.25729	1.78688	1.60493	1.39647	2.00113	1.7128	1.87846	1.01689	1.63275	1.02617	1.51196	1.17904	0.989819	1.96877	1.31111	1.17208	1.23949	1.17633	1.27499	0.935511
CO7	1.61243	1.69983	1.29863	1.47288	1.45241	1.00959	1.39037	1.34285	1.16164	0.860002	1.2606	2.82376	1.56741	0.882936	1.32579	1.03765	1.85204	0.74815	1.23094	1.09932	1.36038	2.35525	1.15589	1.11479	0.958218	1.83726	0.991026	0.908574	1.57259	0.892556
IGHM	0.623838	1.3914	0.877235	0.701359	0.447639	0.655598	1.01291	0.630891	0.527673	0.850228	0.569486	3.00424	0.903872	1.13989	0.51085	0.646638	0.979133	0.176941	0.387987	0.655302	1.35507	1.70517	0.599237	0.884702	0.5206	1.47574	0.291854	0.597725	0.712308	0.465762
APOA	0.734906	NA	NA	NA	NA	NA	0.739945	NA	NA	NA	0.45911	NA	NA	NA	NA	NA	0.694816	NA	NA	NA	0.838951	NA	NA	NA	NA	0.528422	1.05947	NA	NA	NA
KLKB1	0.520404	0.899646	0.742868	0.609736	0.532301	0.49973	0.802246	0.55865	0.471365	0.65268	0.541916	0.811022	0.951171	0.560487	0.5557	0.485134	0.86697	0.403188	0.35413	0.584006	0.945324	0.719001	0.751643	0.698959	0.699446	0.817305	1.38388	0.898966	0.704858	0.94791
HV169	0.231197	1.79423	0.724357	0.467778	0.578287	0.382974	NA	1.48646	NA	1.10607	0.210271	0.873081	0.247765	0.493967	0.370234	NA	NA	NA	NA	1.02007	0.144905	0.545469	0.595258	0.458043	0.597218	0.246546	NA	NA	NA	1.35242
LUM	0.623704	0.864028	0.839249	0.719601	1.09271	0.722208	1.00347	1.01812	0.733096	0.781199	0.658106	1.85347	1.14524	0.665064	1.01647	0.86143	1.28966	0.60497	0.606841	0.785831	0.795287	1.57846	0.802171	0.882322	0.898932	1.04166	0.992068	0.64621	0.83885	0.636376
FA9	0.912542	2.39547	1.22282	1.0372	1.81552	1.2258	1.70877	0.894337	1.25654	0.964072	0.928729	1.24594	1.3666	1.13954	1.51004	1.15857	1.95392	0.710464	1.28894	1.01269	0.599009	1.25437	1.19789	1.13149	1.02757	1.26063	0.796769	0.704207	0.908803	0.785614
LBP	5.23532	1.20245	1.11228	1.90682	2.85076	3.10397	2.45742	2.84501	4.48501	1.65095	4.74512	1.66459	1.48143	1.62659	1.76021	3.12263	2.0706	3.94987	3.81678	1.81532	2.61416	0.568348	1.00366	1.32556	0.7641	1.51907	0.559522	0.376418	1.52713	0.783424
C4BPB	0.908935	2.76704	1.59573	1.09115	0.823556	0.979583	1.70937	0.943488	0.866836	0.899412	1.04107	1.30763	2.08656	0.983623	0.854312	1.40733	1.36413	0.827054	0.884909	1.36137	0.976132	0.862337	1.63592	0.795311	0.849009	1.3321	1.31831	1.41901	1.21574	1.78313
CO4A	0.531056	1.35237	0.953999	1.32522	0.8601	1.82218	0.753856	1.39766	NA	NA	0.882614	1.28712	1.22279	1.00924	0.787939	1.71229	0.844366	2.15196	NA	NA	1.37029	1.02813	1.20805	1.26663	1.0464	2.20345	2.12703	1.65929	NA	NA
TETN	0.668321	1.85074	1.25542	0.602859	1.17193	0.293223	0.753145	0.757875	0.682767	0.875065	0.531314	1.95928	1.39188	0.499516	0.952246	0.616929	0.829806	0.230341	0.441114	0.943538	0.38544	1.40662	1.00607	0.596362	0.889431	0.739923	0.367166	0.358314	0.598447	0.534357
CO8G	1.8437	1.52824	1.2342	1.40131	1.19874	0.622162	1.54797	1.15222	1.76162	1.04146	1.94248	1.96417	1.62257	1.19821	1.43362	1.23085	1.93665	0.855517	1.65822	1.26314	1.25083	0.822782	0.944174	1.93451	0.596869	0.629013	1.41786	0.519834	1.06091	0.858288
CPN2	2.155	1.40005	1.40259	1.11181	1.6897	1.40702	1.79887	1.12197	1.0353	1.26769	2.1816	2.41478	1.57208	1.01185	1.23527	2.07707	1.59943	0.962271	0.924319	1.54555	1.93527	0.883062	0.834956	1.12831	0.527193	2.20991	1.07003	0.619969	0.919887	0.727632
GPX3	1.06973	0.676946	0.975244	0.934784	0.642343	0.8005	1.26805	1.54517	0.827688	0.86311	1.31856	0.63883	1.64634	1.28066	0.607151	0.895146	1.13531	1.08836	1.04972	0.966798	1.11344	0.932193	0.687039	0.761077	1.05877	0.67311	3.88731	0.989666	1.00633	0.623464
IGHG4	1.61078	0.51319	1.32819	0.908062	0.559341	1.24381	1.39595	0.995603	1.29134	0.710021	1.66246	1.15688	1.80527	0.778307	0.456651	1.49482	1.1028	0.784711	1.0057	0.772982	2.91863	0.846607	1.10671	0.61033	0.965538	2.81949	0.86625	2.68637	1.32253	3.45603
ITIH3	3.744	1.65632	1.52982	1.47351	2.75988	2.20819	3.19129	2.1897	1.56928	0.860371	4.29527	2.12649	1.36802	1.5189	2.65883	2.64342	2.64473	1.64234	1.46322	0.984559	5.30679	1.46841	1.27472	2.08411	1.39762	1.5943	1.33976	1.03467	1.54618	0.818738
IGA2	0.86217	NA	NA	0.478849	0.311423	0.524695	1.51657	NA	NA	NA	0.848252	NA	NA	0.560878	0.353858	0.37623	1.7356	0.390318	NA	0.801365	1.10454	NA	NA	0.871721	NA	1.02311	0.417068	1.09162	NA	1.87491
THBG	1.21564	2.58814	0.90706	0.995907	1.01827	0.728746	0.925032	0.771912	0.724125	1.1844	1.01888	1.73894	1.1313	1.07173	1.07741	0.671266	0.961613	1.01704	0.860071	0.995915	0.962997	0.910717	1.14758	1.03066	1.04919	0.818463	0.86	0.756089	0.628491	1.17827
PZP	1.09111	NA	NA	1.05149	NA	NA	1.27202	NA	NA	NA	1.16115	NA	NA	0.58642	NA	NA	1.1023	NA	NA	NA	1.36207	NA	NA	0.705845	NA	NA	1.19567	2.59557	NA	NA
LV151	1.94879	NA	1.04884	1.71669	NA	NA	0.763407	1.98212	1.11482	0.746286	NA	NA	NA	NA	NA	1.5713	0.722699	NA	1.22904	0.784425	NA	NA	3.41622	NA	NA	4.96602	NA	0.974247	3.29159	0.515375
PGRP2	0.830633	0.195106	0.492348	0.662262	0.609904	0.603236	0.851382	0.621583	0.3189	0.410457	0.817728	0.406656	0.743074	0.516615	0.699252	0.374083	0.837778	0.393287	0.251505	0.430121	2.09046	0.560151	0.928355	0.815068	0.590831	0.357905	1.40417	0.622134	0.379237	0.560687
HABP2	1.49185	1.64655	1.17987	1.36083	2.03108	1.08179	1.63735	1.26331	1.83019	1.66304	1.33215	1.68469	1.44152	1.83229	2.1501	1.23957	1.97298	1.74178	1.911	1.52825	1.3369	0.907389	1.20062	1.77276	1.52296	1.65242	1.75723	1.29574	2.03486	1.70654
FA12	1.02264	1.06176	0.946932	0.710899	1.03451	0.704963	1.05883	0.795285	0.644847	0.776257	0.955131	1.63068	1.30759	0.551005	0.920027	0.79473	0.849746	0.755284	0.521685	0.7378	1.1896	1.38064	0.835426	0.640663	0.926511	0.806881	0.766198	0.775592	0.634121	0.995544
C1QC	2.66261	0.372746	1.1218	0.630619	1.20138	0.954644	1.0679	0.617269	0.594301	0.86811	1.69989	0.824907	1.39598	0.335693	1.22828	1.68585	1.31296	0.661193	0.706977	1.64587	3.75244	0.962578	1.03248	0.473094	0.87484	2.26263	2.27827	0.638184	0.993353	1.45102
CNDP1	0.195765	NA	0.22952	NA	0.469101	0.537952	0.604655	0.213892	0.274836	0.302005	0.25717	0.0567444	0.368588	0.0906045	0.276924	0.41392	0.613549	NA	0.254524	0.34642	0.380968	0.174996	NA	0.131902	0.313412	0.420094	0.961473	0.783003	0.607776	NA
HV428	0.666405	3.2007	1.87216	0.864107	0.506873	1.20726	1.14367	NA	0.804836	1.39078	0.55328	1.75402	1.92679	1.32434	0.466876	2.27027	1.50844	NA	NA	1.36741	1.24076	2.03738	1.99192	1.61262	0.619792	4.71877	0.593721	1.15846	1.20147	2.16514
PIGR	0.299482	NA	NA	1.45456	NA	NA	NA	NA	NA	NA	0.508024	NA	NA	0.812843	NA	NA	NA	NA	NA	0.616892	0.948496	NA	NA	1.029	3.84927	NA	NA	NA	NA	0.357084
LV321	0.933154	NA	NA	NA	NA	NA	NA	NA	0.893679	NA	NA	NA	NA	NA	NA	NA	NA	NA	NA	NA	1.25059	NA	NA	NA	NA	NA	NA	NA	0.668539	NA
CBPB2	1.1146	1.83532	1.19616	0.680443	1.00437	0.717055	1.12715	0.971748	1.28655	1.26639	0.755715	3.59056	1.66136	0.707145	1.33188	1.06958	1.34825	1.42203	1.07758	1.17928	1.32929	1.51961	0.986211	0.831765	1.20814	1.49976	0.847624	1.01906	1.15871	1.45669
KV401	1.56672	0.731371	1.07513	1.16233	0.635129	0.645062	0.868155	0.903067	0.770125	1.17029	1.57179	0.791579	1.47411	1.15143	0.701448	1.01498	0.66212	0.7649	0.845284	0.936176	2.3457	0.83112	1.97587	1.09365	0.833544	2.01646	0.516437	1.80329	1.66763	2.05499
C1QB	3.97888	0.726791	1.31872	0.768297	1.21917	0.510886	1.41823	1.19451	0.679111	0.916108	2.47675	2.18571	1.95721	0.674649	1.14047	0.801041	1.14005	0.335714	0.713852	0.933438	4.07342	1.61715	1.41641	0.81615	0.685009	1.14452	0.827611	0.571942	1.29324	1.02997
ALS	1.01103	NA	0.0838744	0.560865	0.718202	0.481563	1.40116	0.982678	0.786019	0.212648	1.04309	0.096946	NA	0.545718	0.653936	0.359782	1.12918	0.735565	0.52041	0.151113	1.50327	0.401199	NA	0.611868	0.61584	0.22553	1.00124	0.805803	0.308544	0.217011
KAIN	0.167204	0.446758	0.303347	0.324907	0.593679	0.250091	0.662876	0.393285	0.320723	0.280874	0.369587	0.581757	0.367319	NA	0.615937	0.191365	0.699397	0.319266	0.259611	0.322463	0.968754	1.05391	0.50977	0.474956	0.701144	0.340574	1.30656	0.759471	0.436443	0.119368
FA10	1.04319	1.16233	0.808143	0.655932	0.606787	1.07223	1.7589	1.04866	1.35578	1.22322	2.16548	2.61315	1.1841	0.582115	0.515227	0.669792	2.63631	0.767487	1.61999	1.32561	1.02887	1.25555	0.476091	0.75376	0.501077	0.76841	2.2789	1.39182	1.52384	1.17565
HV70D	0.404141	NA	0.734616	NA	NA	NA	NA	0.694137	NA	NA	0.526223	NA	1.21943	NA	0.542138	4.8166	NA	NA	NA	0.711401	0.41943	1.74781	1.4974	NA	0.556602	7.2519	NA	0.944564	NA	0.65348
CD5L	2.29122	1.17683	2.99018	1.87663	0.526011	0.875686	1.79362	NA	1.21314	0.553994	1.60574	1.15421	4.42166	2.84366	0.532461	0.618781	2.07523	NA	1.14459	0.864651	3.47424	1.86499	0.899018	1.86418	0.518761	1.88773	0.359419	0.704373	0.953565	1.72442
F13A	0.734217	NA	0.597798	0.580708	0.488789	0.741607	0.170636	0.4002	0.395941	0.520032	0.612703	NA	0.648643	0.400448	0.312278	0.245973	0.148732	4.98083	0.517515	0.558106	0.559495	0.52402	0.788823	0.300221	0.484986	0.236111	1.3432	0.872849	0.422391	0.560276
IGJ	1.3676	1.90526	1.07669	2.87416	0.66296	1.07418	1.39762	0.690165	0.76579	0.647394	1.39179	2.0553	2.40739	2.46126	0.469133	1.11832	1.03258	NA	0.733873	0.60894	2.22165	4.20096	1.67476	1.71381	0.675854	3.67104	0.496219	0.987806	1.68026	1.12106
FA5	1.23458	1.04806	1.10456	0.703087	0.820026	0.676076	1.3825	0.937428	0.738132	0.784353	1.82129	0.637185	1.76192	1.0008	0.98281	0.759942	1.55038	0.418996	0.746208	0.802341	1.29918	0.674607	1.23483	1.02868	0.779607	0.672035	1.07638	0.487111	0.643709	0.669189
CBPN	4.32165	0.892953	1.40111	1.18743	1.93729	1.9704	1.88815	1.79353	1.49107	1.14173	3.30527	2.12577	1.97835	0.683688	1.74685	2.00561	2.15484	1.56252	1.51559	1.22932	2.28022	1.06797	1.00109	1.29558	0.609499	1.63557	0.598765	0.519196	1.79844	0.866353
HV315	0.465092	2.31752	NA	NA	0.415703	1.43628	0.683879	1.06834	NA	NA	0.689563	0.835897	0.96043	NA	0.554842	2.12984	0.720696	NA	NA	0.825143	0.64366	0.622693	0.925612	NA	1.23389	1.691	0.525867	2.03958	NA	0.90848
ATRN	0.425132	NA	0.631116	0.591351	0.36637	0.431435	0.925195	0.872333	0.410714	0.75579	0.63005	NA	0.493191	0.363695	0.41505	0.454989	0.562284	NA	0.401995	1.09679	0.430724	0.569143	NA	0.289316	0.38618	0.303879	NA	0.624545	0.249779	0.304305
S10A8	5.3321	3.76429	3.88765	1.13509	NA	NA	NA	1.17574	NA	1.23161	4.66161	4.73145	2.98151	1.2559	NA	NA	NA	0.256695	NA	0.977988	0.660515	11.3405	2.01204	1.01597	NA	NA	NA	0.718998	NA	NA
LCAT	0.623562	0.376708	0.458098	0.878984	0.797544	0.394131	1.10982	0.754331	0.575737	0.643639	0.590832	0.573357	0.721313	0.674399	0.764988	0.517798	1.06611	NA	0.699071	0.84581	1.18256	0.860526	0.389963	1.11866	0.802536	0.74048	0.662949	0.728411	0.489991	0.428159
KCRM	NA	NA	NA	NA	NA	NA	NA	NA	NA	NA	NA	NA	NA	NA	NA	NA	NA	NA	NA	NA	NA	NA	NA	NA	NA	NA	NA	NA	NA	NA
SG3A2	NA	NA	NA	NA	NA	NA	NA	NA	NA	NA	NA	NA	NA	NA	NA	NA	NA	NA	NA	NA	NA	NA	NA	NA	NA	NA	NA	NA	NA	NA
ZPI	1.76489	0.646562	1.14467	1.43416	1.60781	1.74433	2.04422	1.79129	2.30044	1.3565	1.99108	1.03778	1.11913	1.01995	1.29529	1.73784	1.38167	1.95723	1.58086	1.2466	1.54985	1.42404	1.5119	1.32619	0.769372	1.20592	0.887339	0.589685	1.28767	0.789434
IGK	0.839278	NA	NA	NA	NA	NA	NA	NA	NA	NA	NA	NA	NA	NA	NA	NA	NA	NA	0.502025	NA	NA	NA	NA	NA	NA	2.69539	NA	NA	0.633288	2.3592
S10A9	2.48002	3.31691	2.94058	0.995494	1.3218	13.5829	3.35997	3.20644	NA	0.553206	4.98277	1.96053	2.62797	1.66098	1.43506	10.196	3.79112	3.111	NA	0.592963	0.635113	9.41124	1.76787	1.53501	3.09392	17.5804	0.974696	0.81946	NA	NA
B2MG	1.24995	0.82662	1.87438	1.22886	1.52713	1.19632	1.26925	1.72453	1.8518	1.24339	1.81425	0.898744	2.37677	1.29261	1.54832	1.13525	1.02853	1.47852	1.88386	1.28252	1.93076	1.38004	2.33903	0.905145	1.50533	1.06666	1.22988	1.78824	1.25874	1.36369
BGH3	0.734804	NA	1.01377	1.18657	1.08208	1.09786	1.03239	0.909054	1.14963	1.17407	0.960433	0.716567	1.19078	1.19046	0.954556	1.87303	1.08948	1.09868	1.14887	1.26609	0.61983	2.12988	1.08875	1.41649	0.804295	1.26892	0.698758	0.666525	1.36303	0.856098
ATP9A	0.624066	2.18546	1.7472	NA	NA	NA	NA	NA	NA	NA	0.539573	NA	NA	1.68279	NA	NA	NA	NA	NA	NA	NA	NA	NA	NA	2.00126	NA	NA	NA	NA	NA
APOF	2.47385	1.12847	1.70859	1.11808	2.1976	1.16856	NA	1.51208	1.35581	0.907013	2.04705	2.19713	1.05156	0.635832	1.65489	1.61578	NA	1.31593	1.03893	1.15971	0.942249	0.7507	1.67572	1.18082	0.733887	2.41005	NA	1.05428	0.973658	0.816633
F13B	1.50399	0.68125	2.42709	0.50141	1.75533	0.826474	0.450151	0.601811	0.765613	0.821338	0.560331	1.01603	1.74217	1.50333	1.65566	0.358128	0.426072	4.26913	1.14259	0.625379	NA	1.35251	1.69788	1.03061	1.07753	1.17949	3.79534	1.78525	0.46638	1.90043
HV205	0.774676	NA	NA	0.860142	NA	NA	NA	NA	NA	NA	NA	NA	NA	NA	NA	NA	NA	NA	NA	NA	NA	NA	NA	NA	NA	NA	NA	NA	NA	NA
SEPP1	NA	1.87069	0.716677	NA	0.376238	0.356833	0.651467	NA	NA	0.470054	NA	1.16957	0.714508	NA	0.294923	0.302006	0.787141	NA	NA	0.490074	0.640019	1.52591	0.903196	1.16296	0.578421	0.713108	1.6128	1.53212	1.39822	0.445888
KVD28	0.996855	NA	NA	NA	NA	NA	0.90982	1.13039	1.90388	0.4501	1.9299	0.559009	1.89122	NA	1.25035	NA	0.746581	1.88954	1.83298	0.552668	2.81827	0.878405	1.80038	NA	0.895602	NA	0.788298	2.21361	1.3503	2.18599
CSPG4	NA	NA	NA	NA	NA	NA	NA	NA	NA	NA	NA	NA	NA	NA	NA	NA	NA	NA	NA	NA	NA	NA	NA	NA	NA	NA	NA	NA	NA	NA
ALDOB	NA	NA	NA	NA	NA	NA	NA	NA	NA	NA	NA	NA	NA	NA	NA	NA	NA	NA	NA	NA	NA	NA	NA	NA	NA	NA	NA	NA	NA	NA
CD14	1.69431	1.06049	1.32815	1.21495	1.37108	1.5296	1.19895	1.24534	0.959612	0.811957	2.29027	2.45075	1.72919	1.0244	1.37067	1.52842	1.34794	0.874662	1.17594	0.995384	1.60638	0.799937	1.02765	1.19104	0.96906	1.01585	0.623802	0.476775	0.81263	0.648049
KV224	1.74107	0.238983	NA	0.675575	0.268989	0.713132	1.5827	NA	1.66533	0.997279	2.35281	0.605987	NA	NA	0.315315	NA	1.01535	NA	1.49925	1.06766	7.9439	NA	NA	0.628656	0.290367	1.61496	NA	NA	4.00764	1.64627
IGD	0.528438	NA	NA	NA	NA	NA	1.05977	NA	NA	NA	NA	NA	NA	NA	NA	NA	0.59792	NA	NA	NA	NA	NA	NA	NA	NA	NA	NA	NA	NA	NA
LV545	NA	NA	NA	NA	NA	NA	NA	NA	NA	NA	NA	NA	NA	NA	NA	NA	NA	NA	NA	NA	NA	NA	NA	NA	NA	NA	NA	NA	NA	NA
FBLN1	3.15747	0.754967	0.927581	0.962749	0.807207	1.36056	0.74601	1.02023	0.852568	0.813398	4.06524	2.4587	1.58499	0.616325	0.779831	1.19159	0.896705	1.09433	0.665685	0.91209	3.14703	3.18104	1.01823	1.37079	0.55335	1.76354	1.28676	0.38549	0.877033	0.999082
LV319	NA	0.879647	NA	1.1395	NA	0.725123	NA	NA	NA	0.912003	NA	0.498081	NA	NA	NA	1.10627	NA	NA	NA	0.358942	2.08615	NA	NA	NA	NA	1.62654	0.422319	3.10144	NA	2.86578
CHLE	0.559695	NA	NA	0.527945	0.644058	0.208116	0.956249	0.813343	0.412719	0.619282	0.564977	NA	NA	0.477079	0.410557	0.400733	0.541083	NA	0.358084	NA	0.558566	0.913647	NA	0.450055	0.394645	0.423656	0.401156	0.689034	NA	NA
KV230	0.693235	2.95603	1.23571	1.05154	NA	1.30582	1.2236	0.765376	0.846275	0.772286	1.15141	3.35029	1.27413	1.4805	0.613065	NA	1.12359	0.574244	0.641105	0.664173	1.95751	2.79113	1.44531	0.639903	0.645831	1.62774	0.801649	1.24376	1.10121	1.0036
HV349	0.809944	1.39638	0.901028	NA	0.534079	0.904764	NA	NA	0.76859	0.932866	0.967606	0.522326	0.740507	NA	0.525159	0.97792	NA	NA	0.644656	0.897651	1.66639	1.11745	0.99936	NA	0.625457	1.43636	NA	1.59106	1.1931	1.02372
LV861	1.07639	2.66938	NA	NA	NA	NA	0.776389	0.572519	1.13868	0.621364	1.88042	2.17602	NA	2.02022	0.942839	NA	0.961714	NA	NA	0.657539	1.73627	1.3229	NA	1.14375	0.756379	NA	0.203722	1.16271	0.86774	1.08235
BTD	0.977965	NA	0.93182	0.790829	0.905438	0.552831	0.925505	0.805007	0.660396	0.677336	1.10542	0.811114	1.6348	0.795262	0.854524	0.784124	0.875802	0.677326	0.911591	0.846538	1.25288	0.970014	0.803982	0.965623	0.661376	0.815446	0.903446	0.816069	0.76358	0.748873
CAH1	NA	1.45053	NA	1.4737	0.305707	NA	0.633856	0.928351	0.835008	NA	2.58296	1.72951	0.706776	1.28166	0.482662	NA	NA	NA	0.623554	NA	0.698887	0.954055	NA	NA	0.155629	NA	NA	0.659798	0.865764	NA
HV551	2.20063	NA	1.23364	0.54349	NA	NA	0.161887	NA	NA	1.45473	0.514797	1.03896	0.233203	NA	NA	NA	0.155662	NA	4.52944	1.10751	0.422118	1.0893	0.849881	0.157985	NA	NA	NA	NA	3.88217	0.471538
HV226	0.882621	NA	0.915274	0.92762	0.652886	1.34901	1.14181	0.827998	0.828017	0.6786	0.937264	0.257729	0.916503	0.875865	0.606139	0.837088	1.2648	0.52925	0.538036	0.87835	0.813419	1.04456	0.954281	0.702395	1.31953	0.810378	0.744107	0.507368	0.439448	1.24257
ACTG	1.52303	3.04091	2.91689	NA	NA	0.923383	1.4802	1.13859	2.38316	0.918735	2.05452	2.12623	2.49852	0.905902	0.779978	1.43621	1.47136	NA	3.88514	1.46431	0.482525	2.68526	1.71317	1.00126	NA	1.73437	NA	NA	4.35043	0.841707
LG3BP	NA	1.20703	1.0762	1.47192	1.58065	3.06762	1.60962	1.31132	1.00548	0.729728	1.8396	1.15448	0.912457	1.02419	2.69012	5.57352	1.34797	NA	0.954395	0.881642	1.58324	1.49783	1.3694	1.3027	4.49638	4.16723	NA	1.06612	1.59234	0.697789
HV404	NA	NA	NA	NA	NA	NA	0.943839	0.681332	0.819111	NA	NA	1.54192	NA	NA	NA	NA	0.973231	0.362861	0.660286	NA	NA	1.90085	NA	NA	NA	NA	NA	1.76642	0.998874	NA
FHR2	4.94008	2.54302	NA	0.989615	NA	1.70037	1.04572	1.3429	1.94468	2.25716	6.54383	2.00013	NA	1.22773	NA	2.62223	1.31633	NA	2.17973	1.15883	5.32958	1.75193	NA	1.04566	NA	1.91589	0.521742	1.5398	1.81811	1.62286
HBD	NA	1.91255	0.306841	2.08008	0.51907	NA	1.92485	1.88178	0.920138	NA	2.98305	0.743664	0.805566	2.51776	1.02806	NA	1.92246	NA	0.843179	NA	0.868508	0.830446	0.317619	1.24661	0.550531	0.628605	NA	0.636256	0.969405	NA
PROP	NA	1.29281	NA	0.846301	0.535155	0.727469	0.674723	0.446333	0.277802	NA	NA	1.38896	NA	NA	NA	0.917848	NA	NA	NA	0.722579	NA	1.16734	NA	NA	NA	0.915966	0.375467	0.570746	0.390415	NA
MA1A1	0.777277	NA	NA	0.96508	1.52542	NA	2.3133	NA	1.85453	1.0833	1.03588	NA	NA	1.12074	1.04641	NA	2.01071	NA	2.28117	1.31515	NA	1.2618	NA	1.09835	NA	NA	NA	NA	1.45084	0.9662
FCN3	2.43962	0.366747	0.757287	0.769967	0.468299	0.664956	0.522936	0.767178	0.463122	1.33133	3.55805	0.797874	1.11838	0.981636	0.512405	0.892903	0.655299	0.647382	0.492325	0.84983	3.34831	0.395428	0.331278	1.32269	0.492782	1.26132	1.07195	1.11934	0.566217	0.512204
PHLD	1.34596	NA	NA	0.556255	0.590877	0.295763	0.696713	0.541515	NA	0.68298	0.631547	NA	0.40227	0.384248	0.51348	0.157531	0.491974	0.468846	NA	0.596311	2.48898	0.343334	NA	0.57883	0.576968	0.188278	0.903013	0.590194	NA	NA
FA11	0.423126	NA	0.601201	0.845663	0.569159	0.509868	2.20959	0.432143	0.581388	1.34506	0.500837	0.796322	0.816069	1.05476	0.566537	0.661801	1.5648	NA	0.397701	1.50626	1.841	0.867215	0.535119	1.69186	0.971106	0.585114	1.32237	0.728967	0.4132	1.71983
IPSP	NA	NA	0.959086	NA	NA	NA	NA	NA	0.391228	NA	NA	1.4477	1.6815	1.16557	NA	NA	NA	NA	NA	NA	0.78786	0.936194	0.801495	NA	NA	0.920246	NA	1.24477	0.762572	0.873508
SHBG	0.842286	0.446939	1.00434	0.922047	1.40097	0.609304	1.11067	0.639558	0.434425	0.608414	1.10443	0.302887	1.56582	0.585749	1.59322	0.648572	0.735439	0.317257	0.337284	0.568099	2.08921	0.588159	1.62297	0.856615	0.866997	0.654024	1.26779	0.465657	0.488313	0.469679
MYG	NA	NA	NA	NA	NA	1.23174	NA	NA	NA	NA	NA	NA	NA	NA	NA	NA	NA	NA	NA	NA	NA	NA	NA	NA	NA	NA	NA	NA	NA	NA
ARHGI	NA	NA	NA	NA	NA	NA	NA	NA	NA	NA	NA	NA	NA	NA	NA	NA	NA	NA	NA	NA	NA	NA	NA	NA	NA	NA	NA	NA	NA	NA
FETUB	NA	1.20186	NA	NA	NA	NA	NA	NA	NA	NA	NA	NA	NA	NA	NA	NA	NA	NA	0.761073	NA	1.69889	NA	NA	NA	NA	0.986609	NA	NA	1.34051	NA
PRDX2	NA	NA	NA	NA	NA	NA	NA	1.31294	NA	NA	1.78729	NA	NA	NA	NA	NA	NA	NA	0.868519	NA	NA	NA	NA	NA	NA	NA	NA	NA	NA	NA
PCYOX	NA	NA	NA	NA	0.373922	NA	1.15871	NA	NA	NA	NA	NA	NA	0.375417	0.5789	NA	NA	NA	NA	NA	NA	NA	NA	0.714629	0.515593	NA	NA	NA	NA	NA
HV313	NA	NA	NA	NA	NA	NA	NA	NA	NA	NA	NA	NA	NA	NA	NA	NA	NA	NA	NA	NA	NA	NA	NA	NA	NA	NA	NA	NA	NA	NA
APOA5	NA	NA	NA	NA	NA	NA	NA	0.495455	NA	NA	NA	NA	NA	NA	NA	NA	0.614933	NA	NA	0.819987	NA	NA	NA	NA	NA	NA	NA	NA	NA	NA
VWF	80.1653	NA	NA	0.316605	10.385	7.89556	0.0399574	0.279302	3.11393	1.05339	121.968	NA	NA	0.508915	4.9759	0.675199	0.066195	15.2364	13.6157	0.543188	67.9976	NA	NA	0.637485	10.527	0.235545	1.39847	3.21148	8.82816	1.16134
CAH3	NA	NA	NA	NA	NA	NA	NA	NA	NA	NA	NA	NA	NA	NA	NA	NA	NA	NA	NA	NA	NA	NA	NA	NA	NA	NA	NA	NA	NA	NA
K1C14	NA	NA	NA	NA	NA	NA	NA	NA	NA	NA	NA	NA	NA	NA	NA	NA	NA	NA	NA	NA	NA	NA	NA	NA	NA	NA	NA	NA	NA	NA
TRY1	NA	NA	NA	NA	NA	NA	NA	NA	NA	NA	NA	NA	NA	NA	NA	NA	NA	NA	NA	NA	NA	NA	NA	NA	NA	NA	NA	NA	NA	NA
K1C16	NA	NA	NA	NA	NA	NA	NA	NA	NA	NA	NA	NA	NA	NA	NA	NA	NA	NA	NA	NA	NA	NA	NA	NA	NA	NA	NA	NA	NA	NA
K1C10	NA	NA	NA	NA	NA	NA	NA	NA	NA	NA	NA	NA	NA	NA	NA	NA	NA	NA	NA	NA	NA	NA	NA	NA	NA	NA	NA	NA	NA	NA
K1C9	NA	NA	NA	NA	NA	NA	NA	NA	NA	NA	NA	NA	NA	NA	NA	NA	NA	NA	NA	NA	NA	NA	NA	NA	NA	NA	NA	NA	NA	NA
K22E	NA	NA	NA	NA	NA	NA	NA	NA	NA	NA	NA	NA	NA	NA	NA	NA	NA	NA	NA	NA	NA	NA	NA	NA	NA	NA	NA	NA	NA	NA
K1C17	NA	NA	NA	NA	NA	NA	NA	NA	NA	NA	NA	NA	NA	NA	NA	NA	NA	NA	NA	NA	NA	NA	NA	NA	NA	NA	NA	NA	NA	NA
CE152	NA	NA	NA	1.67441	5.39194	4.23509	5.87129	NA	NA	NA	NA	NA	NA	1.59191	1.69522	NA	NA	NA	NA	NA	NA	NA	NA	0.498109	NA	NA	NA	NA	NA	NA
IRAK1	NA	NA	NA	NA	NA	NA	NA	NA	NA	NA	NA	NA	NA	NA	NA	NA	NA	NA	NA	NA	NA	NA	NA	NA	NA	NA	NA	NA	NA	NA
RTL4	NA	NA	NA	NA	NA	NA	NA	NA	NA	NA	NA	NA	NA	NA	NA	NA	NA	NA	NA	NA	NA	NA	NA	NA	NA	NA	NA	NA	NA	NA
BCL9L	NA	NA	NA	NA	NA	NA	NA	NA	NA	NA	NA	NA	NA	NA	NA	NA	NA	NA	NA	NA	NA	NA	NA	NA	NA	NA	NA	NA	NA	NA
CELR1	NA	NA	NA	NA	NA	NA	NA	NA	NA	NA	NA	NA	NA	NA	NA	NA	NA	NA	NA	NA	NA	NA	NA	NA	NA	NA	NA	NA	NA	NA
KLH14	NA	NA	NA	NA	NA	NA	NA	NA	NA	NA	NA	NA	NA	NA	NA	NA	NA	NA	NA	NA	NA	NA	NA	NA	NA	NA	NA	NA	NA	NA
LV469	NA	NA	NA	NA	NA	NA	NA	NA	NA	NA	NA	NA	NA	NA	NA	NA	NA	NA	NA	NA	NA	NA	NA	NA	NA	NA	NA	NA	NA	NA
LV746	NA	NA	NA	NA	NA	NA	NA	NA	NA	NA	NA	NA	NA	NA	NA	NA	NA	NA	NA	NA	NA	NA	2.84483	NA	NA	NA	NA	NA	NA	NA
LV537	NA	NA	NA	NA	NA	NA	NA	NA	NA	NA	NA	NA	NA	NA	NA	NA	NA	NA	NA	NA	NA	NA	NA	NA	NA	NA	NA	NA	NA	NA
LV218	NA	NA	NA	NA	NA	NA	NA	NA	NA	NA	NA	NA	NA	NA	NA	NA	NA	NA	NA	NA	NA	NA	NA	NA	1.2877	NA	NA	NA	NA	NA
LV316	NA	NA	NA	NA	NA	NA	NA	NA	NA	NA	NA	NA	NA	NA	NA	NA	NA	NA	NA	NA	NA	NA	NA	NA	NA	NA	NA	NA	NA	NA
LV310	NA	NA	NA	NA	NA	NA	NA	NA	NA	NA	NA	NA	NA	NA	NA	NA	NA	NA	NA	NA	NA	NA	NA	NA	NA	NA	NA	NA	NA	NA
LV39	NA	NA	NA	NA	NA	NA	NA	NA	NA	NA	NA	NA	NA	NA	NA	NA	NA	NA	NA	NA	NA	NA	NA	NA	NA	NA	NA	NA	NA	NA
HV364	NA	NA	NA	NA	NA	NA	NA	NA	NA	NA	NA	NA	NA	NA	NA	NA	NA	NA	NA	NA	NA	NA	NA	NA	NA	NA	NA	NA	NA	NA
KVD29	NA	NA	NA	NA	NA	NA	NA	NA	NA	NA	NA	NA	NA	NA	NA	NA	NA	NA	NA	NA	NA	NA	NA	NA	NA	NA	NA	NA	NA	NA
KV127	NA	NA	NA	NA	NA	NA	NA	NA	NA	NA	NA	NA	NA	NA	NA	NA	NA	NA	NA	NA	NA	NA	NA	NA	NA	NA	NA	NA	NA	NA
KVD30	NA	NA	NA	NA	NA	NA	NA	NA	NA	NA	NA	NA	NA	NA	NA	NA	NA	NA	NA	NA	NA	NA	NA	NA	NA	NA	NA	NA	NA	NA
KVD15	NA	NA	NA	NA	NA	NA	NA	NA	NA	NA	NA	NA	NA	NA	NA	NA	NA	NA	NA	NA	NA	NA	NA	NA	NA	NA	NA	NA	NA	NA
KVD40	NA	NA	NA	NA	NA	NA	NA	NA	NA	NA	NA	NA	NA	NA	NA	NA	NA	NA	NA	NA	NA	NA	NA	NA	NA	NA	NA	NA	NA	NA
KVD11	NA	NA	NA	NA	NA	NA	NA	NA	NA	0.865765	NA	NA	NA	NA	NA	0.680503	NA	NA	NA	NA	NA	NA	NA	NA	0.908795	NA	NA	NA	NA	NA
LV136	NA	NA	NA	NA	NA	NA	NA	NA	NA	NA	NA	NA	NA	NA	NA	NA	NA	NA	NA	NA	NA	NA	NA	NA	NA	NA	NA	NA	NA	NA
HV601	NA	NA	NA	NA	NA	NA	NA	NA	NA	NA	NA	NA	NA	NA	NA	NA	NA	NA	NA	NA	NA	NA	NA	NA	NA	NA	NA	NA	NA	NA
HV373	NA	NA	NA	NA	NA	NA	NA	NA	NA	NA	NA	NA	NA	NA	NA	NA	NA	NA	NA	NA	NA	NA	NA	NA	NA	NA	NA	NA	NA	NA
HV374	NA	NA	NA	NA	0.848522	NA	NA	NA	NA	NA	NA	NA	NA	NA	0.815405	NA	NA	NA	NA	NA	NA	NA	NA	NA	NA	NA	NA	NA	NA	NA
LV949	NA	NA	NA	0.628781	NA	NA	0.477607	1.37054	1.0567	NA	NA	NA	NA	0.920847	NA	NA	0.887226	NA	1.20488	1.0921	NA	1.09519	NA	0.706889	1.53703	NA	NA	2.2048	1.22288	3.74515
HV372	NA	NA	NA	NA	NA	NA	NA	NA	NA	NA	NA	NA	NA	NA	NA	NA	NA	NA	NA	0.754498	NA	NA	NA	NA	1.92176	NA	NA	NA	NA	1.27605
KV113	NA	NA	NA	NA	NA	NA	NA	NA	NA	NA	NA	NA	NA	NA	NA	NA	NA	NA	NA	NA	NA	NA	NA	NA	NA	NA	NA	0.854858	NA	NA
HV69D	NA	NA	NA	NA	NA	NA	NA	NA	NA	NA	NA	NA	NA	NA	NA	NA	NA	NA	NA	NA	NA	NA	NA	NA	NA	NA	NA	NA	NA	NA
KVD20	NA	NA	NA	NA	NA	NA	NA	NA	NA	NA	NA	NA	NA	NA	NA	NA	NA	NA	NA	NA	NA	NA	NA	NA	NA	NA	NA	NA	NA	NA
HV103	NA	NA	NA	NA	NA	NA	NA	NA	NA	NA	NA	NA	NA	NA	NA	NA	NA	NA	NA	NA	NA	NA	NA	NA	NA	NA	NA	NA	NA	NA
HV118	NA	NA	NA	NA	NA	NA	NA	NA	NA	NA	NA	NA	NA	NA	NA	NA	NA	NA	NA	NA	NA	NA	NA	NA	NA	NA	NA	NA	NA	NA
HV320	NA	NA	NA	NA	NA	NA	NA	NA	NA	NA	NA	NA	NA	NA	NA	NA	NA	NA	NA	NA	NA	NA	NA	NA	NA	NA	NA	NA	NA	NA
HV124	NA	NA	NA	NA	NA	NA	NA	NA	NA	NA	NA	NA	NA	NA	NA	NA	NA	NA	NA	NA	NA	NA	NA	NA	NA	NA	NA	NA	0.628002	NA
KVD12	NA	NA	NA	NA	NA	NA	NA	NA	NA	NA	NA	NA	NA	NA	NA	NA	NA	NA	NA	NA	NA	NA	NA	NA	NA	NA	NA	NA	NA	NA
HV692	NA	NA	NA	NA	NA	NA	NA	NA	NA	NA	NA	NA	NA	NA	NA	NA	NA	NA	NA	NA	NA	NA	NA	NA	NA	NA	NA	NA	NA	NA
HV64D	NA	NA	NA	NA	NA	NA	NA	NA	NA	NA	NA	NA	NA	NA	NA	NA	NA	NA	NA	NA	NA	NA	NA	NA	NA	NA	NA	NA	NA	NA
SRCRL	NA	NA	NA	NA	NA	NA	NA	NA	NA	NA	NA	NA	NA	NA	NA	NA	NA	NA	NA	NA	NA	NA	NA	NA	NA	NA	NA	NA	NA	NA
KV229	NA	NA	NA	NA	NA	NA	NA	NA	NA	NA	NA	NA	NA	NA	NA	NA	NA	NA	NA	NA	NA	NA	NA	NA	NA	NA	NA	NA	NA	NA
MASP2	NA	NA	NA	NA	NA	NA	NA	NA	NA	NA	NA	NA	NA	NA	NA	NA	NA	NA	NA	NA	NA	NA	NA	NA	1.01139	NA	NA	NA	NA	NA
QSOX1	NA	NA	1.2293	1.33488	1.86875	2.37373	1.60018	1.32217	0.582526	1.04896	NA	1.7629	1.82914	0.955338	2.10967	3.10942	2.11943	0.907759	0.806804	1.19608	NA	2.23211	0.988056	1.96953	NA	5.68799	1.59158	0.436664	0.759986	1.82024
NCHL1	NA	NA	NA	NA	NA	NA	NA	NA	NA	NA	NA	NA	NA	NA	NA	NA	NA	NA	NA	NA	NA	NA	NA	NA	NA	NA	NA	NA	NA	NA
NRP1	NA	NA	NA	NA	NA	NA	NA	NA	NA	NA	NA	NA	NA	NA	NA	NA	NA	NA	NA	NA	NA	NA	NA	NA	NA	NA	NA	NA	NA	NA
VILL	NA	NA	NA	NA	NA	NA	NA	NA	NA	NA	NA	NA	NA	NA	NA	NA	NA	NA	NA	NA	NA	NA	NA	NA	NA	NA	NA	NA	NA	NA
CHM2A	NA	NA	NA	NA	NA	NA	NA	NA	NA	NA	NA	NA	NA	NA	NA	NA	NA	NA	NA	NA	NA	NA	NA	NA	NA	NA	NA	NA	NA	NA
H2B1L	NA	NA	NA	NA	NA	NA	NA	NA	NA	NA	NA	NA	NA	NA	NA	NA	NA	NA	NA	NA	NA	NA	NA	NA	NA	NA	NA	NA	NA	NA
FCG3B	NA	NA	NA	NA	NA	NA	NA	NA	NA	NA	NA	NA	NA	NA	NA	NA	NA	NA	NA	NA	NA	NA	NA	NA	NA	NA	NA	NA	NA	NA
ERN1	NA	NA	NA	1.10335	NA	NA	NA	NA	NA	NA	NA	NA	NA	NA	NA	NA	NA	NA	NA	NA	NA	NA	1.76106	1.04023	2.48223	NA	NA	NA	NA	NA
PPN	NA	NA	NA	NA	NA	NA	NA	NA	NA	NA	NA	NA	NA	NA	NA	NA	NA	NA	NA	NA	NA	NA	NA	NA	NA	NA	NA	NA	NA	NA
CYB5	NA	NA	NA	NA	NA	NA	NA	NA	NA	NA	NA	NA	NA	NA	NA	NA	NA	NA	NA	NA	NA	NA	NA	NA	NA	NA	NA	NA	NA	NA
ADH1B	NA	NA	NA	NA	NA	NA	NA	NA	NA	NA	NA	NA	NA	NA	NA	NA	NA	NA	NA	NA	NA	NA	NA	NA	NA	NA	NA	NA	NA	NA
LDHA	NA	NA	NA	NA	NA	NA	NA	NA	NA	NA	NA	NA	NA	NA	NA	NA	NA	NA	NA	NA	NA	NA	NA	NA	NA	NA	NA	NA	NA	NA
OTC	NA	NA	NA	NA	NA	NA	NA	NA	NA	NA	NA	NA	NA	NA	NA	NA	NA	NA	NA	NA	NA	NA	NA	NA	NA	NA	NA	NA	NA	NA
CFAD	NA	NA	NA	NA	NA	1.84179	NA	NA	NA	NA	NA	NA	NA	NA	NA	1.41578	NA	NA	NA	NA	NA	NA	NA	NA	NA	1.5389	NA	NA	NA	NA
CAH2	NA	NA	NA	NA	NA	NA	NA	NA	NA	NA	NA	NA	NA	NA	NA	NA	NA	NA	NA	NA	NA	NA	NA	NA	NA	NA	NA	NA	NA	NA
ISK1	NA	NA	NA	NA	NA	NA	NA	NA	NA	NA	NA	NA	NA	NA	NA	NA	NA	NA	NA	NA	NA	NA	NA	NA	NA	NA	NA	NA	NA	NA
TIMP1	NA	NA	NA	NA	NA	NA	NA	NA	NA	NA	NA	NA	NA	NA	NA	NA	NA	NA	NA	NA	NA	NA	NA	NA	NA	NA	NA	NA	NA	NA
CYTC	NA	NA	NA	NA	NA	NA	NA	NA	NA	NA	NA	NA	NA	NA	NA	NA	NA	NA	NA	NA	NA	NA	NA	NA	NA	NA	NA	NA	NA	NA
KV133	NA	NA	NA	NA	NA	NA	NA	NA	NA	NA	NA	NA	NA	NA	NA	NA	NA	NA	NA	NA	NA	NA	NA	NA	NA	NA	NA	NA	NA	NA
KVD39	NA	NA	NA	NA	NA	NA	NA	NA	NA	NA	NA	NA	NA	NA	NA	NA	NA	NA	NA	NA	NA	NA	NA	NA	NA	NA	NA	NA	NA	NA
KV117	NA	NA	NA	NA	NA	NA	NA	NA	NA	NA	NA	NA	NA	NA	NA	NA	NA	NA	NA	NA	NA	NA	NA	NA	NA	NA	NA	NA	NA	NA
KVD16	NA	NA	NA	NA	NA	NA	NA	NA	NA	NA	NA	NA	NA	NA	NA	NA	NA	NA	NA	NA	NA	NA	NA	NA	NA	NA	NA	NA	NA	NA
KV105	NA	NA	NA	NA	NA	NA	NA	NA	NA	NA	NA	NA	NA	NA	NA	NA	NA	NA	NA	NA	NA	NA	NA	NA	NA	NA	NA	NA	NA	NA
KV320	NA	NA	NA	NA	1.48664	NA	NA	NA	0.502722	NA	NA	0.629755	NA	NA	0.879094	NA	NA	NA	0.355859	NA	NA	NA	NA	NA	0.903187	NA	NA	NA	0.635939	1.31392
KV315	NA	NA	NA	NA	0.609024	NA	NA	NA	NA	NA	NA	NA	NA	NA	NA	NA	NA	NA	NA	NA	NA	1.12332	NA	NA	0.806078	NA	NA	NA	NA	NA
LV144	NA	NA	NA	NA	NA	NA	NA	NA	NA	NA	NA	NA	NA	NA	NA	NA	NA	NA	NA	NA	NA	NA	NA	NA	NA	NA	NA	NA	NA	NA
LV147	NA	NA	NA	NA	NA	NA	NA	NA	NA	NA	NA	NA	NA	NA	NA	NA	NA	NA	NA	NA	NA	NA	NA	NA	NA	NA	NA	NA	NA	NA
LV140	NA	NA	NA	NA	1.25968	2.02138	NA	NA	NA	NA	NA	NA	NA	NA	0.916161	NA	NA	NA	NA	0.761055	NA	NA	NA	NA	1.08384	2.35873	NA	NA	NA	1.12777
LV214	NA	NA	NA	0.754053	0.285982	1.12391	0.7402	0.716655	0.366934	NA	NA	NA	NA	0.515174	0.157098	1.10053	1.16893	0.3691	NA	NA	NA	1.24954	NA	0.584707	0.544853	1.23017	0.341136	1.20586	0.642144	1.8346
LV223	NA	NA	NA	NA	NA	NA	NA	NA	NA	NA	NA	NA	NA	NA	NA	NA	NA	NA	NA	NA	NA	NA	NA	NA	NA	NA	NA	NA	NA	NA
LV211	NA	NA	NA	NA	NA	NA	NA	NA	NA	NA	NA	NA	NA	NA	NA	NA	NA	NA	NA	NA	NA	NA	NA	NA	NA	NA	NA	NA	NA	NA
LV301	NA	0.963352	0.860879	NA	NA	NA	NA	NA	NA	NA	NA	0.460187	NA	NA	NA	NA	NA	NA	NA	NA	NA	0.438009	NA	NA	NA	NA	NA	NA	NA	NA
LV325	NA	NA	NA	NA	NA	NA	NA	NA	NA	NA	NA	NA	NA	NA	NA	NA	NA	NA	NA	NA	NA	NA	NA	NA	NA	NA	NA	NA	NA	NA
LV327	NA	NA	NA	NA	NA	NA	NA	NA	NA	NA	NA	NA	NA	NA	NA	NA	NA	NA	NA	NA	NA	NA	NA	NA	NA	NA	NA	NA	NA	NA
LV657	NA	NA	NA	NA	NA	NA	NA	NA	NA	NA	NA	NA	NA	NA	NA	NA	NA	NA	NA	NA	NA	NA	NA	NA	NA	NA	NA	NA	NA	NA
HV146	NA	NA	NA	NA	NA	NA	NA	NA	NA	NA	NA	NA	NA	NA	NA	NA	NA	NA	NA	NA	NA	NA	NA	NA	NA	NA	NA	NA	NA	NA
HV323	NA	NA	NA	NA	NA	NA	NA	NA	NA	NA	NA	NA	NA	NA	NA	NA	NA	NA	NA	NA	NA	NA	NA	NA	NA	NA	NA	NA	NA	NA
HV335	NA	NA	NA	NA	NA	NA	NA	NA	NA	NA	NA	NA	NA	NA	NA	NA	NA	NA	NA	NA	NA	NA	NA	NA	NA	NA	NA	NA	NA	NA
HV307	NA	NA	NA	NA	NA	NA	NA	NA	NA	NA	NA	NA	NA	NA	NA	NA	NA	NA	NA	NA	NA	NA	NA	NA	NA	NA	NA	NA	NA	NA
HV309	NA	NA	NA	NA	NA	NA	NA	NA	NA	NA	NA	NA	NA	NA	NA	NA	NA	NA	NA	NA	NA	NA	NA	NA	NA	NA	NA	NA	NA	NA
HV270	NA	NA	NA	NA	NA	NA	NA	NA	NA	NA	NA	NA	NA	NA	NA	NA	NA	NA	NA	NA	NA	NA	NA	NA	NA	NA	NA	NA	NA	NA
IGHD	NA	NA	NA	NA	NA	NA	NA	NA	NA	NA	NA	NA	NA	NA	NA	NA	NA	NA	NA	NA	NA	NA	NA	NA	NA	NA	NA	NA	NA	NA
B3AT	NA	NA	NA	NA	NA	NA	NA	NA	NA	NA	NA	NA	NA	NA	NA	NA	NA	NA	NA	NA	NA	NA	NA	NA	NA	NA	NA	NA	NA	NA
CXCL7	NA	NA	1.02357	1.34424	0.148774	4.71404	NA	NA	NA	NA	NA	NA	1.49609	NA	0.269533	1.1101	0.730344	NA	NA	NA	NA	NA	1.63165	0.768386	0.398741	3.23318	NA	NA	NA	3.23903
PLF4	NA	NA	NA	NA	NA	NA	NA	NA	NA	NA	NA	NA	NA	NA	NA	NA	NA	NA	NA	NA	NA	NA	NA	NA	NA	NA	NA	NA	NA	NA
TFR1	NA	NA	NA	NA	NA	NA	NA	NA	NA	NA	NA	NA	NA	NA	NA	NA	NA	NA	NA	NA	NA	NA	NA	NA	NA	NA	NA	NA	NA	NA
ANGI	NA	NA	NA	NA	NA	NA	NA	NA	NA	NA	NA	NA	NA	NA	NA	NA	NA	NA	NA	NA	NA	NA	NA	NA	NA	NA	NA	NA	NA	NA
PROC	NA	NA	0.399828	0.545512	1.07323	NA	1.31416	0.580228	0.725715	0.796518	NA	NA	1.00069	NA	1.23033	0.939708	1.70514	0.622012	0.795594	0.869398	NA	1.096	0.519593	0.719283	0.816221	1.33035	2.11845	1.20515	0.512142	1.41723
K2C1	NA	NA	NA	NA	NA	NA	NA	NA	NA	NA	NA	NA	NA	NA	NA	NA	NA	NA	NA	NA	NA	NA	NA	NA	NA	NA	NA	NA	NA	NA
G3P	NA	NA	0.796988	NA	NA	NA	NA	1.3932	NA	NA	NA	NA	NA	NA	NA	NA	NA	NA	NA	NA	NA	2.32299	NA	NA	NA	NA	NA	NA	NA	NA
ARLY	NA	NA	NA	NA	NA	NA	NA	NA	NA	NA	NA	NA	NA	NA	NA	NA	NA	NA	NA	NA	NA	NA	NA	NA	NA	NA	NA	NA	NA	NA
KV116	NA	NA	NA	NA	NA	NA	NA	NA	NA	NA	NA	NA	NA	NA	NA	NA	NA	NA	NA	NA	NA	NA	NA	NA	0.627559	NA	NA	NA	NA	NA
AMY2B	NA	NA	NA	NA	NA	NA	NA	NA	NA	NA	NA	NA	NA	NA	NA	NA	NA	NA	NA	NA	NA	NA	NA	NA	NA	NA	NA	NA	NA	NA
H2A1J	NA	NA	NA	NA	NA	NA	NA	NA	NA	NA	NA	NA	NA	NA	NA	NA	NA	NA	NA	NA	NA	NA	NA	NA	NA	NA	NA	NA	NA	NA
ICAM1	NA	NA	NA	NA	NA	NA	NA	NA	NA	NA	NA	NA	NA	NA	NA	NA	NA	NA	NA	NA	NA	NA	NA	NA	NA	NA	NA	NA	NA	NA
REG1B	NA	NA	NA	NA	NA	NA	NA	NA	NA	NA	NA	NA	NA	NA	NA	NA	NA	NA	NA	NA	NA	NA	NA	NA	NA	NA	NA	NA	NA	NA
HV434	NA	NA	NA	1.22278	2.01282	1.18671	NA	NA	NA	1.44581	NA	NA	NA	0.382928	2.07586	1.45734	NA	NA	NA	NA	NA	NA	NA	0.922749	NA	NA	NA	NA	NA	0.84875
LDHB	NA	NA	NA	NA	NA	NA	NA	NA	NA	NA	NA	NA	NA	NA	NA	NA	NA	NA	NA	NA	NA	NA	NA	NA	NA	NA	NA	NA	NA	NA
PDIA1	NA	NA	NA	NA	NA	NA	NA	NA	NA	NA	NA	NA	NA	NA	NA	NA	NA	NA	NA	NA	NA	NA	NA	NA	NA	NA	NA	NA	NA	NA
ASGR2	NA	NA	NA	NA	NA	NA	NA	NA	NA	NA	NA	NA	NA	NA	NA	NA	NA	NA	NA	NA	NA	NA	NA	NA	NA	NA	NA	NA	NA	NA
GP1BA	NA	NA	NA	NA	NA	NA	NA	NA	NA	NA	NA	NA	NA	NA	NA	NA	NA	NA	NA	NA	NA	NA	NA	NA	NA	NA	NA	NA	NA	NA
HS905	NA	NA	NA	NA	NA	NA	NA	NA	NA	NA	NA	NA	NA	NA	NA	NA	NA	NA	NA	NA	NA	NA	NA	NA	NA	NA	NA	NA	NA	NA
LAMB1	NA	NA	NA	NA	NA	NA	NA	NA	NA	NA	NA	NA	NA	NA	NA	NA	NA	NA	NA	NA	NA	NA	NA	NA	NA	NA	NA	NA	NA	NA
PSPB	NA	NA	NA	NA	NA	NA	NA	NA	NA	NA	NA	NA	NA	NA	NA	NA	NA	NA	NA	NA	NA	NA	NA	NA	NA	NA	NA	NA	NA	NA
TSP1	NA	NA	11.4773	2.3919	0.207922	NA	NA	NA	NA	NA	NA	NA	17.7644	3.27876	0.375548	NA	NA	NA	NA	NA	NA	NA	25.6285	1.01613	0.336638	NA	NA	NA	NA	NA
RNAS1	NA	NA	NA	NA	NA	NA	NA	NA	NA	NA	NA	NA	NA	NA	NA	NA	NA	NA	NA	NA	NA	NA	NA	NA	NA	NA	NA	NA	NA	NA
ADH4	NA	NA	NA	NA	NA	NA	NA	NA	NA	NA	NA	NA	NA	NA	NA	NA	NA	NA	NA	NA	NA	NA	NA	NA	NA	NA	NA	NA	NA	NA
FCG3A	NA	NA	NA	NA	NA	NA	NA	NA	NA	NA	NA	NA	NA	NA	NA	NA	NA	NA	NA	NA	NA	NA	NA	NA	NA	NA	NA	NA	NA	NA
FA7	NA	NA	NA	NA	NA	NA	NA	NA	NA	NA	NA	NA	NA	NA	NA	NA	NA	NA	NA	NA	NA	NA	NA	NA	NA	NA	NA	NA	NA	NA
DOPO	NA	NA	NA	NA	NA	NA	NA	NA	0.537781	NA	NA	NA	NA	NA	NA	NA	NA	NA	0.633938	NA	NA	NA	NA	NA	NA	NA	NA	NA	0.7536	NA
SPRC	NA	NA	NA	NA	NA	NA	NA	NA	NA	NA	NA	NA	NA	NA	NA	NA	NA	NA	NA	NA	NA	NA	NA	NA	NA	NA	NA	NA	NA	NA
CSF1	NA	NA	NA	NA	NA	NA	NA	NA	NA	NA	NA	NA	NA	NA	NA	NA	NA	NA	NA	NA	NA	NA	NA	NA	NA	NA	NA	NA	NA	NA
LKHA4	NA	NA	NA	NA	NA	NA	NA	NA	NA	NA	NA	NA	NA	NA	NA	NA	NA	NA	NA	NA	NA	NA	NA	NA	NA	NA	NA	NA	NA	NA
IGE	NA	NA	NA	NA	NA	NA	NA	NA	NA	NA	NA	NA	NA	NA	NA	NA	NA	NA	NA	NA	NA	NA	NA	NA	NA	NA	NA	NA	NA	NA
IGM	NA	NA	NA	NA	NA	NA	NA	NA	NA	NA	NA	NA	NA	NA	NA	NA	NA	NA	NA	NA	NA	NA	NA	NA	NA	NA	NA	NA	NA	NA
IGLC2	NA	NA	NA	NA	NA	NA	NA	NA	NA	NA	NA	NA	NA	NA	NA	NA	NA	NA	NA	NA	NA	NA	NA	NA	NA	NA	NA	NA	NA	NA
HV108	NA	NA	NA	NA	NA	NA	NA	NA	NA	NA	NA	NA	NA	NA	NA	NA	NA	NA	NA	NA	NA	NA	NA	NA	NA	NA	NA	NA	NA	NA
HVC33	NA	NA	NA	NA	NA	NA	NA	NA	NA	NA	NA	NA	NA	NA	NA	NA	NA	NA	NA	NA	NA	NA	NA	NA	NA	NA	NA	NA	NA	NA
HVD82	NA	NA	NA	NA	NA	NA	NA	NA	NA	NA	NA	NA	NA	NA	NA	NA	NA	NA	NA	NA	NA	NA	NA	NA	NA	NA	NA	NA	NA	NA
PF4V	NA	NA	NA	NA	NA	NA	NA	NA	NA	NA	NA	NA	NA	NA	NA	NA	NA	NA	NA	NA	NA	NA	NA	NA	NA	NA	NA	NA	NA	NA
BIP	NA	NA	NA	NA	NA	NA	NA	NA	NA	NA	NA	NA	NA	NA	NA	NA	NA	NA	NA	NA	NA	NA	NA	NA	NA	NA	NA	NA	NA	NA
MBL2	NA	NA	NA	1.43522	1.00567	3.58166	0.879573	1.10768	NA	NA	NA	NA	NA	2.37172	1.35362	4.03697	1.10826	0.835273	0.543186	NA	NA	NA	NA	2.84294	2.43942	3.71368	0.770071	0.878853	1.63051	NA
CETP	NA	NA	0.798249	0.781104	0.4305	0.884886	0.45463	0.50855	0.284829	0.445205	NA	0.15361	0.932384	0.73071	0.586583	0.664477	0.544907	NA	0.47798	0.563873	NA	0.743093	0.703634	1.53354	1.83578	1.22631	1.72439	1.00052	1.67569	0.873995
CO6A1	NA	NA	NA	NA	NA	NA	NA	NA	NA	NA	NA	NA	NA	NA	NA	NA	NA	NA	NA	NA	NA	NA	NA	NA	NA	NA	1.48686	NA	NA	NA
CO6A3	NA	NA	NA	NA	NA	NA	NA	NA	NA	NA	NA	NA	NA	NA	NA	NA	NA	NA	NA	NA	NA	NA	NA	NA	NA	NA	NA	NA	NA	NA
PEPD	NA	NA	NA	NA	NA	NA	NA	NA	NA	NA	NA	NA	NA	NA	NA	NA	NA	NA	NA	NA	NA	NA	NA	NA	NA	NA	NA	NA	NA	NA
ICAM2	NA	NA	NA	NA	NA	NA	NA	NA	NA	NA	NA	NA	NA	NA	NA	NA	NA	NA	NA	NA	NA	NA	NA	NA	NA	NA	NA	NA	NA	NA
PLSL	NA	NA	NA	NA	NA	NA	3.84105	1.99622	0.872887	NA	NA	NA	NA	0.932004	NA	NA	3.42544	NA	1.7592	NA	NA	NA	NA	0.87276	NA	NA	NA	NA	1.92976	NA
LYAM1	NA	NA	NA	NA	NA	NA	NA	NA	NA	NA	NA	NA	NA	NA	NA	NA	NA	NA	NA	NA	NA	NA	NA	NA	NA	NA	NA	NA	NA	NA
NID1	NA	NA	NA	NA	NA	NA	NA	NA	NA	NA	NA	NA	NA	NA	NA	NA	NA	NA	NA	NA	NA	NA	NA	NA	NA	NA	NA	NA	NA	NA
KPYM	NA	NA	NA	NA	NA	NA	NA	NA	NA	NA	NA	NA	NA	NA	NA	NA	NA	NA	NA	NA	NA	NA	NA	NA	NA	NA	NA	NA	NA	NA
ENPL	NA	NA	NA	NA	NA	NA	NA	NA	NA	NA	NA	NA	NA	NA	NA	NA	NA	NA	NA	NA	NA	NA	NA	NA	NA	NA	NA	NA	NA	NA
FABP4	NA	NA	NA	NA	NA	NA	NA	NA	NA	NA	NA	NA	NA	NA	NA	NA	NA	NA	NA	NA	NA	NA	NA	NA	NA	NA	NA	NA	NA	NA
AMPN	NA	NA	NA	NA	NA	NA	NA	NA	NA	NA	NA	NA	NA	NA	NA	NA	NA	NA	NA	NA	NA	NA	NA	NA	NA	NA	NA	NA	NA	NA
PVR	NA	NA	NA	NA	NA	NA	NA	NA	NA	NA	NA	NA	NA	NA	NA	NA	NA	NA	NA	NA	NA	NA	NA	NA	NA	NA	NA	NA	NA	NA
B4GT1	NA	NA	NA	NA	NA	NA	NA	NA	NA	NA	NA	NA	NA	NA	NA	NA	NA	NA	NA	NA	NA	NA	NA	NA	NA	NA	NA	NA	NA	NA
IGLL1	NA	NA	NA	NA	NA	NA	NA	NA	NA	NA	NA	NA	NA	NA	NA	NA	NA	NA	NA	NA	NA	NA	NA	NA	NA	NA	NA	NA	NA	NA
CD44	NA	NA	NA	NA	NA	NA	NA	NA	NA	NA	NA	NA	NA	NA	NA	NA	NA	NA	NA	NA	NA	NA	NA	NA	NA	NA	NA	NA	NA	NA
IBP3	NA	NA	NA	NA	NA	NA	NA	NA	NA	NA	NA	NA	NA	NA	NA	NA	NA	NA	NA	NA	NA	NA	NA	NA	NA	NA	NA	NA	NA	NA
IBP2	NA	NA	NA	NA	NA	NA	NA	NA	NA	NA	NA	NA	NA	NA	NA	NA	NA	NA	NA	NA	NA	NA	NA	NA	NA	NA	NA	NA	NA	NA
VINC	NA	NA	NA	NA	NA	NA	NA	NA	NA	NA	NA	NA	NA	NA	NA	NA	NA	NA	NA	NA	NA	NA	NA	NA	NA	NA	NA	NA	NA	NA
VCAM1	NA	NA	NA	1.18596	NA	NA	NA	NA	NA	1.13704	NA	NA	NA	NA	NA	NA	NA	NA	NA	1.11846	NA	NA	NA	0.986056	NA	NA	NA	NA	NA	1.07521
MIME	NA	NA	NA	NA	NA	NA	NA	NA	NA	NA	NA	NA	NA	NA	NA	NA	NA	NA	NA	NA	NA	NA	NA	NA	NA	NA	NA	NA	NA	NA
UBA1	NA	NA	NA	NA	NA	NA	NA	NA	NA	NA	NA	NA	NA	NA	NA	NA	NA	NA	NA	NA	NA	NA	NA	NA	NA	NA	NA	NA	NA	NA
IBP4	NA	NA	NA	NA	NA	NA	NA	NA	NA	NA	NA	NA	NA	NA	NA	NA	NA	NA	NA	NA	NA	NA	NA	NA	NA	NA	NA	NA	NA	NA
PROZ	NA	NA	1.35437	0.432086	0.55186	0.954544	NA	NA	NA	NA	NA	NA	1.52169	NA	0.644757	0.724666	NA	NA	NA	NA	NA	0.384574	1.24184	0.681729	0.458788	0.837349	NA	NA	0.995919	NA
MRC1	NA	NA	NA	NA	NA	NA	NA	NA	NA	NA	NA	NA	NA	NA	NA	NA	NA	NA	NA	NA	NA	NA	NA	NA	NA	NA	NA	NA	NA	NA
HV102	NA	NA	NA	NA	NA	NA	NA	NA	NA	NA	NA	NA	NA	NA	NA	NA	NA	NA	NA	NA	NA	NA	NA	NA	NA	NA	NA	NA	NA	NA
EST1	NA	NA	NA	NA	NA	NA	NA	NA	NA	NA	NA	NA	NA	NA	NA	NA	NA	NA	NA	NA	NA	NA	NA	NA	NA	NA	NA	NA	NA	NA
TENA	NA	NA	NA	NA	NA	NA	NA	NA	NA	NA	NA	NA	NA	NA	NA	NA	NA	NA	NA	NA	NA	NA	NA	NA	NA	NA	NA	NA	NA	NA
PSA2	NA	NA	NA	NA	NA	NA	NA	NA	NA	NA	NA	NA	NA	NA	NA	NA	NA	NA	NA	NA	NA	NA	NA	NA	NA	NA	NA	NA	NA	NA
PTX3	NA	NA	NA	NA	NA	NA	NA	NA	NA	NA	NA	NA	NA	NA	NA	NA	NA	NA	NA	NA	NA	NA	NA	NA	NA	NA	NA	NA	NA	NA
HGFL	NA	1.11854	1.26445	NA	NA	1.61252	NA	NA	2.04506	0.62902	NA	NA	1.37539	NA	NA	1.11595	NA	2.15031	1.12533	0.709596	NA	1.50438	NA	NA	NA	0.848871	NA	NA	1.15122	0.988646
CALR	NA	NA	NA	NA	NA	NA	NA	NA	NA	NA	NA	NA	NA	NA	NA	NA	NA	NA	NA	NA	NA	NA	NA	NA	NA	NA	NA	NA	NA	NA
TKT	NA	NA	NA	NA	NA	NA	NA	NA	NA	NA	NA	NA	NA	NA	NA	NA	NA	NA	NA	NA	NA	NA	NA	NA	NA	NA	NA	NA	NA	NA
BLVRB	NA	NA	NA	NA	NA	NA	NA	NA	NA	NA	NA	NA	NA	NA	NA	NA	NA	NA	NA	NA	NA	NA	NA	NA	NA	NA	NA	NA	NA	NA
PDIA3	NA	NA	NA	NA	NA	NA	NA	NA	NA	NA	NA	NA	NA	NA	NA	NA	NA	NA	NA	NA	NA	NA	NA	NA	NA	NA	NA	NA	NA	NA
S10AB	NA	NA	NA	NA	NA	NA	NA	NA	NA	NA	NA	NA	NA	NA	NA	NA	NA	NA	NA	NA	NA	NA	NA	NA	NA	NA	NA	NA	NA	NA
CADH5	NA	NA	NA	NA	NA	NA	NA	NA	NA	NA	NA	NA	NA	NA	NA	NA	NA	NA	NA	NA	NA	NA	NA	NA	NA	NA	NA	NA	NA	NA
CH3L1	NA	NA	NA	NA	NA	NA	NA	NA	NA	NA	NA	1.64984	NA	NA	NA	NA	NA	NA	NA	NA	NA	NA	NA	NA	NA	NA	NA	NA	NA	NA
COIA1	NA	NA	NA	NA	NA	NA	NA	NA	NA	NA	NA	NA	NA	NA	NA	NA	NA	NA	NA	NA	NA	NA	NA	NA	NA	NA	NA	NA	NA	NA
GPV	NA	NA	NA	NA	NA	NA	NA	NA	NA	NA	NA	NA	NA	NA	NA	NA	NA	NA	NA	NA	NA	NA	NA	NA	NA	NA	NA	NA	NA	NA
LEP	NA	NA	NA	NA	NA	NA	NA	NA	NA	NA	NA	NA	NA	NA	NA	NA	NA	NA	NA	NA	NA	NA	NA	NA	NA	NA	NA	NA	NA	NA
PTGDS	NA	NA	NA	NA	NA	NA	NA	NA	NA	NA	NA	NA	NA	NA	NA	NA	NA	NA	NA	NA	NA	NA	NA	NA	NA	NA	NA	NA	NA	NA
PCP	NA	NA	NA	NA	NA	NA	NA	NA	NA	NA	NA	NA	NA	NA	NA	NA	NA	NA	NA	NA	NA	NA	NA	NA	NA	NA	NA	NA	NA	NA
MASP1	NA	NA	NA	NA	NA	NA	NA	NA	0.602068	NA	NA	NA	NA	NA	NA	NA	NA	NA	0.58864	NA	NA	NA	NA	NA	NA	NA	NA	NA	0.506246	NA
CAMP	NA	NA	NA	NA	NA	NA	NA	NA	NA	NA	NA	NA	NA	NA	NA	NA	NA	NA	NA	NA	NA	NA	NA	NA	NA	NA	NA	NA	NA	NA
CRIS3	NA	NA	NA	NA	NA	NA	0.561787	NA	NA	NA	NA	NA	NA	NA	NA	NA	NA	NA	NA	NA	NA	NA	NA	NA	NA	NA	NA	NA	NA	NA
APOC4	NA	NA	NA	NA	NA	NA	0.62764	NA	NA	NA	NA	NA	1.07612	NA	0.717883	0.713238	0.705958	NA	0.590983	NA	NA	NA	NA	0.638775	0.381662	1.04614	0.622305	NA	1.32287	NA
PLTP	NA	NA	NA	0.911652	0.537798	0.60049	NA	1.30102	1.00709	0.446664	NA	3.40642	0.92412	0.912997	0.568973	1.39186	NA	NA	1.06933	0.621181	NA	2.1844	0.829408	0.767498	1.04016	0.770878	NA	NA	1.13392	0.927499
INHBC	NA	NA	NA	NA	NA	NA	NA	NA	NA	NA	NA	NA	NA	NA	NA	NA	NA	NA	NA	NA	NA	NA	NA	NA	NA	NA	NA	NA	NA	NA
CAD13	NA	NA	NA	NA	NA	NA	NA	NA	NA	NA	NA	NA	NA	NA	NA	NA	NA	NA	NA	NA	NA	NA	NA	NA	NA	NA	NA	NA	NA	NA
DEF3	NA	NA	NA	NA	NA	NA	NA	NA	NA	NA	NA	NA	NA	NA	NA	NA	NA	NA	NA	NA	NA	NA	NA	NA	NA	NA	NA	NA	NA	NA
KTDAP	NA	NA	NA	NA	NA	NA	NA	NA	NA	NA	NA	NA	NA	NA	NA	NA	NA	NA	NA	NA	NA	NA	NA	NA	NA	NA	NA	NA	NA	NA
LYSC	NA	NA	1.50228	0.994038	NA	1.60009	1.48222	1.68696	1.4265	1.56942	NA	NA	2.94267	0.719687	NA	1.39461	0.972569	3.16913	1.58273	1.46637	NA	NA	1.47114	0.9742	NA	1.18448	1.23322	1.39867	1.11037	1.3854
1433E	NA	NA	NA	NA	NA	NA	NA	NA	NA	NA	NA	NA	NA	NA	NA	NA	NA	NA	NA	NA	NA	NA	NA	NA	NA	NA	NA	NA	NA	NA
1433Z	NA	NA	NA	NA	NA	NA	NA	NA	NA	NA	NA	NA	NA	NA	NA	NA	NA	NA	NA	NA	NA	NA	NA	NA	NA	NA	NA	NA	NA	NA
ACTS	NA	NA	NA	NA	NA	NA	NA	NA	NA	NA	NA	NA	NA	NA	NA	NA	NA	NA	NA	NA	NA	NA	NA	1.72977	NA	NA	NA	NA	NA	NA
HBG2	NA	NA	NA	NA	NA	NA	NA	NA	NA	NA	NA	NA	NA	NA	NA	NA	NA	NA	NA	NA	NA	NA	NA	NA	NA	NA	NA	NA	NA	NA
NGAL	NA	NA	NA	NA	NA	NA	NA	NA	NA	NA	NA	NA	NA	NA	NA	NA	NA	NA	NA	NA	NA	NA	NA	NA	NA	NA	NA	NA	NA	NA
S10AC	NA	NA	NA	NA	NA	NA	NA	NA	NA	NA	NA	NA	NA	NA	NA	NA	NA	NA	NA	NA	NA	NA	NA	NA	NA	NA	NA	NA	NA	NA
PGBM	NA	NA	NA	NA	NA	NA	NA	NA	NA	NA	NA	NA	NA	NA	NA	NA	NA	NA	NA	NA	NA	NA	NA	NA	NA	NA	NA	NA	NA	NA
ILRL1	NA	NA	NA	NA	NA	NA	NA	NA	NA	NA	NA	NA	NA	NA	NA	NA	NA	NA	NA	NA	NA	NA	NA	NA	NA	NA	NA	NA	NA	NA
NUCB1	NA	NA	NA	NA	NA	NA	NA	NA	NA	NA	NA	NA	NA	NA	NA	NA	NA	NA	NA	NA	NA	NA	NA	NA	NA	NA	NA	NA	NA	NA
FHR3	NA	NA	NA	NA	NA	NA	NA	NA	NA	NA	NA	NA	NA	NA	NA	NA	NA	NA	NA	NA	NA	NA	NA	NA	NA	NA	NA	NA	NA	NA
FHR1	NA	NA	NA	NA	NA	NA	NA	NA	NA	NA	NA	NA	NA	NA	NA	NA	NA	NA	NA	NA	NA	NA	NA	NA	NA	NA	NA	NA	NA	NA
HGFA	NA	NA	NA	NA	0.807292	NA	1.33397	0.746461	NA	0.596492	NA	0.760174	0.52052	NA	0.618462	NA	0.943943	NA	NA	0.730243	NA	NA	NA	0.681363	NA	NA	0.815373	NA	NA	0.547085
REG3A	NA	NA	NA	NA	NA	NA	NA	NA	NA	NA	NA	NA	NA	NA	NA	NA	NA	NA	NA	NA	NA	NA	NA	NA	NA	NA	NA	NA	NA	NA
FGL1	NA	3.65483	2.17835	1.49979	1.20049	5.43961	2.10163	NA	NA	1.86531	NA	1.54734	NA	2.37779	0.858983	4.06746	2.9616	NA	NA	2.56831	NA	0.417761	1.59748	1.53087	0.305246	1.30338	0.727285	NA	NA	0.397755
FBLN3	NA	0.913768	1.20118	1.24159	NA	1.66176	0.443602	1.00504	1.53067	1.07993	NA	2.56747	2.74702	0.513119	NA	1.42662	0.949789	3.5114	1.90443	1.21804	NA	1.66792	1.5828	2.29489	NA	2.6625	3.20606	0.798912	1.70818	1.83673
SPP24	NA	NA	NA	NA	NA	NA	NA	NA	NA	NA	NA	NA	NA	NA	NA	NA	NA	NA	NA	NA	NA	NA	NA	NA	NA	NA	NA	NA	NA	NA
MMRN1	NA	NA	NA	NA	NA	NA	NA	NA	NA	NA	NA	NA	NA	NA	NA	NA	NA	NA	NA	NA	NA	NA	NA	NA	NA	NA	NA	NA	NA	NA
DSG2	NA	NA	NA	NA	NA	NA	NA	NA	NA	NA	NA	NA	NA	NA	NA	NA	NA	NA	NA	NA	NA	NA	NA	NA	NA	NA	NA	NA	NA	NA
EIF3A	NA	NA	NA	NA	NA	NA	NA	NA	NA	NA	NA	NA	NA	NA	NA	NA	NA	NA	NA	NA	NA	NA	NA	NA	NA	NA	NA	NA	NA	NA
SPRL1	NA	NA	NA	NA	NA	NA	NA	NA	NA	NA	NA	NA	NA	NA	NA	NA	NA	NA	NA	NA	NA	NA	NA	NA	NA	NA	NA	NA	NA	NA
POSTN	NA	NA	NA	NA	NA	NA	NA	NA	NA	NA	NA	NA	NA	NA	NA	NA	NA	NA	NA	NA	NA	NA	NA	NA	NA	NA	NA	NA	NA	NA
PON3	NA	NA	NA	NA	NA	NA	NA	NA	NA	NA	NA	NA	NA	NA	NA	NA	NA	NA	NA	NA	NA	NA	NA	NA	NA	NA	NA	NA	NA	NA
FCN2	NA	NA	1.29092	NA	NA	3.40941	NA	3.10398	1.45209	NA	NA	1.30211	1.46601	1.56388	NA	2.12733	NA	3.4506	0.733536	NA	NA	1.06758	1.90717	1.37987	NA	2.42764	NA	NA	2.59191	NA
ADIPO	NA	NA	NA	NA	NA	NA	NA	NA	NA	NA	NA	NA	NA	NA	NA	NA	1.39135	NA	NA	NA	NA	NA	NA	NA	NA	NA	NA	NA	NA	NA
IBP7	NA	NA	NA	NA	NA	NA	NA	NA	NA	NA	NA	NA	NA	NA	NA	NA	NA	NA	NA	NA	NA	NA	NA	NA	NA	NA	NA	NA	NA	NA
ECM1	NA	2.12423	0.779256	0.947682	NA	1.07429	0.117396	0.338946	0.65999	NA	NA	1.07196	0.820625	NA	0.510953	NA	0.180313	1.79051	1.02847	0.628404	NA	1.56021	1.88642	NA	NA	0.590782	2.04049	0.705844	0.908187	0.577593
MA2A1	NA	NA	NA	NA	NA	NA	NA	NA	NA	NA	NA	NA	NA	NA	NA	NA	NA	NA	NA	NA	NA	NA	NA	NA	NA	NA	NA	NA	NA	NA
UGPA	NA	NA	NA	NA	NA	NA	NA	NA	NA	NA	NA	NA	NA	NA	NA	NA	NA	NA	NA	NA	NA	NA	NA	NA	NA	NA	NA	NA	NA	NA
VASN	NA	NA	NA	NA	NA	NA	NA	NA	NA	NA	NA	NA	NA	NA	NA	NA	NA	NA	NA	NA	NA	NA	NA	NA	NA	NA	NA	NA	NA	NA
CP046	NA	NA	NA	NA	NA	NA	NA	NA	NA	NA	NA	NA	NA	NA	NA	NA	NA	NA	NA	NA	NA	NA	NA	NA	NA	NA	NA	NA	NA	NA
PI16	NA	NA	NA	NA	NA	NA	NA	NA	NA	NA	NA	NA	NA	NA	NA	NA	NA	NA	NA	NA	NA	NA	NA	NA	NA	NA	NA	NA	NA	NA
AB12B	NA	NA	NA	NA	NA	NA	NA	NA	NA	NA	NA	NA	NA	NA	NA	NA	NA	NA	NA	NA	NA	NA	NA	NA	NA	NA	NA	NA	NA	NA
SPA11	NA	NA	NA	NA	NA	NA	NA	NA	NA	NA	NA	NA	NA	NA	NA	NA	NA	NA	NA	NA	NA	NA	NA	NA	NA	NA	NA	NA	NA	NA
OAF	NA	NA	NA	NA	NA	NA	NA	NA	NA	NA	NA	NA	NA	NA	NA	NA	NA	NA	NA	NA	NA	NA	NA	NA	NA	NA	NA	NA	NA	NA
C163A	NA	NA	NA	NA	NA	NA	NA	NA	NA	NA	NA	NA	NA	NA	NA	NA	NA	NA	NA	NA	NA	NA	NA	NA	NA	NA	NA	NA	NA	NA
CCD13	NA	NA	NA	NA	NA	NA	NA	NA	NA	NA	NA	NA	NA	NA	NA	NA	NA	NA	NA	NA	NA	NA	NA	NA	NA	NA	NA	NA	NA	NA
ADGB	NA	NA	NA	NA	NA	NA	NA	NA	NA	NA	NA	NA	NA	NA	NA	NA	NA	NA	NA	NA	NA	NA	NA	NA	NA	NA	NA	NA	NA	NA
PCSK9	NA	NA	NA	NA	NA	NA	NA	NA	NA	NA	NA	NA	NA	NA	NA	NA	NA	NA	NA	NA	NA	NA	NA	NA	NA	NA	NA	NA	NA	NA
TXND5	NA	NA	NA	NA	NA	NA	NA	NA	NA	NA	NA	NA	NA	NA	NA	NA	NA	NA	NA	NA	NA	NA	NA	NA	NA	NA	NA	NA	NA	NA
DAAF1	NA	NA	NA	NA	NA	NA	NA	NA	NA	NA	NA	NA	NA	NA	NA	NA	NA	NA	NA	NA	NA	NA	NA	NA	NA	NA	NA	NA	NA	NA
MYO3A	NA	NA	NA	NA	NA	NA	NA	NA	NA	NA	NA	NA	NA	NA	NA	NA	NA	NA	NA	NA	NA	NA	NA	NA	NA	NA	NA	NA	NA	NA
PXT1	NA	NA	NA	NA	NA	NA	NA	NA	NA	NA	NA	NA	NA	NA	NA	NA	NA	NA	NA	NA	NA	NA	NA	NA	NA	NA	NA	NA	NA	NA
OIT3	NA	NA	NA	NA	NA	NA	NA	NA	NA	NA	NA	NA	NA	NA	NA	NA	NA	NA	NA	NA	NA	NA	NA	NA	NA	NA	NA	NA	NA	NA
GGH	NA	NA	NA	NA	NA	NA	NA	NA	NA	NA	NA	NA	NA	NA	NA	NA	NA	NA	NA	NA	NA	NA	NA	NA	NA	NA	NA	NA	NA	NA
PRG4	NA	NA	0.734205	0.908716	0.850969	0.778668	1.30512	1.49912	0.897663	0.80167	NA	2.20396	1.09893	0.814215	0.697871	0.583649	1.11446	0.693895	0.901087	1.3543	NA	1.2035	0.841794	0.94588	0.61699	0.744966	1.05857	0.860713	0.835145	0.572652
SG3A1	NA	NA	NA	NA	NA	NA	NA	NA	NA	NA	NA	NA	NA	NA	NA	NA	NA	NA	NA	NA	NA	NA	NA	NA	NA	NA	NA	NA	NA	NA
RARR2	NA	NA	NA	NA	NA	NA	NA	NA	NA	NA	NA	NA	NA	NA	NA	NA	NA	NA	NA	NA	NA	NA	NA	NA	NA	NA	NA	NA	NA	NA
FUCO2	NA	NA	NA	NA	NA	NA	NA	NA	NA	NA	NA	NA	NA	NA	NA	NA	NA	NA	NA	NA	NA	NA	NA	NA	NA	NA	NA	NA	NA	NA
COL11	NA	NA	NA	NA	NA	NA	NA	NA	NA	NA	NA	NA	NA	NA	NA	NA	NA	NA	NA	NA	NA	NA	NA	NA	NA	NA	NA	NA	NA	NA
FHR5	NA	NA	NA	NA	NA	NA	NA	NA	NA	NA	NA	NA	NA	NA	NA	NA	NA	NA	NA	NA	NA	NA	NA	NA	NA	NA	NA	NA	NA	NA
CDHR2	NA	NA	NA	NA	NA	NA	NA	NA	NA	NA	NA	NA	NA	NA	NA	NA	NA	NA	NA	NA	NA	NA	NA	NA	NA	NA	NA	NA	NA	NA
QRIC2	NA	NA	NA	NA	NA	NA	NA	NA	NA	NA	NA	NA	NA	NA	NA	NA	NA	NA	NA	NA	NA	NA	NA	NA	NA	NA	NA	NA	NA	NA
RETN	NA	NA	NA	NA	NA	NA	NA	NA	NA	NA	NA	NA	NA	NA	NA	NA	NA	NA	NA	NA	NA	NA	NA	NA	NA	NA	NA	NA	NA	NA
APMAP	NA	NA	NA	NA	NA	NA	NA	NA	NA	NA	NA	NA	NA	NA	NA	NA	NA	NA	NA	0.865611	NA	NA	NA	NA	NA	NA	NA	NA	NA	NA
C1QR1	NA	NA	NA	NA	NA	NA	NA	NA	NA	NA	NA	NA	NA	NA	NA	NA	NA	NA	NA	NA	NA	NA	NA	NA	NA	NA	NA	NA	NA	NA
TEN2	NA	NA	NA	NA	NA	NA	NA	NA	NA	NA	NA	NA	NA	NA	NA	NA	NA	NA	NA	NA	NA	NA	NA	NA	NA	NA	NA	NA	NA	NA
C1RL	NA	NA	NA	NA	NA	NA	NA	NA	NA	0.588053	NA	NA	NA	NA	NA	NA	NA	NA	NA	0.894492	NA	NA	NA	NA	NA	NA	NA	NA	NA	1.0976
FBLN5	NA	NA	NA	NA	NA	NA	NA	NA	NA	NA	NA	NA	NA	NA	NA	NA	NA	NA	NA	NA	NA	NA	NA	NA	NA	NA	NA	NA	NA	NA
S14L4	NA	NA	NA	NA	NA	NA	NA	NA	NA	NA	NA	NA	NA	NA	NA	NA	NA	NA	NA	NA	NA	NA	NA	NA	NA	NA	NA	NA	NA	NA
GNPTG	NA	NA	NA	NA	NA	NA	NA	NA	NA	NA	NA	NA	NA	NA	NA	NA	NA	NA	NA	NA	NA	NA	NA	NA	NA	NA	NA	NA	NA	NA
GGA1	NA	NA	NA	NA	NA	NA	NA	NA	NA	NA	NA	NA	NA	NA	NA	NA	NA	NA	NA	NA	NA	NA	NA	NA	NA	NA	NA	NA	NA	NA
MINP1	NA	NA	NA	NA	NA	NA	NA	NA	NA	NA	NA	NA	NA	NA	NA	NA	NA	NA	NA	NA	NA	NA	NA	NA	NA	NA	NA	NA	NA	NA
VSIG4	NA	NA	NA	NA	NA	NA	NA	NA	NA	NA	NA	NA	NA	NA	NA	NA	NA	NA	NA	NA	NA	NA	NA	NA	NA	NA	NA	NA	NA	NA
TLN1	NA	NA	NA	NA	NA	NA	NA	NA	NA	NA	NA	NA	NA	NA	NA	NA	NA	NA	NA	NA	NA	NA	NA	NA	NA	NA	NA	NA	NA	NA
HYOU1	NA	NA	NA	NA	NA	NA	NA	NA	NA	NA	NA	NA	NA	NA	NA	NA	NA	NA	NA	NA	NA	NA	NA	NA	NA	NA	NA	NA	NA	NA
NDK7	NA	NA	NA	NA	NA	NA	NA	NA	NA	NA	NA	NA	NA	NA	NA	NA	NA	NA	NA	NA	NA	NA	NA	NA	NA	NA	NA	NA	NA	NA
ANGL3	NA	NA	NA	NA	NA	NA	NA	NA	NA	NA	NA	NA	NA	NA	NA	NA	NA	NA	NA	NA	NA	NA	NA	NA	NA	NA	NA	NA	NA	NA
FCGBP	NA	NA	NA	NA	NA	NA	NA	4.32754	NA	0.999911	NA	NA	NA	NA	NA	NA	NA	0.156743	NA	4.04411	NA	NA	NA	NA	NA	NA	NA	1.15288	NA	8.07122
COL10	NA	NA	NA	NA	NA	NA	NA	NA	NA	NA	NA	NA	NA	NA	NA	NA	NA	NA	NA	NA	NA	NA	NA	NA	NA	NA	NA	NA	NA	NA

## Sheet: Supplementary Table 5
Table S5-Abundance of CRP (mg/l)
Sample	Abundance of CRP (mg/l)
P1T1	71
P1T2	375
P1T3	451
P1T4	78
P2T1	121
P2T2	375
P2T3	333
P2T4	91
P3T1	73
P3T2	137
P3T3	71
P3T4	52
P4T1	73
P4T2	220
P4T3	180
P4T4	87
P5T1	78
P5T2	282
P5T3	202
P5T4	57
P6T1	48
P6T2	440
P6T3	463
P6T4	126
P7T1	94
P7T2	340
P7T3	314
P7T4	10
P8T1	71
P8T2	332
P8T3	302
P8T4	13
P9T1	54
P9T2	386
P9T3	318
P9T4	134
P10T1	84
P10T2	228
P10T3	228
P10T4	96

## Sheet: Supplementary Table 6
Table S6-Relative abundance of AACT (%)
Glycan composition	Calculated deconvoluted mass (Da)	P1T1	P1T2	P1T3	P1T4	P2T1	P2T2	P2T3	P2T4	P3T1	P3T2	P3T3	P3T4	P4T1	P4T2	P4T3	P4T4	P5T1	P5T2	P5T3	P5T4	P6T1	P6T2	P6T3	P6T4	P7T1	P7T2	P7T3	P7T4	P8T1	P8T2	P8T3	P8T4	P9T1	P9T2	P9T3	P9T4	P10T1	P10T2	P10T3	P10T4
HexNAc20Hex25Fuc0	53383.2	1.03017	0.984396	0.186535	0	0	0	0	0	0	0	0	0	2.21074	0	0	0	0.85606	0.334348	0	0	3.04623	0	0	0	1.30529	0	0	0	1.02792	0.144517	0	0	0	0	0	0	0	0	0	0
HexNAc21Hex26Fuc0	53748.6	2.89005	3.22898	1.99296	0	0.915192	0	0	0	2.35935	0.735349	0.516836	0	6.41514	0.76624	0	0	3.88091	1.28192	0.765656	0	6.90878	0	0	0	3.50897	0.501065	0.247906	0	2.57583	1.36574	1.08085	0	2.21118	1.00256	0.563118	0	1.04589	1.18449	1.08411	0
HexNAc21Hex26Fuc1	53894.7	0	1.00947	0.785586	0	0.484872	0	0	0	0.250961	0.258501	0	0	0	0.726185	0	0	2.01594	0.93772	0.576655	0	2.30271	0	0	0	0.907974	0	0	0	1.33203	0.66672	0.271943	0	0.636416	0	0	0	0.399018	0	0.260173	0
HexNAc22Hex27Fuc0	54113.9	10.4394	5.35047	3.58006	1.09283	2.54481	0.530983	0.130307	0	5.92839	1.38635	1.54905	0	11.4137	1.42255	1.39405	1.01198	6.03333	2.25882	1.491	0.310881	10.0614	0.52709	1.00306	0.361626	6.45827	1.41806	1.08478	1.04656	4.28601	2.27669	2.47794	0.599931	4.51941	2.38243	1.59225	0	4.88099	2.52577	2.07815	0
HexNAc22Hex27Fuc1	54260.1	1.05949	3.27028	2.21379	0.755542	2.29956	0.700063	0.19054	0	0.731138	1.07427	0.853919	0	0.736061	2.08499	1.6669	1.11339	4.21088	2.28775	1.67288	0.546607	4.98375	0.764184	0.89973	0.65984	2.63425	1.48744	0.907185	0.477032	3.19752	2.27146	2.10337	0.191095	3.09018	1.27737	1.01789	0	3.17931	3.35663	2.1941	0
HexNAc22Hex27Fuc2	54406.2	0.855204	1.40156	1.1116	0	1.91168	0.799858	0.232099	0	0	0.648564	0.665841	0	0	1.14209	1.33166	0.772482	1.81069	1.4454	0.949763	0.466019	1.80312	0.883087	0	0.335556	3.27687	2.02768	1.47595	0.487196	1.56729	1.74947	0.514717	0.276585	0.693362	0	0	0	0.620206	3.11838	0.757443	0
HexNAc22Hex27Fuc3	54552.3	0	0	0	0	0	0	0	0	0	0	0	0	0	0	0	0	0	0	0	0	0	0	0	0	1.23864	1.14199	0.962129	0	0	0	0	0	0	0	0	0	0	0	0	0
HexNAc23Hex28Fuc0	54479.3	15.1294	7.27007	5.49545	3.56673	3.85075	0.826818	0.802028	0.308523	10.67	2.91994	3.04647	3.75906	16.0885	2.83597	2.771	2.30639	8.83704	3.83449	2.6319	1.10243	12.1129	0.705654	1.70407	0.834615	9.51911	2.83317	1.91923	2.26081	6.15109	3.02299	4.10233	2.79788	7.55787	4.60568	3.00812	0.134561	7.59926	3.53636	3.39671	0
HexNAc23Hex28Fuc1	54625.4	6.00133	5.59599	4.39537	2.88956	3.95554	0.571839	1.22494	0.280471	4.8211	2.97678	2.48385	1.67158	6.32254	3.58421	3.42326	2.71757	6.60603	4.26609	3.24157	1.52346	7.27736	1.62818	2.64836	1.50925	5.37629	2.58949	1.92569	2.145	6.22537	3.6436	4.6828	2.06705	6.86866	3.87497	2.98158	0.361025	6.73675	5.38153	4.09112	0
HexNAc23Hex28Fuc2	54771.5	4.00042	4.12033	3.97726	2.01712	4.5588	2.20879	1.87098	1.22363	0.850235	2.95121	2.67155	0.726367	0	3.41453	3.54191	2.92534	4.20595	3.84222	3.13722	1.97142	0	2.30082	2.52477	1.79918	6.31177	4.74784	4.07824	3.05049	4.02554	4.11049	3.35952	1.73749	4.00263	1.9989	1.94863	0.405984	3.64483	5.57522	4.16118	0
HexNAc23Hex28Fuc3	54917.7	0.260829	2.10703	2.35814	0.483402	1.97845	1.72446	1.72689	0.339682	0	1.7677	1.41171	0	0	2.02875	2.44179	2.08847	1.09011	2.11471	1.97163	1.23987	0	1.9946	0.442119	1.25767	2.22816	3.61925	3.31007	1.7474	1.75615	2.86351	0.820099	0	0	0	0	0	0.737048	2.97994	2.25941	0
HexNAc23Hex28Fuc4	55063.8	0	0	0	0	0	0.383658	0.70684	0.561604	0	0	0	0	0	0	0.652744	0.397514	0.042549	0.354101	0.586925	0	0	1.04771	0	0	1.11607	2.28198	2.2835	0.772147	0	1.35526	0	0	0	0	0	0	0	0	0	0
HexNAc24Hex29Fuc0	54844.6	11.1743	7.55	6.62333	5.7085	3.87599	1.2978	1.44157	0.683987	11.7092	3.82454	3.14458	5.79672	15.8723	3.6055	3.68444	3.40758	7.13452	4.5901	3.1916	1.72396	11.072	0.957673	2.64881	1.13389	7.24187	2.65621	2.26277	2.24133	4.51157	3.51752	5.02614	3.84518	8.70023	6.85981	4.95297	0.952603	7.80007	5.85976	3.5447	0.282499
HexNAc24Hex29Fuc1	54990.7	5.8735	6.26919	5.62844	4.42091	4.66201	2.18956	2.38903	1.5392	5.96911	4.12018	3.63377	4.45932	6.57961	4.75273	4.71433	4.38915	6.50076	5.43566	4.09437	2.89459	6.16103	1.40534	4.61922	2.58855	4.37425	2.4055	2.30208	3.28233	5.88655	4.31039	6.70725	4.63091	8.08022	6.90785	5.68857	1.65396	7.2718	5.53186	5.04027	0.568973
HexNAc24Hex29Fuc2	55136.9	4.79761	5.16221	4.95231	4.12309	5.34885	3.89586	3.6682	2.75674	1.09595	4.37755	3.97953	2.80281	0.670472	4.57166	4.96319	4.65404	4.48737	5.11071	4.29358	3.66754	3.69258	3.92718	5.23161	3.9969	5.20244	5.80852	5.252	4.4333	5.4756	5.33648	6.73171	3.44713	5.38349	4.96425	5.03399	2.15027	5.15045	6.43741	5.84206	1.354
HexNAc24Hex29Fuc3	55283	0	3.57725	4.07064	2.09369	4.16074	4.45111	4.78473	3.19748	1.18449	4.07466	3.75017	1.54562	0	3.90107	4.36496	3.78389	2.30456	3.97225	3.98741	3.54825	1.73496	4.5089	4.53049	4.59607	3.40045	5.56221	4.99375	3.65625	3.93017	4.99943	4.58266	1.78132	2.12098	3.01189	3.58794	1.97675	2.64504	5.09114	5.63055	2.01396
HexNAc24Hex29Fuc4	55429.2	0	1.84177	2.14507	0.849678	1.78434	3.90184	4.14786	2.22399	0	2.49403	2.56754	0	0	2.59468	2.8282	2.50064	0.715847	2.15198	2.7722	2.27313	0	4.06518	2.30579	3.39887	1.5757	4.67009	4.20619	2.46808	1.93661	3.56763	1.97342	0.670234	0	0.732255	1.40137	0.812728	0.642166	2.64904	3.07981	1.49503
HexNAc25Hex30Fuc0	55209.9	7.87414	5.00319	4.75322	5.25609	3.79952	1.58482	1.79435	1.06151	10.4692	3.38444	3.5267	6.25111	11.0561	3.21613	3.27198	3.24058	5.49977	3.63461	2.67366	1.89408	5.47605	1.48345	2.27246	0.76466	3.34212	2.27204	2.31785	1.58865	3.93351	3.14206	3.66195	5.19044	5.13227	5.89669	4.21124	1.20846	5.57167	3.80897	3.09953	0.208491
HexNAc25Hex30Fuc1	55356.1	4.75014	4.51933	4.77534	6.98537	4.50081	2.15127	2.05117	1.74131	6.07287	3.74478	3.62669	5.40061	5.39383	4.19162	4.44505	4.50084	5.03494	4.68201	3.53444	3.4617	3.70591	1.33909	4.08081	2.40642	3.37909	2.02927	1.91757	2.47261	4.78232	3.42504	4.76003	4.79099	5.61679	6.33116	5.63008	2.28823	5.38117	4.8018	3.42868	0.70833
HexNAc25Hex30Fuc2	55502.2	3.54664	3.5516	3.81442	4.2993	4.01542	3.74989	3.3637	3.52947	1.38915	3.88414	4.2959	4.1865	0.805808	4.03025	4.02888	4.10303	3.30249	4.3288	3.81374	3.72657	2.56876	2.98076	5.44281	3.85796	3.52574	3.23305	3.94488	4.09553	3.49234	4.0535	5.37587	3.82577	4.67407	5.0344	5.50833	3.16258	4.20611	4.14145	4.06539	1.50635
HexNAc25Hex30Fuc3	55648.3	1.72233	2.94938	3.75451	3.15876	4.64108	4.60146	4.5673	4.28129	0.521254	4.12894	3.86885	3.03319	0	3.69861	3.98593	4.14263	2.13725	3.82815	3.95177	4.54864	1.41147	4.66031	5.24252	5.16318	2.55247	4.42211	4.25695	4.55659	3.54681	4.10715	4.45952	2.83152	2.51793	3.35714	4.31653	3.33934	2.75765	3.95361	4.69295	2.94127
HexNAc25Hex30Fuc4	55794.5	0.744337	2.03737	2.66494	1.64751	3.21412	4.92357	5.14605	4.17473	0.186039	3.51395	3.77261	1.74802	0	3.10344	3.33224	3.3577	1.13798	2.69137	3.54043	4.00676	0.473952	4.64858	4.17104	4.98047	1.64018	3.8729	4.08317	3.45827	2.39124	3.52042	3.24881	1.42227	1.43121	1.97226	2.88669	3.00652	1.38257	3.318	4.06591	3.29751
HexNAc26Hex31Fuc0	55575.3	4.918	3.36839	3.61078	5.37411	2.56681	2.7999	3.15614	1.86473	8.25497	3.43678	3.67682	5.62837	6.5819	3.26027	3.13467	3.11467	3.23285	2.96651	2.79598	2.29529	2.59289	3.51639	2.00781	1.97359	2.07893	3.77736	3.57995	2.34517	2.80322	3.30945	2.22507	4.50552	2.53327	3.6947	2.86933	1.22207	3.28559	3.14991	2.5199	1.11374
HexNAc26Hex31Fuc1	55721.4	2.87129	2.54752	2.89853	4.8258	3.5914	2.1025	2.4195	2.38403	4.94819	2.98054	3.18608	5.37574	3.69688	3.55054	3.3713	3.72013	3.0409	3.27503	2.73205	3.13121	2.21567	2.56594	3.09373	2.00987	1.49043	2.32138	2.63439	2.08045	2.85651	2.8174	3.00532	4.93576	3.60346	4.45818	4.05073	2.39378	3.69675	2.60102	2.26856	0.83982
HexNAc26Hex31Fuc2	55867.5	1.7061	2.21686	2.8245	5.43921	3.13384	2.65355	2.5338	3.02393	1.97622	3.07571	3.10646	4.70351	0.913428	3.33082	3.41574	3.87571	2.23233	3.12696	2.85527	4.25856	1.83794	2.45795	4.09375	3.08863	2.05893	2.2655	3.03572	3.55097	2.69979	2.76255	3.41341	4.37713	2.95608	4.43294	4.26247	3.68941	2.92558	2.76933	2.37479	1.88711
HexNAc26Hex31Fuc3	56013.7	0.00484164	1.67271	2.21858	2.47247	2.84618	3.44177	3.23373	4.36792	0.840097	3.21217	3.66438	3.45095	0	2.87992	3.07642	3.37973	1.62765	2.81258	3.02274	4.35685	1.08925	3.25387	4.0296	4.18994	1.62711	2.24974	3.09999	3.94271	2.40872	2.61718	3.1099	3.38512	2.05273	3.26864	3.74296	4.3425	2.20845	1.89328	3.05224	3.31791
HexNAc26Hex31Fuc4	56159.8	0.73082	1.4033	1.98331	2.13876	3.40958	4.29372	4.32691	4.72226	0.391899	3.16511	3.42867	2.42569	0	2.63168	2.70139	2.8996	1.04435	2.28488	3.09112	4.30618	0.569547	3.87436	3.71816	4.69713	1.31057	2.51926	3.06635	3.67734	1.93039	2.43114	2.2916	2.17698	1.34374	2.01352	2.81866	4.08634	1.45544	2.32678	3.16046	4.54296
HexNAc27Hex32Fuc0	55940.6	1.27332	2.28805	2.81661	3.94924	2.48204	4.35905	4.98792	3.68874	5.52621	3.79903	3.84084	4.53538	3.44932	3.06785	3.05285	3.07263	1.96913	2.72363	3.30836	3.2789	1.71517	4.52173	2.57764	3.71479	1.60232	3.60165	3.48285	2.9481	2.31069	3.02604	2.13674	3.8653	1.97073	2.72482	2.58759	2.36202	2.02833	1.4526	3.06763	2.73856
HexNAc27Hex32Fuc1	56086.7	1.56375	1.52604	1.8526	3.45471	2.3133	2.72848	3.38016	3.04726	3.35628	2.59178	2.75997	4.00972	0.280419	2.60736	2.48269	2.88806	1.62654	2.16228	2.40578	2.69512	1.38194	3.07286	2.28838	1.90618	1.05936	2.60828	2.54232	2.28716	1.8568	2.25794	1.67117	4.06371	1.60505	2.70094	2.4434	2.56809	1.77944	1.24155	1.69225	1.48053
HexNAc27Hex32Fuc2	56232.9	1.56596	1.08037	1.42111	2.55339	2.19375	2.09924	2.2264	3.00388	1.84902	2.08534	2.37181	3.417	0	2.43257	2.10444	2.61624	1.36069	1.89227	2.02433	3.13375	1.14112	2.55323	2.33883	2.22603	1.21322	1.95883	2.34432	3.10115	1.70299	1.83834	1.89486	3.24142	1.72604	2.22474	2.46245	3.50935	1.51142	1.3178	1.33672	1.64799
HexNAc27Hex32Fuc3	56379	0.65051	0.966239	1.47217	3.82183	1.82808	1.91816	1.97276	2.90328	1.10272	2.05597	2.43936	2.64433	0	2.07738	1.86286	2.39278	0.986561	1.68512	1.91636	3.5458	0.921388	2.20335	2.62275	2.55162	0.981268	1.4794	1.95735	2.91887	1.63134	1.53311	1.76167	2.97658	1.49901	1.92342	2.34449	4.05188	1.25524	1.04787	1.48519	2.80656
HexNAc27Hex32Fuc4	56525.2	0.597911	0.701284	1.0102	0.892392	1.52977	2.21382	2.32385	3.362	0.840632	2.02064	1.86195	2.15832	0	1.65999	1.60875	1.95764	0.669682	1.41268	1.96267	3.03297	0	2.22149	2.33886	3.23429	0.715783	1.37241	1.75561	2.77401	1.14031	1.35142	1.45925	2.20997	0.975579	1.36626	1.8731	4.13244	0.903622	0.966953	1.70147	4.03225
HexNAc28Hex33Fuc0	56305.9	1.28182	1.31107	1.93735	2.75304	2.83177	4.53095	4.49649	4.68103	2.88177	3.33304	3.49659	3.14184	1.51329	2.44751	2.46185	2.57156	1.22894	2.05607	3.04974	3.67254	1.07819	4.0057	2.94518	3.9957	1.2203	2.55541	2.86463	3.38736	1.74251	2.18125	1.8147	2.88585	1.24447	1.90938	2.42205	3.58115	1.39302	1.85009	2.59494	4.63377
HexNAc28Hex33Fuc1	56452.1	0.0179376	0.882963	1.23269	2.28348	1.49921	3.27889	3.61294	3.42341	1.69616	2.3322	2.31844	2.38421	0	2.0034	1.82452	2.04296	0.90261	1.57425	2.37362	2.55681	0.663896	3.4188	1.97483	2.69917	0.80665	2.10109	2.15709	2.43153	1.29258	1.7001	1.27559	2.10135	1.16976	1.51844	1.82219	3.05668	1.04378	0.921675	1.64344	3.68394
HexNAc28Hex33Fuc2	56598.2	0.0107899	0.505432	0.653883	1.62352	1.24448	2.01083	2.31959	2.47868	0.792509	1.46845	1.15318	1.69416	0	1.30595	1.26471	1.49604	0.45028	1.06882	1.58968	2.1491	0	2.68667	1.41067	1.51652	0.757818	1.793	1.84727	1.90825	0.547795	1.21935	1.13297	1.96145	0.708686	1.1965	1.4823	2.92906	0.703047	0.395525	0.871095	2.23294
HexNAc28Hex33Fuc3	56744.4	0.119506	0.307342	0.453962	0.869189	0.22625	1.1642	1.4713	1.97897	0.24178	1.08611	1.57019	1.51338	0	1.01707	0.883512	1.17392	0.227217	0.806611	1.16137	1.80235	0	1.98072	1.41142	1.71304	0.370173	1.2737	1.37617	1.69453	0.508277	0.962024	0.939676	1.95353	0.724764	1.10154	1.34538	3.37412	0.621898	0.225404	0.830204	2.22462
HexNAc28Hex33Fuc4	56890.5	0	0.269802	0.663302	2.09716	0.267574	1.33191	1.36225	2.16414	0	1.14962	1.48875	1.00982	0	1.12199	0.856086	1.07239	0.245951	0.873163	1.05939	2.04985	0	1.42332	1.37559	1.64156	0.187322	0.916632	1.03639	1.31326	0.199357	0.734886	0.893959	1.21508	0.409944	0.650669	1.17227	3.78371	0.436488	0.426086	1.04657	3.08937
HexNAc28Hex33Fuc5	57036.6	0	0.170206	0.221325	0.164309	0.235071	1.61941	1.4146	2.67054	0	1.06807	0.753073	0.932036	0	0.776555	0.90949	0.949715	0.190626	0.740643	1.1433	1.52991	0	1.38508	1.23518	2.02782	0.0547946	0.753166	0.874851	1.13373	0.0617611	0.630344	0.68401	1.17013	0.481618	0.581039	0.984792	3.18568	0.399711	0.216461	0.969488	3.57876
HexNAc28Hex33Fuc6	57182.8	0	0.166921	0.423543	0.896922	0	1.76217	1.51401	2.33323	0	0.97214	1.36743	0.87606	0	0.704523	0.79595	0.781204	0	0.490457	1.01408	1.29224	0	1.37077	1.10888	1.67922	0	0.371896	0.677679	1.10267	0	0.433471	0.569401	1.13415	0	0.482674	0.749144	2.5111	0.238708	0.258509	0.658919	4.09763
HexNAc28Hex33Fuc7	57328.9	0	0.0324831	0.146919	0.402356	0	1.45474	1.01445	1.90021	0	0.820181	1.52724	0.536293	0	0.504224	0.5817	0.577864	0	0.357592	0.898172	1.03748	0	1.17366	0.895628	1.35754	0	0.524612	0.557804	0.921067	0	0.589348	0	0.814134	0	0.371034	0.548204	1.67117	0.145825	0	0.824434	3.17211
HexNAc28Hex33Fuc8	57475.1	0	0	0	0.156301	0	0.760918	0.623778	0.913855	0	0.334443	0.110368	0.462919	0	0.236356	0.373206	0.336863	0	0.092019	0.394778	0.54801	0	0.526927	0.35755	0.640472	0	0.184643	0.322646	0.799476	0	0	0	0.633437	0	0	0.241778	1.10848	0	0	0	2.36011
HexNAc28Hex33Fuc9	57621.2	0	0	0	0.146056	0	0.49327	0.394227	0.358093	0	0	0	0.304533	0	0.387744	0.254709	0.266333	0	0.118405	0.26213	0.388587	0	0.696788	0.170427	0.492887	0	0	0	0.278395	0	0	0	0.491962	0	0	0	0.75943	0	0	0	1.58306
HexNAc28Hex33Fuc10	57767.3	0	0	0	0	0	0.227503	0.155975	0.180544	0	0	0	0	0	0	0.138661	0.207388	0	0.0745974	0.130867	0.171525	0	0.534369	0.298788	0.311436	0	0	0	0.388967	0	0	0	0.132137	0	0	0	0.491695	0	0	0	0.765143
HexNAc28Hex33Fuc11	57913.5	0	0	0	0	0	0.189379	0.133845	0.132719	0	0	0	0	0	0	0.11211	0.162396	0	0	0	0.286077	0	0	0	0	0	0	0	0	0	0	0	0.21949	0	0	0	0.305831	0	0	0	0.990118
HexNAc28Hex33Fuc12	58059.6	0	0	0	0	0	0.130549	0.0826065	0.219821	0	0	0	0	0	0	0	0.0555405	0	0	0	0	0	0	0	0	0	0	0	0	0	0	0	0.44821	0	0	0	0.2762	0	0	0	0.73977
HexNAc28Hex33Fuc13	58205.8	0	0	0	0	0	0	0	0	0	0	0	0	0	0	0	0	0	0	0	0	0	0	0	0	0	0	0	0	0	0	0	0	0	0	0	0	0	0	0	0.545249
HexNAc29Hex34Fuc0	56671.3	0.538129	0.850328	1.20986	1.80137	2.325	2.97155	2.76038	3.72621	1.09308	2.26613	3.15903	2.23401	0	1.63503	1.5185	1.74474	0.688833	1.36236	2.07875	3.01078	0	2.354	2.24602	3.16043	0.559632	1.27555	1.8078	2.57972	1.11102	1.22519	1.25735	2.07472	0.851454	1.176	1.70053	3.9678	0.902315	1.49775	1.7394	5.00422
HexNAc29Hex34Fuc1	56817.4	0	0.444345	0.672557	1.25476	1.75702	2.41826	2.56917	3.20964	0	1.80572	1.40291	1.45857	0	1.36263	1.22382	1.39994	0.369052	0.893623	1.84025	2.11288	0	2.61709	1.62143	2.67332	0.462795	1.08165	1.47754	2.05622	0.6041	1.01268	0.808156	1.4003	0.586249	0.641388	1.21876	3.16877	0.624541	1.57367	1.41196	5.17846
HexNAc29Hex34Fuc2	56963.5	0	0.358923	0.6894	0.848096	0.749475	1.95408	1.87875	2.35374	0	1.14826	0.931306	1.05293	0	1.08578	0.86401	1.02367	0.0602281	0.621809	1.30175	1.30937	0	1.78052	1.12062	1.676	0.52331	1.07214	1.25048	1.56189	0.300954	0.705377	0.697976	1.12791	0.320485	0.494139	0.827179	2.30662	0.366839	0.273081	0.70384	3.58328
HexNAc29Hex34Fuc3	57109.7	0	0.126322	0.228337	0.233776	0.45257	1.15055	1.00321	1.64242	0	0.68522	0.520301	0.7756	0	0.740909	0.649646	0.636421	0.000587246	0.412925	0.815016	0.550351	0	1.48722	0.739197	1.12588	0.355377	0.981066	0.99342	1.30851	0.259403	0.572258	0.465543	1.08902	0	0.405943	0.573339	1.85117	0.175326	0.0641892	0.328262	2.24973
HexNAc29Hex34Fuc4	57255.8	0	0.00322519	0.0795156	0.199676	0.0142776	0.606311	0.557789	1.1617	0	0.398536	0.314712	0.466166	0	0.39903	0.453112	0.45365	0	0.247325	0.486217	0.581778	0	0.997906	0.662332	0.868998	0.316156	0.662001	0.714279	0.935423	0	0.373679	0.280474	0.586564	0	0.180077	0.448826	1.80463	0.15556	0.0898239	0.170337	1.69675
HexNAc29Hex34Fuc5	57402	0	0	0	0	0	0.602908	0.462299	1.07629	0	0.442918	0.184578	0.617062	0	0.408291	0.426869	0.569513	0	0.266133	0.543047	0.725702	0	0.611163	0.666333	0.976955	0.131753	0.452015	0.482074	0.821705	0	0.265418	0.27029	0.603597	0	0.273419	0.413266	1.91969	0.0910843	0.189282	0.375423	1.9411
HexNAc29Hex34Fuc6	57548.1	0	0	0	0	0	0.633631	0.305655	0.976937	0	0	0	0.36701	0	0.398985	0.202442	0.398894	0	0.0580882	0.360117	0.399817	0	0.334079	0.433631	0.964986	0	0.267767	0.329142	0.54908	0	0	0	0.486089	0	0	0.265523	1.41454	0	0	0.161551	2.14322
HexNAc29Hex34Fuc7	57694.2	0	0	0	0	0	0.828748	0.450683	0.968033	0	0	0	0.268317	0	0.208584	0.307679	0.369287	0	0.118459	0.291547	0.405556	0	0.546248	0.268185	0.767685	0	0	0	0.346108	0	0	0	0.255133	0	0	0	1.04822	0	0	0.168872	1.80479
HexNAc29Hex34Fuc8	57840.4	0	0	0	0	0	0.48065	0.303435	0.76295	0	0	0	0.175163	0	0.0858499	0.153932	0.223931	0	0.0415255	0.213103	0.32002	0	0	0.180916	0.47362	0	0	0	0.616588	0	0	0	0.190597	0	0	0	0.702948	0	0	0.0698119	1.38125
HexNAc29Hex34Fuc9	57986.5	0	0	0	0	0	0.143779	0.182985	0.202744	0	0	0	0	0	0	0.0577535	0.101922	0	0	0	0.118827	0	0	0	0	0	0	0	0	0	0	0	0.396842	0	0	0	0.465596	0	0	0	0.859944
HexNAc29Hex34Fuc10	58132.7	0	0	0	0	0	0.151001	0.129833	0.212459	0	0	0	0	0	0	0.0320934	0.0534537	0	0	0	0.0399299	0	0	0	0	0	0	0	0	0	0	0	0.785025	0	0	0	0.313925	0	0	0	0.631558
HexNAc29Hex34Fuc11	58278.8	0	0	0	0	0	0	0	0	0	0	0	0	0	0	0	0	0	0	0	0	0	0	0	0	0	0	0	0	0	0	0	0	0	0	0	0.190878	0	0	0	0.396617
HexNAc29Hex34Fuc12	58425	0	0	0	0	0	0	0	0	0	0	0	0	0	0	0	0	0	0	0	0	0	0	0	0	0	0	0	0	0	0	0	0	0	0	0	0	0	0	0	0.648661

## Sheet: Supplementary Table 7
Table S7-Calculated average mass of AACT (Da)
Sample	Average mass
P1T1	54955.1
P1T2	55129.2
P1T3	55316.3
P1T4	55651.4
P2T1	55453.6
P2T2	55982.5
P2T3	55963
P2T4	56214.2
P3T1	55225.8
P3T2	55671.1
P3T3	55717.2
P3T4	55797.1
P4T1	54819.7
P4T2	55602.9
P4T3	55619.4
P4T4	55717.1
P5T1	55045.3
P5T2	55445.2
P5T3	55683.6
P5T4	55954
P6T1	54800.6
P6T2	55953.6
P6T3	55792.8
P6T4	56009
P7T1	55051.1
P7T2	55568.8
P7T3	55677
P7T4	55876.1
P8T1	55218.5
P8T2	55464.6
P8T3	55446.6
P8T4	55873.3
P9T1	55206.4
P9T2	55485.6
P9T3	55646.1
P9T4	56354.1
P10T1	55245.5
P10T2	55301
P10T3	55520.5
P10T4	56623.6
